# Supplementary material for: Is mRNA decapping by ApaH like phosphatases present in eukaryotes beyond the Kinetoplastida?
Source: BMC Ecol Evol. 2021 Jun 23;21:131. doi: 10.1186/s12862-021-01858-x (PMC8220851; doi:10.1186/s12862-021-01858-x)
Supplement: Supplementary file 2 — Additional file 2: Python Software. [file 12862_2021_1858_MOESM2_ESM.txt]

''' 
Supplementary Data Python Software

THIS SOFTWARE SEARCHES A LIST OF PROTEOMES FOR ALPH PROTEINS
The proteome files are fasta files (.txt) in a folder on the desktop called 'test'.
Note that you have to change the second line of the software according to where the files are.

The Software first searches for the motifs in the narrow matrix (here called motif1best ... motif6best). If these are not found, 
it searches in the extended matrix (here called motif1 ... motif6) and tolerates up to 2 motifs from this extended matrix.  

Only these distances between motives are tolerated: 1-2: 14-150; 2-3: 25-80; 5-6: 17-40

'''

import os
os.chdir("/Users/Susanne/Desktop/test")
Results_Total=[]
filenumber=0
for filename in os.listdir():
    file_correct=True
    if (filename.endswith (".txt")) and (os.path.isfile(filename)):
        Proteome=open(filename)
    else: file_correct=False
    if file_correct:
        filenumber=filenumber+1
        print ('Running proteome file number:',filenumber, ' ',filename)
        fasta_header=""
        Sequenz=""
        Proteome_Dic={}
        EingangSequenzenAnzahl=0
        AusgangSequenzenAnzahl=0
        Results_One_Proteome=[[],[],[],[],[],[],[]]
        
        
        for line in Proteome:
            if line[0]==">":
                Proteome_Dic.update( {fasta_header : Sequenz} )
                line_no_Zeilenumbruch=line.replace("\n","")
                fasta_header=line_no_Zeilenumbruch
                Sequenz=""
                EingangSequenzenAnzahl=EingangSequenzenAnzahl+1
            else:
                line_no_Zeilenumbruch=line.replace("\n","")
                Sequenz=Sequenz+line_no_Zeilenumbruch
        del Proteome_Dic[""]
        Proteome_Dic.update( {fasta_header : Sequenz} )
        
        
        motif1= ["GxX", "DxX", "VILTxX", "HQxX", "GxX"]
        motif2= ["GxX", "DNxX", "TIFLYVMxX", "ETIALCVMxX", "EQTIASDFGHCVNMxX", "KQNxX", "GASHTxX"]
        motif3= ["GxX", "NxX", "HNWQxX", "EDxX"]
        motif4= ["HxX", "AGLVxX", "GxX"]
        motif5= ["AVILCMTxX", "IVYFLAMTxX", "FYxX", "GxX", "HxX"]
        motif6= ["LVIMTxX", "DExX", "LATGSVxX", "LMGRASNExX"]
        
        motif1best= ["G", "D", "VILT", "HQ", "G"]
        motif2best= ["G", "DN", "LMIFVT", "EIVTLAC", "NSATFGVQIDHM", "KQN", "GASHT"]
        motif3best= ["G", "N", "HNWQ", "ED"]
        motif4best= ["H", "AG", "G"]
        motif5best= ["VIT", "IVYFLAMT", "FY", "G", "H"]
        motif6best= ["LVIMT", "DE", "STG", "GASRN"]
          
        
               
        for key in Proteome_Dic:
            number_motif=0
            Motive = [motif1, motif2, motif3, motif4, motif5, motif6]
            Motivebest = [motif1best, motif2best, motif3best, motif4best, motif5best, motif6best]
            Motif_vorhanden = [False, False, False, False, False, False]
            best_motif = [True, True, True, True, True, True]
            real_motif = ["z","z","z","z","z","z"]
            Position_first_motif = [0,0,0,0,0,0]
            Distance_between_motives = [0,0,0,0,0,0]
            sortierteListe = [0,0,0,0,0,0]
            AA_Sequenz=Proteome_Dic[key]
            for i in range (0, len(Motive)):
                if i>0:
                    sortierteListe=sorted(Position_first_motif, reverse=True)
                    Anfang=sortierteListe[0]
                else:
                    Anfang=0
                for j in range (Anfang, len(AA_Sequenz)-(len(Motive [i])-1)):
                    motif=(AA_Sequenz[j:j+len(Motive[i])])
                    count=0
                    for k in range (0, len (motif)):
                        if motif [k] in Motivebest [i][k]:
                            count=count+1
                            if count==len(motif):
                                if Motif_vorhanden[i]==False:
                                    Motif_vorhanden[i]=True
                                    real_motif[i]= motif
                                if Position_first_motif[i]==0:
                                    Position_first_motif[i]=j
                                    if i>0:
                                        Distance_between_motives[i]=j-Position_first_motif[i-1]
                                        if (i==5) and Distance_between_motives[i]<17:
                                            Motif_vorhanden[i]=False
                                            Distance_between_motives[i]=0
                                            Position_first_motif[i]=0
                if (Motif_vorhanden[i]==False):
                    for j in range (Anfang, len(AA_Sequenz)-(len(Motive [i])-1)):
                        motif=(AA_Sequenz[j:j+len(Motive[i])])                   
                        count=0
                        for k in range (0, len (motif)):
                            if motif [k] in Motive [i][k]:
                                count=count+1
                                if count==len(motif):
                                    if Motif_vorhanden[i]==False:
                                        Motif_vorhanden[i]=True
                                        real_motif[i]= motif 
                                        best_motif[i]=False
                                    if Position_first_motif[i]==0:
                                        Position_first_motif[i]=j
                                        if i>0:
                                            Distance_between_motives[i]=j-Position_first_motif[i-1]
                                            if (i==5) and Distance_between_motives[i]<17:
                                                Motif_vorhanden[i]=False
                                                Distance_between_motives[i]=0
                                                Position_first_motif[i]=0                        
                       
            numberMotif=0
            for i in range (0, len(Motif_vorhanden)):
                if Motif_vorhanden[i]:
                    numberMotif=numberMotif+1
            if (sorted(Position_first_motif) == Position_first_motif) and (numberMotif==len(Motif_vorhanden)):            
                number_best_motif=0
                for l in range (0, 6):
                    if best_motif[l]==True:
                        number_best_motif=number_best_motif+1
                if (number_best_motif>=4) and (Distance_between_motives[5]<40) and (14 <= Distance_between_motives[1] <= 150) and (25 <= Distance_between_motives[2] <= 80):               
                    Results_One_Proteome[0]=key           
                    Results_One_Proteome[1]=Proteome_Dic[key]
                    Results_One_Proteome[2]=real_motif
                    Results_One_Proteome[3]=Position_first_motif  
                    Results_One_Proteome[4]=Distance_between_motives
                    Results_One_Proteome[5]=best_motif
                    Results_One_Proteome[6]=len (Proteome_Dic[key])
                    AusgangSequenzenAnzahl=AusgangSequenzenAnzahl+1
                    import copy
                    Kopie=copy.deepcopy(Results_One_Proteome)
                    Results_Total.append(Kopie)
        print ("Number of ALPH sequences:",AusgangSequenzenAnzahl)
        print ("")
        
        Proteome.close()
print ('All ALPH proteins are below presented like this:')
print ('1 Fasta Header') 
print ('2 Sequence')
print ('3 Motifs') 
print ('4 Positions of the Motifs')
print ('5 Distances between the motifs (0-1, 1-2, 3-4, 4-5, 5-6); irgnore the first value which is 0')
print ('6 Evaluation of the motifs 1-6: true means motif is in narrow matrix, false means its in the extended matrix')
print ('7 Length of the protein')
print ("\n")  
for i in range (len(Results_Total)):
    for j in range (len(Results_Total[i])):
        if Results_Total[i][j] != []:
            print (j+1,Results_Total[i][j])
    if Results_Total[i][j] != []:
        print ("\n")
print ("\n")
