# Supplementary material for: Is mRNA decapping by ApaH like phosphatases present in eukaryotes beyond the Kinetoplastida?
Source: BMC Ecol Evol. 2021 Jun 23;21:131. doi: 10.1186/s12862-021-01858-x (PMC8220851; doi:10.1186/s12862-021-01858-x)
Supplement: Supplementary file 3 — Additional file 3: Table S1. List of all organisms that were screened for the presence of ALPH and detailed information on all ALPH proteins that were identified in this study. [file 12862_2021_1858_MOESM3_ESM.xlsx]

## Sheet: Table S1a
Organism ID (OX)	number of ALPH	SPECIES	TAXONOMY
5759	0	Entamoeba histolytica	Eukaryota	AMORPHEA	Amoebozoa	Archamoebae	Entamoebidae
370354	0	Entamoeba dispar (strain ATCC PRA-260 / SAW760)	Eukaryota	AMORPHEA	Amoebozoa	Archamoebae	Entamoebidae
1257118	0	Acanthamoeba castellanii str. Neff	Eukaryota	AMORPHEA	Amoebozoa	Discosea	Longamoebia	Centramoebida	Acanthamoebidae
670386	0	Polysphondylium pallidum (strain ATCC 26659 / Pp 5 / PN500)	Eukaryota	AMORPHEA	Amoebozoa	Mycetozoa	Dictyostelids	Acytosteliales	Acytosteliaceae
1054147	0	Cavenderia fasciculata (strain SH3)	Eukaryota	AMORPHEA	Amoebozoa	Mycetozoa	Dictyostelids	Acytosteliales	Cavenderiaceae
5786	0	Dictyostelium purpureum	Eukaryota	AMORPHEA	Amoebozoa	Mycetozoa	Dictyostelids	Dictyosteliales	Dictyosteliaceae
44689	0	Dictyostelium discoideum	Eukaryota	AMORPHEA	Amoebozoa	Mycetozoa	Dictyostelids	Dictyosteliales	Dictyosteliaceae
361077	0	Tieghemostelium lacteum	Eukaryota	AMORPHEA	Amoebozoa	Mycetozoa	Dictyostelids	Dictyosteliales	Raperosteliaceae
1890364	0	Planoprotostelium fungivorum	Eukaryota	AMORPHEA	Amoebozoa	Mycetozoa	Protosteliales	Cavosteliaceae
461836	0	Thecamonas trahens ATCC 50062	Eukaryota	AMORPHEA	Apusozoa	Apusomonadidae
81824	0	Monosiga brevicollis	Eukaryota	AMORPHEA	Choanoflagellida	Craspedida	Salpingoecidae
946362	0	Salpingoeca rosetta (strain ATCC 50818 / BSB-021)	Eukaryota	AMORPHEA	Choanoflagellida	Craspedida	Salpingoecidae
236234	1	Diplodia corticola	Eukaryota	AMORPHEA	Fungi	Dikarya	Ascomycota	Pezizomycotina	Dothideomycetes	Dothideomycetes incertae sedis	Botryosphaeriales	Botryosphaeriaceae
5025	1	Venturia inaequalis	Eukaryota	AMORPHEA	Fungi	Dikarya	Ascomycota	Pezizomycotina	Dothideomycetes	Dothideomycetes incertae sedis	Venturiales	Venturiaceae
766039	1	Acidomyces richmondensis	Eukaryota	AMORPHEA	Fungi	Dikarya	Ascomycota	Pezizomycotina	Dothideomycetes	Dothideomycetidae	Capnodiales	Capnodiales incertae sedis
1974281	1	Rachicladosporium sp. CCFEE 5018	Eukaryota	AMORPHEA	Fungi	Dikarya	Ascomycota	Pezizomycotina	Dothideomycetes	Dothideomycetidae	Capnodiales	Cladosporiaceae
1507870	2	Rachicladosporium antarcticum	Eukaryota	AMORPHEA	Fungi	Dikarya	Ascomycota	Pezizomycotina	Dothideomycetes	Dothideomycetidae	Capnodiales	Cladosporiaceae
321146	0	Pseudocercospora eumusae	Eukaryota	AMORPHEA	Fungi	Dikarya	Ascomycota	Pezizomycotina	Dothideomycetes	Dothideomycetidae	Capnodiales	Mycosphaerellaceae
112498	1	Ramularia collo-cygni	Eukaryota	AMORPHEA	Fungi	Dikarya	Ascomycota	Pezizomycotina	Dothideomycetes	Dothideomycetidae	Capnodiales	Mycosphaerellaceae
122368	1	Cercospora beticola	Eukaryota	AMORPHEA	Fungi	Dikarya	Ascomycota	Pezizomycotina	Dothideomycetes	Dothideomycetidae	Capnodiales	Mycosphaerellaceae
348901	1	Cercospora zeina	Eukaryota	AMORPHEA	Fungi	Dikarya	Ascomycota	Pezizomycotina	Dothideomycetes	Dothideomycetidae	Capnodiales	Mycosphaerellaceae
357750	1	Cercospora berteroae	Eukaryota	AMORPHEA	Fungi	Dikarya	Ascomycota	Pezizomycotina	Dothideomycetes	Dothideomycetidae	Capnodiales	Mycosphaerellaceae
1276538	1	Zymoseptoria tritici ST99CH_3D7	Eukaryota	AMORPHEA	Fungi	Dikarya	Ascomycota	Pezizomycotina	Dothideomycetes	Dothideomycetidae	Capnodiales	Mycosphaerellaceae
1157616	1	Hortaea werneckii EXF-2000	Eukaryota	AMORPHEA	Fungi	Dikarya	Ascomycota	Pezizomycotina	Dothideomycetes	Dothideomycetidae	Capnodiales	Teratosphaeriaceae
40998	1	Elsinoe australis	Eukaryota	AMORPHEA	Fungi	Dikarya	Ascomycota	Pezizomycotina	Dothideomycetes	Dothideomycetidae	Myriangiales	Elsinoaceae
2082308	1	Sphaceloma murrayae	Eukaryota	AMORPHEA	Fungi	Dikarya	Ascomycota	Pezizomycotina	Dothideomycetes	Dothideomycetidae	Myriangiales	Elsinoaceae
1448308	1	Corynespora cassiicola Philippines	Eukaryota	AMORPHEA	Fungi	Dikarya	Ascomycota	Pezizomycotina	Dothideomycetes	Pleosporomycetidae	Pleosporales	Corynesporascaceae
1231657	1	Clohesyomyces aquaticus	Eukaryota	AMORPHEA	Fungi	Dikarya	Ascomycota	Pezizomycotina	Dothideomycetes	Pleosporomycetidae	Pleosporales	Lindgomycetaceae
1460663	1	Paraphaeosphaeria sporulosa	Eukaryota	AMORPHEA	Fungi	Dikarya	Ascomycota	Pezizomycotina	Dothideomycetes	Pleosporomycetidae	Pleosporales	Massarineae	Didymosphaeriaceae
765868	1	Stagonospora sp. SRC1lsM3a	Eukaryota	AMORPHEA	Fungi	Dikarya	Ascomycota	Pezizomycotina	Dothideomycetes	Pleosporomycetidae	Pleosporales	Massarineae	Massarinaceae
97972	1	Periconia macrospinosa	Eukaryota	AMORPHEA	Fungi	Dikarya	Ascomycota	Pezizomycotina	Dothideomycetes	Pleosporomycetidae	Pleosporales	Massarineae	Periconiaceae
765867	1	Pyrenochaeta sp. DS3sAY3a	Eukaryota	AMORPHEA	Fungi	Dikarya	Ascomycota	Pezizomycotina	Dothideomycetes	Pleosporomycetidae	Pleosporales	Pleosporineae	Cucurbitariaceae
5454	1	Didymella rabiei	Eukaryota	AMORPHEA	Fungi	Dikarya	Ascomycota	Pezizomycotina	Dothideomycetes	Pleosporomycetidae	Pleosporales	Pleosporineae	Didymellaceae
105696	1	Epicoccum nigrum	Eukaryota	AMORPHEA	Fungi	Dikarya	Ascomycota	Pezizomycotina	Dothideomycetes	Pleosporomycetidae	Pleosporales	Pleosporineae	Didymellaceae
5599	1	Alternaria alternata	Eukaryota	AMORPHEA	Fungi	Dikarya	Ascomycota	Pezizomycotina	Dothideomycetes	Pleosporomycetidae	Pleosporales	Pleosporineae	Pleosporaceae	Alternaria	Alternaria sect. Alternaria
930089	1	Bipolaris zeicola 26-R-13	Eukaryota	AMORPHEA	Fungi	Dikarya	Ascomycota	Pezizomycotina	Dothideomycetes	Pleosporomycetidae	Pleosporales	Pleosporineae	Pleosporaceae
930090	1	Bipolaris oryzae ATCC 44560	Eukaryota	AMORPHEA	Fungi	Dikarya	Ascomycota	Pezizomycotina	Dothideomycetes	Pleosporomycetidae	Pleosporales	Pleosporineae	Pleosporaceae
45151	1	Pyrenophora tritici-repentis	Eukaryota	AMORPHEA	Fungi	Dikarya	Ascomycota	Pezizomycotina	Dothideomycetes	Pleosporomycetidae	Pleosporales	Pleosporineae	Pleosporaceae
183478	1	Stemphylium lycopersici	Eukaryota	AMORPHEA	Fungi	Dikarya	Ascomycota	Pezizomycotina	Dothideomycetes	Pleosporomycetidae	Pleosporales	Pleosporineae	Pleosporaceae
5601	1	Phialophora americana	Eukaryota	AMORPHEA	Fungi	Dikarya	Ascomycota	Pezizomycotina	Eurotiomycetes	Chaetothyriomycetidae	Chaetothyriales	Herpotrichiellaceae
86049	1	Cladophialophora carrionii	Eukaryota	AMORPHEA	Fungi	Dikarya	Ascomycota	Pezizomycotina	Eurotiomycetes	Chaetothyriomycetidae	Chaetothyriales	Herpotrichiellaceae
212818	1	Exophiala mesophila	Eukaryota	AMORPHEA	Fungi	Dikarya	Ascomycota	Pezizomycotina	Eurotiomycetes	Chaetothyriomycetidae	Chaetothyriales	Herpotrichiellaceae
348802	1	Exophiala xenobiotica	Eukaryota	AMORPHEA	Fungi	Dikarya	Ascomycota	Pezizomycotina	Eurotiomycetes	Chaetothyriomycetidae	Chaetothyriales	Herpotrichiellaceae
569365	1	Cladophialophora immunda	Eukaryota	AMORPHEA	Fungi	Dikarya	Ascomycota	Pezizomycotina	Eurotiomycetes	Chaetothyriomycetidae	Chaetothyriales	Herpotrichiellaceae
1367422	1	Fonsecaea erecta	Eukaryota	AMORPHEA	Fungi	Dikarya	Ascomycota	Pezizomycotina	Eurotiomycetes	Chaetothyriomycetidae	Chaetothyriales	Herpotrichiellaceae
29845	0	Penicillium vulpinum	Eukaryota	AMORPHEA	Fungi	Dikarya	Ascomycota	Pezizomycotina	Eurotiomycetes	Eurotiomycetidae	Eurotiales	Aspergillaceae
602072	0	Aspergillus carbonarius (strain ITEM 5010)	Eukaryota	AMORPHEA	Fungi	Dikarya	Ascomycota	Pezizomycotina	Eurotiomycetes	Eurotiomycetidae	Eurotiales	Aspergillaceae
1448316	0	Aspergillus ibericus CBS 121593	Eukaryota	AMORPHEA	Fungi	Dikarya	Ascomycota	Pezizomycotina	Eurotiomycetes	Eurotiomycetidae	Eurotiales	Aspergillaceae
1448318	0	Aspergillus sclerotiicarbonarius (strain CBS 121057 / IBT 28362)	Eukaryota	AMORPHEA	Fungi	Dikarya	Ascomycota	Pezizomycotina	Eurotiomycetes	Eurotiomycetidae	Eurotiales	Aspergillaceae
1450535	0	Aspergillus sclerotioniger CBS 115572	Eukaryota	AMORPHEA	Fungi	Dikarya	Ascomycota	Pezizomycotina	Eurotiomycetes	Eurotiomycetidae	Eurotiales	Aspergillaceae
5062	1	Aspergillus oryzae	Eukaryota	AMORPHEA	Fungi	Dikarya	Ascomycota	Pezizomycotina	Eurotiomycetes	Eurotiomycetidae	Eurotiales	Aspergillaceae
41047	1	Aspergillus thermomutatus	Eukaryota	AMORPHEA	Fungi	Dikarya	Ascomycota	Pezizomycotina	Eurotiomycetes	Eurotiomycetidae	Eurotiales	Aspergillaceae
41067	1	Aspergillus candidus	Eukaryota	AMORPHEA	Fungi	Dikarya	Ascomycota	Pezizomycotina	Eurotiomycetes	Eurotiomycetidae	Eurotiales	Aspergillaceae
5061	1	Aspergillus niger	Eukaryota	AMORPHEA	Fungi	Dikarya	Ascomycota	Pezizomycotina	Eurotiomycetes	Eurotiomycetidae	Eurotiales	Aspergillaceae
290292	1	Penicillium sp. 'occitanis'	Eukaryota	AMORPHEA	Fungi	Dikarya	Ascomycota	Pezizomycotina	Eurotiomycetes	Eurotiomycetidae	Eurotiales	Aspergillaceae
303698	1	Penicillium steckii	Eukaryota	AMORPHEA	Fungi	Dikarya	Ascomycota	Pezizomycotina	Eurotiomycetes	Eurotiomycetidae	Eurotiales	Aspergillaceae
482145	1	Aspergillus taichungensis	Eukaryota	AMORPHEA	Fungi	Dikarya	Ascomycota	Pezizomycotina	Eurotiomycetes	Eurotiomycetidae	Eurotiales	Aspergillaceae
573508	1	Aspergillus cristatus	Eukaryota	AMORPHEA	Fungi	Dikarya	Ascomycota	Pezizomycotina	Eurotiomycetes	Eurotiomycetidae	Eurotiales	Aspergillaceae
656916	1	Aspergillus arachidicola	Eukaryota	AMORPHEA	Fungi	Dikarya	Ascomycota	Pezizomycotina	Eurotiomycetes	Eurotiomycetidae	Eurotiales	Aspergillaceae
690307	1	Aspergillus aculeatus ATCC 16872	Eukaryota	AMORPHEA	Fungi	Dikarya	Ascomycota	Pezizomycotina	Eurotiomycetes	Eurotiomycetidae	Eurotiales	Aspergillaceae
767769	1	Aspergillus brasiliensis (strain CBS 101740 / IMI 381727 / IBT 21946)	Eukaryota	AMORPHEA	Fungi	Dikarya	Ascomycota	Pezizomycotina	Eurotiomycetes	Eurotiomycetidae	Eurotiales	Aspergillaceae
767770	1	Aspergillus tubingensis (strain CBS 134.48)	Eukaryota	AMORPHEA	Fungi	Dikarya	Ascomycota	Pezizomycotina	Eurotiomycetes	Eurotiomycetidae	Eurotiales	Aspergillaceae
1036611	1	Aspergillus versicolor CBS 583.65	Eukaryota	AMORPHEA	Fungi	Dikarya	Ascomycota	Pezizomycotina	Eurotiomycetes	Eurotiomycetidae	Eurotiales	Aspergillaceae
1036612	1	Aspergillus sydowii CBS 593.65	Eukaryota	AMORPHEA	Fungi	Dikarya	Ascomycota	Pezizomycotina	Eurotiomycetes	Eurotiomycetidae	Eurotiales	Aspergillaceae
1069201	1	Aspergillus luchuensis	Eukaryota	AMORPHEA	Fungi	Dikarya	Ascomycota	Pezizomycotina	Eurotiomycetes	Eurotiomycetidae	Eurotiales	Aspergillaceae
1073089	1	Aspergillus wentii DTO 134E9	Eukaryota	AMORPHEA	Fungi	Dikarya	Ascomycota	Pezizomycotina	Eurotiomycetes	Eurotiomycetidae	Eurotiales	Aspergillaceae
1073090	1	Penicilliopsis zonata CBS 506.65	Eukaryota	AMORPHEA	Fungi	Dikarya	Ascomycota	Pezizomycotina	Eurotiomycetes	Eurotiomycetidae	Eurotiales	Aspergillaceae
1160497	1	Aspergillus glaucus CBS 516.65	Eukaryota	AMORPHEA	Fungi	Dikarya	Ascomycota	Pezizomycotina	Eurotiomycetes	Eurotiomycetidae	Eurotiales	Aspergillaceae
1245748	1	Aspergillus turcosus	Eukaryota	AMORPHEA	Fungi	Dikarya	Ascomycota	Pezizomycotina	Eurotiomycetes	Eurotiomycetidae	Eurotiales	Aspergillaceae
1392250	1	Aspergillus steynii IBT 23096	Eukaryota	AMORPHEA	Fungi	Dikarya	Ascomycota	Pezizomycotina	Eurotiomycetes	Eurotiomycetidae	Eurotiales	Aspergillaceae
1392255	1	Aspergillus novofumigatus IBT 16806	Eukaryota	AMORPHEA	Fungi	Dikarya	Ascomycota	Pezizomycotina	Eurotiomycetes	Eurotiomycetidae	Eurotiales	Aspergillaceae
1392256	1	Aspergillus ochraceoroseus IBT 24754	Eukaryota	AMORPHEA	Fungi	Dikarya	Ascomycota	Pezizomycotina	Eurotiomycetes	Eurotiomycetidae	Eurotiales	Aspergillaceae
1448314	1	Aspergillus eucalypticola (strain CBS 122712 / IBT 29274)	Eukaryota	AMORPHEA	Fungi	Dikarya	Ascomycota	Pezizomycotina	Eurotiomycetes	Eurotiomycetidae	Eurotiales	Aspergillaceae
1448315	1	Aspergillus uvarum CBS 121591	Eukaryota	AMORPHEA	Fungi	Dikarya	Ascomycota	Pezizomycotina	Eurotiomycetes	Eurotiomycetidae	Eurotiales	Aspergillaceae
1448320	1	Aspergillus ellipticus CBS 707.79	Eukaryota	AMORPHEA	Fungi	Dikarya	Ascomycota	Pezizomycotina	Eurotiomycetes	Eurotiomycetidae	Eurotiales	Aspergillaceae
1448321	1	Aspergillus heteromorphus CBS 117.55	Eukaryota	AMORPHEA	Fungi	Dikarya	Ascomycota	Pezizomycotina	Eurotiomycetes	Eurotiomycetidae	Eurotiales	Aspergillaceae
1450533	1	Aspergillus lacticoffeatus (strain CBS 101883)	Eukaryota	AMORPHEA	Fungi	Dikarya	Ascomycota	Pezizomycotina	Eurotiomycetes	Eurotiomycetidae	Eurotiales	Aspergillaceae
1450537	1	Aspergillus homomorphus (strain CBS 101889)	Eukaryota	AMORPHEA	Fungi	Dikarya	Ascomycota	Pezizomycotina	Eurotiomycetes	Eurotiomycetidae	Eurotiales	Aspergillaceae
1450538	1	Aspergillus violaceofuscus CBS 115571	Eukaryota	AMORPHEA	Fungi	Dikarya	Ascomycota	Pezizomycotina	Eurotiomycetes	Eurotiomycetidae	Eurotiales	Aspergillaceae
1450539	1	Aspergillus saccharolyticus JOP 1030-1	Eukaryota	AMORPHEA	Fungi	Dikarya	Ascomycota	Pezizomycotina	Eurotiomycetes	Eurotiomycetidae	Eurotiales	Aspergillaceae
1450541	1	Aspergillus indologenus CBS 114.80	Eukaryota	AMORPHEA	Fungi	Dikarya	Ascomycota	Pezizomycotina	Eurotiomycetes	Eurotiomycetidae	Eurotiales	Aspergillaceae
5078	2	Penicillium patulum	Eukaryota	AMORPHEA	Fungi	Dikarya	Ascomycota	Pezizomycotina	Eurotiomycetes	Eurotiomycetidae	Eurotiales	Aspergillaceae
48697	2	Penicillium freii	Eukaryota	AMORPHEA	Fungi	Dikarya	Ascomycota	Pezizomycotina	Eurotiomycetes	Eurotiomycetidae	Eurotiales	Aspergillaceae
60169	2	Penicillium polonicum	Eukaryota	AMORPHEA	Fungi	Dikarya	Ascomycota	Pezizomycotina	Eurotiomycetes	Eurotiomycetidae	Eurotiales	Aspergillaceae
60172	2	Penicillium solitum	Eukaryota	AMORPHEA	Fungi	Dikarya	Ascomycota	Pezizomycotina	Eurotiomycetes	Eurotiomycetidae	Eurotiales	Aspergillaceae
60175	2	Penicillium nalgiovense	Eukaryota	AMORPHEA	Fungi	Dikarya	Ascomycota	Pezizomycotina	Eurotiomycetes	Eurotiomycetidae	Eurotiales	Aspergillaceae
109264	2	Aspergillus bombycis	Eukaryota	AMORPHEA	Fungi	Dikarya	Ascomycota	Pezizomycotina	Eurotiomycetes	Eurotiomycetidae	Eurotiales	Aspergillaceae
416450	2	Penicillium antarcticum	Eukaryota	AMORPHEA	Fungi	Dikarya	Ascomycota	Pezizomycotina	Eurotiomycetes	Eurotiomycetidae	Eurotiales	Aspergillaceae
454130	2	Aspergillus calidoustus	Eukaryota	AMORPHEA	Fungi	Dikarya	Ascomycota	Pezizomycotina	Eurotiomycetes	Eurotiomycetidae	Eurotiales	Aspergillaceae
1316194	2	Penicillium subrubescens	Eukaryota	AMORPHEA	Fungi	Dikarya	Ascomycota	Pezizomycotina	Eurotiomycetes	Eurotiomycetidae	Eurotiales	Aspergillaceae
1429867	2	Penicillium camemberti FM 013	Eukaryota	AMORPHEA	Fungi	Dikarya	Ascomycota	Pezizomycotina	Eurotiomycetes	Eurotiomycetidae	Eurotiales	Aspergillaceae
1835702	2	Penicillium arizonense	Eukaryota	AMORPHEA	Fungi	Dikarya	Ascomycota	Pezizomycotina	Eurotiomycetes	Eurotiomycetidae	Eurotiales	Aspergillaceae
28573	1	Talaromyces islandicus	Eukaryota	AMORPHEA	Fungi	Dikarya	Ascomycota	Pezizomycotina	Eurotiomycetes	Eurotiomycetidae	Eurotiales	Trichocomaceae
1408163	1	Rasamsonia emersonii CBS 393.64	Eukaryota	AMORPHEA	Fungi	Dikarya	Ascomycota	Pezizomycotina	Eurotiomycetes	Eurotiomycetidae	Eurotiales	Trichocomaceae
1441469	1	Talaromyces atroroseus	Eukaryota	AMORPHEA	Fungi	Dikarya	Ascomycota	Pezizomycotina	Eurotiomycetes	Eurotiomycetidae	Eurotiales	Trichocomaceae
1196081	2	Talaromyces amestolkiae	Eukaryota	AMORPHEA	Fungi	Dikarya	Ascomycota	Pezizomycotina	Eurotiomycetes	Eurotiomycetidae	Eurotiales	Trichocomaceae
73230	0	Emmonsia crescens	Eukaryota	AMORPHEA	Fungi	Dikarya	Ascomycota	Pezizomycotina	Eurotiomycetes	Eurotiomycetidae	Onygenales	Ajellomycetaceae
1447872	1	Emergomyces pasteurianus Ep9510	Eukaryota	AMORPHEA	Fungi	Dikarya	Ascomycota	Pezizomycotina	Eurotiomycetes	Eurotiomycetidae	Onygenales	Ajellomycetaceae
1447875	1	Helicocarpus griseus UAMH5409	Eukaryota	AMORPHEA	Fungi	Dikarya	Ascomycota	Pezizomycotina	Eurotiomycetes	Eurotiomycetidae	Onygenales	Ajellomycetaceae
1447883	1	Polytolypa hystricis UAMH7299	Eukaryota	AMORPHEA	Fungi	Dikarya	Ascomycota	Pezizomycotina	Eurotiomycetes	Eurotiomycetidae	Onygenales	Ajellomycetaceae
1658172	1	Emmonsia sp. CAC-2015a	Eukaryota	AMORPHEA	Fungi	Dikarya	Ascomycota	Pezizomycotina	Eurotiomycetes	Eurotiomycetidae	Onygenales	Ajellomycetaceae
1658174	1	Blastomyces percursus	Eukaryota	AMORPHEA	Fungi	Dikarya	Ascomycota	Pezizomycotina	Eurotiomycetes	Eurotiomycetidae	Onygenales	Ajellomycetaceae
2060905	1	Blastomyces parvus	Eukaryota	AMORPHEA	Fungi	Dikarya	Ascomycota	Pezizomycotina	Eurotiomycetes	Eurotiomycetidae	Onygenales	Ajellomycetaceae
5551	1	Trichophyton rubrum	Eukaryota	AMORPHEA	Fungi	Dikarya	Ascomycota	Pezizomycotina	Eurotiomycetes	Eurotiomycetidae	Onygenales	Arthrodermataceae
404692	1	Coccidioides immitis RMSCC 2394	Eukaryota	AMORPHEA	Fungi	Dikarya	Ascomycota	Pezizomycotina	Eurotiomycetes	Eurotiomycetidae	Onygenales	Onygenales incertae sedis
503106	1	Marssonina coronariae	Eukaryota	AMORPHEA	Fungi	Dikarya	Ascomycota	Pezizomycotina	Leotiomycetes	Helotiales	Dermateaceae
946125	2	Diplocarpon rosae	Eukaryota	AMORPHEA	Fungi	Dikarya	Ascomycota	Pezizomycotina	Leotiomycetes	Helotiales	Dermateaceae
576137	0	Phialocephala subalpina	Eukaryota	AMORPHEA	Fungi	Dikarya	Ascomycota	Pezizomycotina	Leotiomycetes	Helotiales	Helotiales incertae sedis	Phialocephala
149040	1	Phialocephala scopiformis	Eukaryota	AMORPHEA	Fungi	Dikarya	Ascomycota	Pezizomycotina	Leotiomycetes	Helotiales	Helotiales incertae sedis
914237	1	Rhynchosporium commune	Eukaryota	AMORPHEA	Fungi	Dikarya	Ascomycota	Pezizomycotina	Leotiomycetes	Helotiales	Helotiales incertae sedis
1485229	1	Cadophora sp. DSE1049	Eukaryota	AMORPHEA	Fungi	Dikarya	Ascomycota	Pezizomycotina	Leotiomycetes	Helotiales	Helotiales incertae sedis
1095630	1	Meliniomyces bicolor E	Eukaryota	AMORPHEA	Fungi	Dikarya	Ascomycota	Pezizomycotina	Leotiomycetes	Helotiales	Hyaloscyphaceae	Hyaloscypha
1149755	1	Hyaloscypha variabilis F	Eukaryota	AMORPHEA	Fungi	Dikarya	Ascomycota	Pezizomycotina	Leotiomycetes	Helotiales	Hyaloscyphaceae	Hyaloscypha
1745343	0	Pezoloma ericae	Eukaryota	AMORPHEA	Fungi	Dikarya	Ascomycota	Pezizomycotina	Leotiomycetes	Helotiales	Leotiaceae
2070412	1	Rutstroemia sp. NJR-2017a WRK4	Eukaryota	AMORPHEA	Fungi	Dikarya	Ascomycota	Pezizomycotina	Leotiomycetes	Helotiales	Rutstroemiaceae
2070414	1	Rutstroemia sp. NJR-2017a BBW	Eukaryota	AMORPHEA	Fungi	Dikarya	Ascomycota	Pezizomycotina	Leotiomycetes	Helotiales	Rutstroemiaceae
857342	1	Amorphotheca resinae ATCC 22711	Eukaryota	AMORPHEA	Fungi	Dikarya	Ascomycota	Pezizomycotina	Leotiomycetes	Leotiomycetes incertae sedis	Myxotrichaceae
913774	1	Oidiodendron maius Zn	Eukaryota	AMORPHEA	Fungi	Dikarya	Ascomycota	Pezizomycotina	Leotiomycetes	Leotiomycetes incertae sedis	Myxotrichaceae
1524831	0	Pseudogymnoascus sp. 23342-1-I1	Eukaryota	AMORPHEA	Fungi	Dikarya	Ascomycota	Pezizomycotina	Leotiomycetes	Leotiomycetes incertae sedis	Pseudeurotiaceae
342668	1	Pseudogymnoascus verrucosus	Eukaryota	AMORPHEA	Fungi	Dikarya	Ascomycota	Pezizomycotina	Leotiomycetes	Leotiomycetes incertae sedis	Pseudeurotiaceae
1622147	1	Pseudogymnoascus sp. WSF 3629	Eukaryota	AMORPHEA	Fungi	Dikarya	Ascomycota	Pezizomycotina	Leotiomycetes	Leotiomycetes incertae sedis	Pseudeurotiaceae
1622149	1	Pseudogymnoascus sp. 05NY08	Eukaryota	AMORPHEA	Fungi	Dikarya	Ascomycota	Pezizomycotina	Leotiomycetes	Leotiomycetes incertae sedis	Pseudeurotiaceae
2005443	1	Phialophora cf. hyalina BP 5553	Eukaryota	AMORPHEA	Fungi	Dikarya	Ascomycota	Pezizomycotina	Leotiomycetes	Leotiomycetes incertae sedis
42249	1	Tuber magnatum	Eukaryota	AMORPHEA	Fungi	Dikarya	Ascomycota	Pezizomycotina	Pezizomycetes	Pezizales	Tuberaceae
42251	1	Tuber borchii	Eukaryota	AMORPHEA	Fungi	Dikarya	Ascomycota	Pezizomycotina	Pezizomycetes	Pezizales	Tuberaceae
708187	1	Colletotrichum chlorophyti	Eukaryota	AMORPHEA	Fungi	Dikarya	Ascomycota	Pezizomycotina	Sordariomycetes	Hypocreomycetidae	Glomerellales	Glomerellaceae
708197	2	Colletotrichum tofieldiae	Eukaryota	AMORPHEA	Fungi	Dikarya	Ascomycota	Pezizomycotina	Sordariomycetes	Hypocreomycetidae	Glomerellales	Glomerellaceae
1209926	2	Colletotrichum orchidophilum	Eukaryota	AMORPHEA	Fungi	Dikarya	Ascomycota	Pezizomycotina	Sordariomycetes	Hypocreomycetidae	Glomerellales	Glomerellaceae
1209931	2	Colletotrichum salicis	Eukaryota	AMORPHEA	Fungi	Dikarya	Ascomycota	Pezizomycotina	Sordariomycetes	Hypocreomycetidae	Glomerellales	Glomerellaceae
1573173	1	Colletotrichum incanum	Eukaryota	AMORPHEA	Fungi	Dikarya	Ascomycota	Pezizomycotina	Sordariomycetes	Hypocreomycetidae	Glomerellales	Glomerellaceae
1081109	0	Moelleriella libera RCEF 2490	Eukaryota	AMORPHEA	Fungi	Dikarya	Ascomycota	Pezizomycotina	Sordariomycetes	Hypocreomycetidae	Hypocreales	Clavicipitaceae
1081105	1	Metarhizium rileyi RCEF 4871	Eukaryota	AMORPHEA	Fungi	Dikarya	Ascomycota	Pezizomycotina	Sordariomycetes	Hypocreomycetidae	Hypocreales	Clavicipitaceae
655827	2	Metarhizium acridum (strain CQMa 102)	Eukaryota	AMORPHEA	Fungi	Dikarya	Ascomycota	Pezizomycotina	Sordariomycetes	Hypocreomycetidae	Hypocreales	Clavicipitaceae
1380566	2	Pochonia chlamydosporia 170	Eukaryota	AMORPHEA	Fungi	Dikarya	Ascomycota	Pezizomycotina	Sordariomycetes	Hypocreomycetidae	Hypocreales	Clavicipitaceae
1081107	1	Beauveria brongniartii RCEF 3172	Eukaryota	AMORPHEA	Fungi	Dikarya	Ascomycota	Pezizomycotina	Sordariomycetes	Hypocreomycetidae	Hypocreales	Cordycipitaceae	Beauveria
176275	1	Beauveria bassiana	Eukaryota	AMORPHEA	Fungi	Dikarya	Ascomycota	Pezizomycotina	Sordariomycetes	Hypocreomycetidae	Hypocreales	Cordycipitaceae
1081104	1	Cordyceps fumosorosea ARSEF 2679	Eukaryota	AMORPHEA	Fungi	Dikarya	Ascomycota	Pezizomycotina	Sordariomycetes	Hypocreomycetidae	Hypocreales	Cordycipitaceae
1081108	2	Cordyceps confragosa RCEF 1005	Eukaryota	AMORPHEA	Fungi	Dikarya	Ascomycota	Pezizomycotina	Sordariomycetes	Hypocreomycetidae	Hypocreales	Cordycipitaceae
58853	0	Trichoderma citrinoviride	Eukaryota	AMORPHEA	Fungi	Dikarya	Ascomycota	Pezizomycotina	Sordariomycetes	Hypocreomycetidae	Hypocreales	Hypocreaceae
150374	1	Escovopsis weberi	Eukaryota	AMORPHEA	Fungi	Dikarya	Ascomycota	Pezizomycotina	Sordariomycetes	Hypocreomycetidae	Hypocreales	Hypocreaceae
398673	1	Trichoderma gamsii	Eukaryota	AMORPHEA	Fungi	Dikarya	Ascomycota	Pezizomycotina	Sordariomycetes	Hypocreomycetidae	Hypocreales	Hypocreaceae
983964	1	Trichoderma harzianum CBS 226.95	Eukaryota	AMORPHEA	Fungi	Dikarya	Ascomycota	Pezizomycotina	Sordariomycetes	Hypocreomycetidae	Hypocreales	Hypocreaceae
983965	1	Trichoderma longibrachiatum ATCC 18648	Eukaryota	AMORPHEA	Fungi	Dikarya	Ascomycota	Pezizomycotina	Sordariomycetes	Hypocreomycetidae	Hypocreales	Hypocreaceae
1042311	1	Trichoderma asperellum CBS 433.97	Eukaryota	AMORPHEA	Fungi	Dikarya	Ascomycota	Pezizomycotina	Sordariomycetes	Hypocreomycetidae	Hypocreales	Hypocreaceae
5507	2	Fusarium oxysporum	Eukaryota	AMORPHEA	Fungi	Dikarya	Ascomycota	Pezizomycotina	Sordariomycetes	Hypocreomycetidae	Hypocreales	Nectriaceae	Fusarium
327505	2	Fusarium oxysporum f. sp. radicis-cucumerinum	Eukaryota	AMORPHEA	Fungi	Dikarya	Ascomycota	Pezizomycotina	Sordariomycetes	Hypocreomycetidae	Hypocreales	Nectriaceae	Fusarium
948311	2	Gibberella intermedia	Eukaryota	AMORPHEA	Fungi	Dikarya	Ascomycota	Pezizomycotina	Sordariomycetes	Hypocreomycetidae	Hypocreales	Nectriaceae	Fusarium
2109339	2	Fusarium sp. FIESC_28	Eukaryota	AMORPHEA	Fungi	Dikarya	Ascomycota	Pezizomycotina	Sordariomycetes	Hypocreomycetidae	Hypocreales	Nectriaceae	Fusarium
42673	4	Gibberella nygamai	Eukaryota	AMORPHEA	Fungi	Dikarya	Ascomycota	Pezizomycotina	Sordariomycetes	Hypocreomycetidae	Hypocreales	Nectriaceae	Fusarium
5516	2	Fusarium culmorum	Eukaryota	AMORPHEA	Fungi	Dikarya	Ascomycota	Pezizomycotina	Sordariomycetes	Hypocreomycetidae	Hypocreales	Nectriaceae
36050	2	Fusarium poae	Eukaryota	AMORPHEA	Fungi	Dikarya	Ascomycota	Pezizomycotina	Sordariomycetes	Hypocreomycetidae	Hypocreales	Nectriaceae
56646	2	Fusarium venenatum	Eukaryota	AMORPHEA	Fungi	Dikarya	Ascomycota	Pezizomycotina	Sordariomycetes	Hypocreomycetidae	Hypocreales	Nectriaceae
229533	2	Gibberella zeae (strain PH-1 / ATCC MYA-4620 / FGSC 9075 / NRRL 31084)	Eukaryota	AMORPHEA	Fungi	Dikarya	Ascomycota	Pezizomycotina	Sordariomycetes	Hypocreomycetidae	Hypocreales	Nectriaceae
94208	0	Tolypocladium paradoxum	Eukaryota	AMORPHEA	Fungi	Dikarya	Ascomycota	Pezizomycotina	Sordariomycetes	Hypocreomycetidae	Hypocreales	Ophiocordycipitaceae
1399860	0	Ophiocordyceps australis	Eukaryota	AMORPHEA	Fungi	Dikarya	Ascomycota	Pezizomycotina	Sordariomycetes	Hypocreomycetidae	Hypocreales	Ophiocordycipitaceae
33203	1	Purpureocillium lilacinum	Eukaryota	AMORPHEA	Fungi	Dikarya	Ascomycota	Pezizomycotina	Sordariomycetes	Hypocreomycetidae	Hypocreales	Ophiocordycipitaceae
45235	1	Tolypocladium capitatum	Eukaryota	AMORPHEA	Fungi	Dikarya	Ascomycota	Pezizomycotina	Sordariomycetes	Hypocreomycetidae	Hypocreales	Ophiocordycipitaceae
1330021	1	Ophiocordyceps polyrhachis-furcata BCC 54312	Eukaryota	AMORPHEA	Fungi	Dikarya	Ascomycota	Pezizomycotina	Sordariomycetes	Hypocreomycetidae	Hypocreales	Ophiocordycipitaceae
2004952	1	Ophiocordyceps camponoti-rufipedis	Eukaryota	AMORPHEA	Fungi	Dikarya	Ascomycota	Pezizomycotina	Sordariomycetes	Hypocreomycetidae	Hypocreales	Ophiocordycipitaceae
2039874	1	Ophiocordyceps sp. 'camponoti-saundersi'	Eukaryota	AMORPHEA	Fungi	Dikarya	Ascomycota	Pezizomycotina	Sordariomycetes	Hypocreomycetidae	Hypocreales	Ophiocordycipitaceae
2039875	1	Ophiocordyceps sp. 'camponoti-leonardi'	Eukaryota	AMORPHEA	Fungi	Dikarya	Ascomycota	Pezizomycotina	Sordariomycetes	Hypocreomycetidae	Hypocreales	Ophiocordycipitaceae
98403	2	Drechmeria coniospora	Eukaryota	AMORPHEA	Fungi	Dikarya	Ascomycota	Pezizomycotina	Sordariomycetes	Hypocreomycetidae	Hypocreales	Ophiocordycipitaceae
1035309	0	Ceratocystis fimbriata CBS 114723	Eukaryota	AMORPHEA	Fungi	Dikarya	Ascomycota	Pezizomycotina	Sordariomycetes	Hypocreomycetidae	Microascales	Ceratocystidaceae
41688	0	Lomentospora prolificans	Eukaryota	AMORPHEA	Fungi	Dikarya	Ascomycota	Pezizomycotina	Sordariomycetes	Hypocreomycetidae	Microascales	Microascaceae
1408157	1	Coniochaeta ligniaria NRRL 30616	Eukaryota	AMORPHEA	Fungi	Dikarya	Ascomycota	Pezizomycotina	Sordariomycetes	Sordariomycetidae	Coniochaetales	Coniochaetaceae
158607	1	Diaporthe helianthi	Eukaryota	AMORPHEA	Fungi	Dikarya	Ascomycota	Pezizomycotina	Sordariomycetes	Sordariomycetidae	Diaporthales	Diaporthaceae
2025994	1	Coniella lustricola	Eukaryota	AMORPHEA	Fungi	Dikarya	Ascomycota	Pezizomycotina	Sordariomycetes	Sordariomycetidae	Diaporthales	Schizoparmaceae
105487	1	Valsa mali	Eukaryota	AMORPHEA	Fungi	Dikarya	Ascomycota	Pezizomycotina	Sordariomycetes	Sordariomycetidae	Diaporthales	Valsaceae
694573	1	Valsa mali var. pyri	Eukaryota	AMORPHEA	Fungi	Dikarya	Ascomycota	Pezizomycotina	Sordariomycetes	Sordariomycetidae	Diaporthales	Valsaceae
1081102	0	Sporothrix insectorum RCEF 264	Eukaryota	AMORPHEA	Fungi	Dikarya	Ascomycota	Pezizomycotina	Sordariomycetes	Sordariomycetidae	Ophiostomatales	Ophiostomataceae
1001832	1	Daldinia sp. EC12	Eukaryota	AMORPHEA	Fungi	Dikarya	Ascomycota	Pezizomycotina	Sordariomycetes	Xylariomycetidae	Xylariales	Hypoxylaceae
1001833	1	Hypoxylon sp. CI-4A	Eukaryota	AMORPHEA	Fungi	Dikarya	Ascomycota	Pezizomycotina	Sordariomycetes	Xylariomycetidae	Xylariales	Hypoxylaceae
1001938	1	Hypoxylon sp. CO27-5	Eukaryota	AMORPHEA	Fungi	Dikarya	Ascomycota	Pezizomycotina	Sordariomycetes	Xylariomycetidae	Xylariales	Hypoxylaceae
196109	0	Microdochium bolleyi	Eukaryota	AMORPHEA	Fungi	Dikarya	Ascomycota	Pezizomycotina	Sordariomycetes	Xylariomycetidae	Xylariales	Microdochiaceae
1141098	1	Pseudomassariella vexata	Eukaryota	AMORPHEA	Fungi	Dikarya	Ascomycota	Pezizomycotina	Sordariomycetes	Xylariomycetidae	Xylariales	Pseudomassariaceae
77044	1	Rosellinia necatrix	Eukaryota	AMORPHEA	Fungi	Dikarya	Ascomycota	Pezizomycotina	Sordariomycetes	Xylariomycetidae	Xylariales	Xylariaceae
1328760	1	Xylona heveae (strain CBS 132557 / TC161)	Eukaryota	AMORPHEA	Fungi	Dikarya	Ascomycota	Pezizomycotina	Xylonomycetes	Xylonales	Xylonaceae
1344418	1	Ascoidea rubescens DSM 1968	Eukaryota	AMORPHEA	Fungi	Dikarya	Ascomycota	Saccharomycotina	Saccharomycetes	Saccharomycetales	Ascoideaceae
5486	4	Candida viswanathii	Eukaryota	AMORPHEA	Fungi	Dikarya	Ascomycota	Saccharomycotina	Saccharomycetes	Saccharomycetales	Debaryomycetaceae	Candida/Lodderomyces clade
984485	1	Hyphopichia burtonii NRRL Y-1933	Eukaryota	AMORPHEA	Fungi	Dikarya	Ascomycota	Saccharomycotina	Saccharomycetes	Saccharomycetales	Debaryomycetaceae
984486	1	Babjeviella inositovora NRRL Y-12698	Eukaryota	AMORPHEA	Fungi	Dikarya	Ascomycota	Saccharomycotina	Saccharomycetes	Saccharomycetales	Debaryomycetaceae
984487	1	Suhomyces tanzawaensis NRRL Y-17324	Eukaryota	AMORPHEA	Fungi	Dikarya	Ascomycota	Saccharomycotina	Saccharomycetes	Saccharomycetales	Debaryomycetaceae
1173061	1	Geotrichum candidum	Eukaryota	AMORPHEA	Fungi	Dikarya	Ascomycota	Saccharomycotina	Saccharomycetes	Saccharomycetales	Dipodascaceae
45354	0	[Candida] intermedia	Eukaryota	AMORPHEA	Fungi	Dikarya	Ascomycota	Saccharomycotina	Saccharomycetes	Saccharomycetales	Metschnikowiaceae	Clavispora
45357	1	[Candida] haemulonis	Eukaryota	AMORPHEA	Fungi	Dikarya	Ascomycota	Saccharomycotina	Saccharomycetes	Saccharomycetales	Metschnikowiaceae	Clavispora
418784	1	[Candida] pseudohaemulonis	Eukaryota	AMORPHEA	Fungi	Dikarya	Ascomycota	Saccharomycotina	Saccharomycetes	Saccharomycetales	Metschnikowiaceae	Clavispora
498019	1	Candida auris	Eukaryota	AMORPHEA	Fungi	Dikarya	Ascomycota	Saccharomycotina	Saccharomycetes	Saccharomycetales	Metschnikowiaceae	Clavispora
869754	1	Metschnikowia bicuspidata var. bicuspidata NRRL YB-4993	Eukaryota	AMORPHEA	Fungi	Dikarya	Ascomycota	Saccharomycotina	Saccharomycetes	Saccharomycetales	Metschnikowiaceae
983966	0	Cyberlindnera jadinii (strain ATCC 18201 / CBS 1600 / CCRC 20928 / JCM 3617 / NBRC 0987 / NRRL Y-1542)	Eukaryota	AMORPHEA	Fungi	Dikarya	Ascomycota	Saccharomycotina	Saccharomycetes	Saccharomycetales	Phaffomycetaceae
36022	1	Cyberlindnera fabianii	Eukaryota	AMORPHEA	Fungi	Dikarya	Ascomycota	Saccharomycotina	Saccharomycetes	Saccharomycetales	Phaffomycetaceae
683960	1	Wickerhamomyces anomalus (strain ATCC 58044 / CBS 1984 / NCYC 433 / NRRL Y-366-8)	Eukaryota	AMORPHEA	Fungi	Dikarya	Ascomycota	Saccharomycotina	Saccharomycetes	Saccharomycetales	Phaffomycetaceae
983967	1	[Candida] arabinofermentans NRRL YB-2248	Eukaryota	AMORPHEA	Fungi	Dikarya	Ascomycota	Saccharomycotina	Saccharomycetes	Saccharomycetales	Pichiaceae	Ogataea
45286	0	Eremothecium sinecaudum	Eukaryota	AMORPHEA	Fungi	Dikarya	Ascomycota	Saccharomycotina	Saccharomycetes	Saccharomycetales	Saccharomycetaceae
1003335	1	Kluyveromyces marxianus	Eukaryota	AMORPHEA	Fungi	Dikarya	Ascomycota	Saccharomycotina	Saccharomycetes	Saccharomycetales	Saccharomycetaceae
4955	1	Lachancea fermentati	Eukaryota	AMORPHEA	Fungi	Dikarya	Ascomycota	Saccharomycotina	Saccharomycetes	Saccharomycetales	Saccharomycetaceae
559292	1	Saccharomyces cerevisiae (strain ATCC 204508	Eukaryota	AMORPHEA	Fungi	Dikarya	Ascomycota	Saccharomycotina	Saccharomycetes	Saccharomycetales	Saccharomycetaceae
669874	1	Pachysolen tannophilus NRRL Y-2460	Eukaryota	AMORPHEA	Fungi	Dikarya	Ascomycota	Saccharomycotina	Saccharomycetes	Saccharomycetales	Saccharomycetaceae
1230905	1	Lachancea mirantina	Eukaryota	AMORPHEA	Fungi	Dikarya	Ascomycota	Saccharomycotina	Saccharomycetes	Saccharomycetales	Saccharomycetaceae
1245769	1	Lachancea lanzarotensis	Eukaryota	AMORPHEA	Fungi	Dikarya	Ascomycota	Saccharomycotina	Saccharomycetes	Saccharomycetales	Saccharomycetaceae
1266660	1	Lachancea dasiensis CBS 10888	Eukaryota	AMORPHEA	Fungi	Dikarya	Ascomycota	Saccharomycotina	Saccharomycetes	Saccharomycetales	Saccharomycetaceae
1266666	1	Lachancea nothofagi CBS 11611	Eukaryota	AMORPHEA	Fungi	Dikarya	Ascomycota	Saccharomycotina	Saccharomycetes	Saccharomycetales	Saccharomycetaceae
1789683	1	Kazachstania saulgeensis	Eukaryota	AMORPHEA	Fungi	Dikarya	Ascomycota	Saccharomycotina	Saccharomycetes	Saccharomycetales	Saccharomycetaceae
857566	1	Nadsonia fulvescens var. elongata DSM 6958	Eukaryota	AMORPHEA	Fungi	Dikarya	Ascomycota	Saccharomycotina	Saccharomycetes	Saccharomycetales	Saccharomycetales incertae sedis
56408	1	Hanseniaspora osmophila	Eukaryota	AMORPHEA	Fungi	Dikarya	Ascomycota	Saccharomycotina	Saccharomycetes	Saccharomycetales	Saccharomycodaceae
284812	0	Schizosaccharomyces pombe (strain 972 / ATCC 24843)	Eukaryota	AMORPHEA	Fungi	Dikarya	Ascomycota	Taphrinomycotina	Schizosaccharomycetes	Schizosaccharomycetales	Schizosaccharomycetaceae
56484	1	Protomyces lactucaedebilis	Eukaryota	AMORPHEA	Fungi	Dikarya	Ascomycota	Taphrinomycotina	Taphrinomycetes	Taphrinales	Protomycetaceae
1714833	0	Leucoagaricus sp. SymC.cos	Eukaryota	AMORPHEA	Fungi	Dikarya	Basidiomycota	Agaricomycotina	Agaricomycetes	Agaricomycetidae	Agaricales	Agaricaceae
703135	1	Amanita thiersii Skay4041	Eukaryota	AMORPHEA	Fungi	Dikarya	Basidiomycota	Agaricomycotina	Agaricomycetes	Agaricomycetidae	Agaricales	Amanitaceae
946122	1	Amanita muscaria Koide BX008	Eukaryota	AMORPHEA	Fungi	Dikarya	Basidiomycota	Agaricomycotina	Agaricomycetes	Agaricomycetidae	Agaricales	Amanitaceae
1306850	0	Termitomyces sp. J132	Eukaryota	AMORPHEA	Fungi	Dikarya	Basidiomycota	Agaricomycotina	Agaricomycetes	Agaricomycetidae	Agaricales	Lyophyllaceae
39966	1	Hypsizygus marmoreus	Eukaryota	AMORPHEA	Fungi	Dikarya	Basidiomycota	Agaricomycotina	Agaricomycetes	Agaricomycetidae	Agaricales	Lyophyllaceae
221103	1	Moniliophthora roreri	Eukaryota	AMORPHEA	Fungi	Dikarya	Basidiomycota	Agaricomycotina	Agaricomycetes	Agaricomycetidae	Agaricales	Marasmiaceae
5353	1	Lentinula edodes	Eukaryota	AMORPHEA	Fungi	Dikarya	Basidiomycota	Agaricomycotina	Agaricomycetes	Agaricomycetidae	Agaricales	Omphalotaceae
1314674	0	Cylindrobasidium torrendii FP15055 ss-10	Eukaryota	AMORPHEA	Fungi	Dikarya	Basidiomycota	Agaricomycotina	Agaricomycetes	Agaricomycetidae	Agaricales	Physalacriaceae
47427	1	Armillaria gallica	Eukaryota	AMORPHEA	Fungi	Dikarya	Basidiomycota	Agaricomycotina	Agaricomycetes	Agaricomycetidae	Agaricales	Physalacriaceae
47428	1	Armillaria ostoyae	Eukaryota	AMORPHEA	Fungi	Dikarya	Basidiomycota	Agaricomycotina	Agaricomycetes	Agaricomycetidae	Agaricales	Physalacriaceae
1076256	1	Armillaria solidipes	Eukaryota	AMORPHEA	Fungi	Dikarya	Basidiomycota	Agaricomycotina	Agaricomycetes	Agaricomycetidae	Agaricales	Physalacriaceae
945553	1	Hypholoma sublateritium FD-334 SS-4	Eukaryota	AMORPHEA	Fungi	Dikarya	Basidiomycota	Agaricomycotina	Agaricomycetes	Agaricomycetidae	Agaricales	Strophariaceae
1095629	0	Laccaria amethystina LaAM-08-1	Eukaryota	AMORPHEA	Fungi	Dikarya	Basidiomycota	Agaricomycotina	Agaricomycetes	Agaricomycetidae	Agaricales	Tricholomataceae
765440	0	Piloderma croceum F 1598	Eukaryota	AMORPHEA	Fungi	Dikarya	Basidiomycota	Agaricomycotina	Agaricomycetes	Agaricomycetidae	Atheliales	Atheliaceae
436010	4	Fibularhizoctonia sp. CBS 109695	Eukaryota	AMORPHEA	Fungi	Dikarya	Basidiomycota	Agaricomycotina	Agaricomycetes	Agaricomycetidae	Atheliales	Atheliaceae
930991	0	Paxillus rubicundulus Ve08.2h10	Eukaryota	AMORPHEA	Fungi	Dikarya	Basidiomycota	Agaricomycotina	Agaricomycetes	Agaricomycetidae	Boletales	Paxilineae	Paxillaceae
870435	0	Pisolithus tinctorius Marx 270	Eukaryota	AMORPHEA	Fungi	Dikarya	Basidiomycota	Agaricomycotina	Agaricomycetes	Agaricomycetidae	Boletales	Sclerodermatineae	Pisolithaceae
765257	1	Pisolithus microcarpus 441	Eukaryota	AMORPHEA	Fungi	Dikarya	Basidiomycota	Agaricomycotina	Agaricomycetes	Agaricomycetidae	Boletales	Sclerodermatineae	Pisolithaceae
1036808	1	Scleroderma citrinum Foug A	Eukaryota	AMORPHEA	Fungi	Dikarya	Basidiomycota	Agaricomycotina	Agaricomycetes	Agaricomycetidae	Boletales	Sclerodermatineae	Sclerodermataceae
180088	1	Rhizopogon vesiculosus	Eukaryota	AMORPHEA	Fungi	Dikarya	Basidiomycota	Agaricomycotina	Agaricomycetes	Agaricomycetidae	Boletales	Suillineae	Rhizopogonaceae
1314800	2	Rhizopogon vinicolor AM-OR11-026	Eukaryota	AMORPHEA	Fungi	Dikarya	Basidiomycota	Agaricomycotina	Agaricomycetes	Agaricomycetidae	Boletales	Suillineae	Rhizopogonaceae
930992	1	Suillus luteus UH-Slu-Lm8-n1	Eukaryota	AMORPHEA	Fungi	Dikarya	Basidiomycota	Agaricomycotina	Agaricomycetes	Agaricomycetidae	Boletales	Suillineae	Suillaceae
1314781	1	Exidia glandulosa HHB12029	Eukaryota	AMORPHEA	Fungi	Dikarya	Basidiomycota	Agaricomycotina	Agaricomycetes	Auriculariales	Exidiaceae
1051891	1	Tulasnella calospora MUT 4182	Eukaryota	AMORPHEA	Fungi	Dikarya	Basidiomycota	Agaricomycotina	Agaricomycetes	Cantharellales	Tulasnellaceae
1314782	1	Neolentinus lepideus HHB14362 ss-1	Eukaryota	AMORPHEA	Fungi	Dikarya	Basidiomycota	Agaricomycotina	Agaricomycetes	Gloeophyllales	Gloeophyllaceae
2282107	1	Pyrrhoderma noxium	Eukaryota	AMORPHEA	Fungi	Dikarya	Basidiomycota	Agaricomycotina	Agaricomycetes	Hymenochaetales	Hymenochaetaceae
670580	0	Postia placenta MAD-698-R-SB12	Eukaryota	AMORPHEA	Fungi	Dikarya	Basidiomycota	Agaricomycotina	Agaricomycetes	Polyporales	Dacryobolaceae
5627	1	Grifola frondosa	Eukaryota	AMORPHEA	Fungi	Dikarya	Basidiomycota	Agaricomycotina	Agaricomycetes	Polyporales	Grifolaceae
98765	1	Phlebia centrifuga	Eukaryota	AMORPHEA	Fungi	Dikarya	Basidiomycota	Agaricomycotina	Agaricomycetes	Polyporales	Meruliaceae
139420	0	Polyporus brumalis	Eukaryota	AMORPHEA	Fungi	Dikarya	Basidiomycota	Agaricomycotina	Agaricomycetes	Polyporales	Polyporaceae
154538	1	Trametes pubescens	Eukaryota	AMORPHEA	Fungi	Dikarya	Basidiomycota	Agaricomycotina	Agaricomycetes	Polyporales	Polyporaceae
1077348	1	Ganoderma sinense ZZ0214-1	Eukaryota	AMORPHEA	Fungi	Dikarya	Basidiomycota	Agaricomycotina	Agaricomycetes	Polyporales	Polyporaceae
742152	1	Wolfiporia cocos (strain MD-104)	Eukaryota	AMORPHEA	Fungi	Dikarya	Basidiomycota	Agaricomycotina	Agaricomycetes	Polyporales
1314783	1	Daedalea quercina L-15889	Eukaryota	AMORPHEA	Fungi	Dikarya	Basidiomycota	Agaricomycotina	Agaricomycetes	Polyporales
1314785	1	Laetiporus sulphureus 93-53	Eukaryota	AMORPHEA	Fungi	Dikarya	Basidiomycota	Agaricomycotina	Agaricomycetes	Polyporales
1314672	1	Peniophora sp. CONT	Eukaryota	AMORPHEA	Fungi	Dikarya	Basidiomycota	Agaricomycotina	Agaricomycetes	Russulales	Peniophoraceae
933852	1	Serendipita vermifera MAFF 305830	Eukaryota	AMORPHEA	Fungi	Dikarya	Basidiomycota	Agaricomycotina	Agaricomycetes	Sebacinales	Serendipitaceae
1314776	1	Sistotremastrum suecicum HHB10207 ss-3	Eukaryota	AMORPHEA	Fungi	Dikarya	Basidiomycota	Agaricomycotina	Agaricomycetes	Trechisporales	Hydnodontaceae
1314777	1	Sistotremastrum niveocremeum HHB9708	Eukaryota	AMORPHEA	Fungi	Dikarya	Basidiomycota	Agaricomycotina	Agaricomycetes	Trechisporales	Hydnodontaceae
1330018	1	Calocera viscosa (strain TUFC12733)	Eukaryota	AMORPHEA	Fungi	Dikarya	Basidiomycota	Agaricomycotina	Dacrymycetes	Dacrymycetales	Dacrymycetaceae
1353952	1	Calocera cornea HHB12733	Eukaryota	AMORPHEA	Fungi	Dikarya	Basidiomycota	Agaricomycotina	Dacrymycetes	Dacrymycetales	Dacrymycetaceae
1295531	0	Cryptococcus depauperatus CBS 7841	Eukaryota	AMORPHEA	Fungi	Dikarya	Basidiomycota	Agaricomycotina	Tremellomycetes	Tremellales	Cryptococcaceae
1295533	1	Cryptococcus amylolentus CBS 6039	Eukaryota	AMORPHEA	Fungi	Dikarya	Basidiomycota	Agaricomycotina	Tremellomycetes	Tremellales	Cryptococcaceae
1296096	1	Kwoniella pini CBS 10737	Eukaryota	AMORPHEA	Fungi	Dikarya	Basidiomycota	Agaricomycotina	Tremellomycetes	Tremellales	Cryptococcaceae
1296100	1	Kwoniella bestiolae CBS 10118	Eukaryota	AMORPHEA	Fungi	Dikarya	Basidiomycota	Agaricomycotina	Tremellomycetes	Tremellales	Cryptococcaceae
1296120	1	Kwoniella heveanensis BCC8398	Eukaryota	AMORPHEA	Fungi	Dikarya	Basidiomycota	Agaricomycotina	Tremellomycetes	Tremellales	Cryptococcaceae
1296121	1	Kwoniella dejecticola CBS 10117	Eukaryota	AMORPHEA	Fungi	Dikarya	Basidiomycota	Agaricomycotina	Tremellomycetes	Tremellales	Cryptococcaceae
1331196	1	Kwoniella mangroviensis CBS 10435	Eukaryota	AMORPHEA	Fungi	Dikarya	Basidiomycota	Agaricomycotina	Tremellomycetes	Tremellales	Cryptococcaceae
4999	1	Kockovaella imperatae	Eukaryota	AMORPHEA	Fungi	Dikarya	Basidiomycota	Agaricomycotina	Tremellomycetes	Tremellales	Cuniculitremaceae
71784	1	Naematelia encephala	Eukaryota	AMORPHEA	Fungi	Dikarya	Basidiomycota	Agaricomycotina	Tremellomycetes	Tremellales	Naemateliaceae
106004	0	Leucosporidium creatinivorum	Eukaryota	AMORPHEA	Fungi	Dikarya	Basidiomycota	Pucciniomycotina	Microbotryomycetes	Leucosporidiales
269621	1	Microbotryum intermedium	Eukaryota	AMORPHEA	Fungi	Dikarya	Basidiomycota	Pucciniomycotina	Microbotryomycetes	Microbotryales	Microbotryaceae
289078	1	Microbotryum saponariae	Eukaryota	AMORPHEA	Fungi	Dikarya	Basidiomycota	Pucciniomycotina	Microbotryomycetes	Microbotryales	Microbotryaceae
796604	1	Microbotryum silenes-dioicae	Eukaryota	AMORPHEA	Fungi	Dikarya	Basidiomycota	Pucciniomycotina	Microbotryomycetes	Microbotryales	Microbotryaceae
5286	0	Rhodosporidium toruloides	Eukaryota	AMORPHEA	Fungi	Dikarya	Basidiomycota	Pucciniomycotina	Microbotryomycetes	Sporidiobolales	Sporidiobolaceae
578459	0	Rhodotorula graminis (strain WP1)	Eukaryota	AMORPHEA	Fungi	Dikarya	Basidiomycota	Pucciniomycotina	Microbotryomycetes	Sporidiobolales	Sporidiobolaceae
741276	1	Rhodotorula taiwanensis	Eukaryota	AMORPHEA	Fungi	Dikarya	Basidiomycota	Pucciniomycotina	Microbotryomycetes	Sporidiobolales	Sporidiobolaceae
1305733	1	Rhodotorula sp. JG-1b	Eukaryota	AMORPHEA	Fungi	Dikarya	Basidiomycota	Pucciniomycotina	Microbotryomycetes	Sporidiobolales	Sporidiobolaceae
1165861	1	Puccinia striiformis f. sp. tritici PST-78	Eukaryota	AMORPHEA	Fungi	Dikarya	Basidiomycota	Pucciniomycotina	Pucciniomycetes	Pucciniales	Pucciniaceae
200324	2	Puccinia coronata var. avenae f. sp. avenae	Eukaryota	AMORPHEA	Fungi	Dikarya	Basidiomycota	Pucciniomycotina	Pucciniomycetes	Pucciniales	Pucciniaceae
401625	0	Ceraceosorus bombacis	Eukaryota	AMORPHEA	Fungi	Dikarya	Basidiomycota	Ustilaginomycotina	Exobasidiomycetes	Ceraceosorales	Ceraceosoraceae
1522189	0	Ceraceosorus guamensis	Eukaryota	AMORPHEA	Fungi	Dikarya	Basidiomycota	Ustilaginomycotina	Exobasidiomycetes	Ceraceosorales	Ceraceosoraceae
58919	0	Tilletiopsis washingtonensis	Eukaryota	AMORPHEA	Fungi	Dikarya	Basidiomycota	Ustilaginomycotina	Exobasidiomycetes	Entylomatales	Entylomatales incertae sedis
1280837	0	Meira miltonrushii	Eukaryota	AMORPHEA	Fungi	Dikarya	Basidiomycota	Ustilaginomycotina	Exobasidiomycetes	Exobasidiales	Brachybasidiaceae
215250	0	Acaromyces ingoldii	Eukaryota	AMORPHEA	Fungi	Dikarya	Basidiomycota	Ustilaginomycotina	Exobasidiomycetes	Exobasidiales	Cryptobasidiaceae
1569628	0	Jaminaea rosea	Eukaryota	AMORPHEA	Fungi	Dikarya	Basidiomycota	Ustilaginomycotina	Exobasidiomycetes	Microstromatales	Microstromatales incertae sedis
1684307	0	Pseudomicrostroma glucosiphilum	Eukaryota	AMORPHEA	Fungi	Dikarya	Basidiomycota	Ustilaginomycotina	Exobasidiomycetes	Microstromatales	Microstromatales incertae sedis
13291	0	Tilletia controversa	Eukaryota	AMORPHEA	Fungi	Dikarya	Basidiomycota	Ustilaginomycotina	Exobasidiomycetes	Tilletiales	Tilletiaceae
117179	0	Tilletia walkeri	Eukaryota	AMORPHEA	Fungi	Dikarya	Basidiomycota	Ustilaginomycotina	Exobasidiomycetes	Tilletiales	Tilletiaceae
2020962	0	Malassezia vespertilionis	Eukaryota	AMORPHEA	Fungi	Dikarya	Basidiomycota	Ustilaginomycotina	Malasseziomycetes	Malasseziales	Malasseziaceae
1882483	0	Testicularia cyperi	Eukaryota	AMORPHEA	Fungi	Dikarya	Basidiomycota	Ustilaginomycotina	Ustilaginomycetes	Ustilaginales	Anthracoideaceae
49012	0	Sporisorium scitamineum	Eukaryota	AMORPHEA	Fungi	Dikarya	Basidiomycota	Ustilaginomycotina	Ustilaginomycetes	Ustilaginales	Ustilaginaceae
578462	0	Allomyces macrogynus (strain ATCC 38327)	Eukaryota	AMORPHEA	Fungi	Fungi incertae sedis	Blastocladiomycota	Blastocladiomycetes	Blastocladiales	Blastocladiaceae
765915	0	Catenaria anguillulae PL171	Eukaryota	AMORPHEA	Fungi	Fungi incertae sedis	Blastocladiomycota	Blastocladiomycetes	Blastocladiales	Catenariaceae
329046	0	Rhizoclosmatium globosum	Eukaryota	AMORPHEA	Fungi	Fungi incertae sedis	Chytridiomycota	Chytridiomycetes	Chytridiales	Chytriomycetaceae
403673	0	Batrachochytrium dendrobatidis (strain JEL423)	Eukaryota	AMORPHEA	Fungi	Fungi incertae sedis	Chytridiomycota	Chytridiomycetes	Rhizophydiales	Rhizophydiales incertae sedis
1357716	0	Batrachochytrium salamandrivorans	Eukaryota	AMORPHEA	Fungi	Fungi incertae sedis	Chytridiomycota	Chytridiomycetes	Rhizophydiales	Rhizophydiales incertae sedis
1344416	0	Gonapodya prolifera (strain JEL478)	Eukaryota	AMORPHEA	Fungi	Fungi incertae sedis	Chytridiomycota	Monoblepharidomycetes	Monoblepharidales	Gonapodyaceae
1754190	0	Neocallimastix californiae	Eukaryota	AMORPHEA	Fungi	Fungi incertae sedis	Chytridiomycota	Neocallimastigomycetes	Neocallimastigales	Neocallimastigaceae
1754191	0	Piromyces finnis	Eukaryota	AMORPHEA	Fungi	Fungi incertae sedis	Chytridiomycota	Neocallimastigomycetes	Neocallimastigales	Neocallimastigaceae
1754192	0	Anaeromyces robustus	Eukaryota	AMORPHEA	Fungi	Fungi incertae sedis	Chytridiomycota	Neocallimastigomycetes	Neocallimastigales	Neocallimastigaceae
1246581	0	Paramicrosporidium saccamoebae	Eukaryota	AMORPHEA	Fungi	Fungi incertae sedis	Cryptomycota
747089	1	Rhizophagus irregularis (strain DAOM 181602 / DAOM 197198 / MUCL 43194)	Eukaryota	AMORPHEA	Fungi	Fungi incertae sedis (now Dikarya)	Mucoromycota	Glomeromycotina	Glomeromycetes	Glomerales	Glomeraceae
94130	1	Rhizophagus clarus	Eukaryota	AMORPHEA	Fungi	Fungi incertae sedis (now Dikarya)	Mucoromycota	Glomeromycotina	Glomeromycetes	Glomerales	Glomeraceae
588596	1	Rhizophagus irregularis	Eukaryota	AMORPHEA	Fungi	Fungi incertae sedis (now Dikarya)	Mucoromycota	Glomeromycotina	Glomeromycetes	Glomerales	Glomeraceae
64571	2	Lobosporangium transversale	Eukaryota	AMORPHEA	Fungi	Fungi incertae sedis (now Dikarya)	Mucoromycota	Mortierellomycotina	Mortierellomycetes	Mortierellales	Mortierellaceae
1314771	2	Mortierella elongata AG-77	Eukaryota	AMORPHEA	Fungi	Fungi incertae sedis (now Dikarya)	Mucoromycota	Mortierellomycotina	Mortierellomycetes	Mortierellales	Mortierellaceae
90262	1	Absidia repens	Eukaryota	AMORPHEA	Fungi	Fungi incertae sedis (now Dikarya)	Mucoromycota	Mucoromycotina	Mucoromycetes	Mucorales	Cunninghamellaceae
101127	2	Hesseltinella vesiculosa	Eukaryota	AMORPHEA	Fungi	Fungi incertae sedis (now Dikarya)	Mucoromycota	Mucoromycotina	Mucoromycetes	Mucorales	Cunninghamellaceae
4829	4	Absidia glauca	Eukaryota	AMORPHEA	Fungi	Fungi incertae sedis (now Dikarya)	Mucoromycota	Mucoromycotina	Mucoromycetes	Mucorales	Cunninghamellaceae
101091	1	Choanephora cucurbitarum	Eukaryota	AMORPHEA	Fungi	Fungi incertae sedis (now Dikarya)	Mucoromycota	Mucoromycotina	Mucoromycetes	Mucorales	Mucorineae	Choanephoraceae	Choanephoroideae
747725	0	Mucor circinelloides f. lusitanicus CBS 277.49	Eukaryota	AMORPHEA	Fungi	Fungi incertae sedis (now Dikarya)	Mucoromycota	Mucoromycotina	Mucoromycetes	Mucorales	Mucorineae	Mucoraceae
35722	1	Parasitella parasitica	Eukaryota	AMORPHEA	Fungi	Fungi incertae sedis (now Dikarya)	Mucoromycota	Mucoromycotina	Mucoromycetes	Mucorales	Mucorineae	Mucoraceae
91626	1	Mucor ambiguus	Eukaryota	AMORPHEA	Fungi	Fungi incertae sedis (now Dikarya)	Mucoromycota	Mucoromycotina	Mucoromycetes	Mucorales	Mucorineae	Mucoraceae
1340429	1	Rhizopus microsporus ATCC 52813	Eukaryota	AMORPHEA	Fungi	Fungi incertae sedis (now Dikarya)	Mucoromycota	Mucoromycotina	Mucoromycetes	Mucorales	Mucorineae	Rhizopodaceae
4846	2	Rhizopus stolonifer	Eukaryota	AMORPHEA	Fungi	Fungi incertae sedis (now Dikarya)	Mucoromycota	Mucoromycotina	Mucoromycetes	Mucorales	Mucorineae	Rhizopodaceae
86630	2	Rhizopus azygosporus	Eukaryota	AMORPHEA	Fungi	Fungi incertae sedis (now Dikarya)	Mucoromycota	Mucoromycotina	Mucoromycetes	Mucorales	Mucorineae	Rhizopodaceae
763407	1	Phycomyces blakesleeanus (strain ATCC 8743b / DSM 1359 / FGSC 10004 / NBRC 33097 / NRRL 1555)	Eukaryota	AMORPHEA	Fungi	Fungi incertae sedis (now Dikarya)	Mucoromycota	Mucoromycotina	Mucoromycetes	Mucorales	Phycomycetaceae
13706	1	Syncephalastrum racemosum	Eukaryota	AMORPHEA	Fungi	Fungi incertae sedis (now Dikarya)	Mucoromycota	Mucoromycotina	Mucoromycetes	Mucorales	Syncephalastraceae
1314790	7	Basidiobolus meristosporus CBS 931.73	Eukaryota	AMORPHEA	Fungi	Fungi incertae sedis (now Dikarya)	Zoopagomycota	Entomophthoromycotina	Basidiobolomycetes	Basidiobolales	Basidiobolaceae
796925	0	Conidiobolus coronatus (strain ATCC 28846 / CBS 209.66 / NRRL 28638)	Eukaryota	AMORPHEA	Fungi	Fungi incertae sedis (now Dikarya)	Zoopagomycota	Entomophthoromycotina	Entomophthoromycetes	Entomophthorales	Ancylistaceae
133412	1	Smittium culicis	Eukaryota	AMORPHEA	Fungi	Fungi incertae sedis (now Dikarya)	Zoopagomycota	Kickxellomycotina	Harpellomycetes	Harpellales	Legeriomycetaceae
763665	0	Coemansia reversa (strain ATCC 12441 / NRRL 1564)	Eukaryota	AMORPHEA	Fungi	Fungi incertae sedis (now Dikarya)	Zoopagomycota	Kickxellomycotina	Kickxellomycetes	Kickxellales	Kickxellaceae
61395	1	Linderina pennispora	Eukaryota	AMORPHEA	Fungi	Fungi incertae sedis (now Dikarya)	Zoopagomycota	Kickxellomycotina	Kickxellomycetes	Kickxellales	Kickxellaceae
667725	1	Sphaeroforma arctica JP610	Eukaryota	AMORPHEA	Ichthyosporea	Ichthyophonida	Sphaeroforma	72019
595528	0	Capsaspora owczarzaki (strain ATCC 30864)	Eukaryota	AMORPHEA	Ichthyosporea
7739	1	Branchiostoma floridae	Eukaryota	AMORPHEA	Metazoa	Chordata	Cephalochordata	Branchiostomidae
75743	0	Scyliorhinus torazame	Eukaryota	AMORPHEA	Metazoa	Chordata	Craniata	Vertebrata	Chondrichthyes	Elasmobranchii	Galeomorphii	Galeoidea	Carcharhiniformes	Scyliorhinidae
137246	0	Chiloscyllium punctatum	Eukaryota	AMORPHEA	Metazoa	Chordata	Craniata	Vertebrata	Chondrichthyes	Elasmobranchii	Galeomorphii	Galeoidea	Orectolobiformes	Hemiscylliidae
7918	0	Lepisosteus oculatus	Eukaryota	AMORPHEA	Metazoa	Chordata	Craniata	Vertebrata	Euteleostomi	Actinopterygii	Neopterygii	Holostei	Semionotiformes	Lepisosteidae
41447	0	Seriola dumerili	Eukaryota	AMORPHEA	Metazoa	Chordata	Craniata	Vertebrata	Euteleostomi	Actinopterygii	Neopterygii	Teleostei	Neoteleostei	Acanthomorphata	Carangaria	Carangiformes	Carangidae
1841481	0	Seriola lalandi dorsalis	Eukaryota	AMORPHEA	Metazoa	Chordata	Craniata	Vertebrata	Euteleostomi	Actinopterygii	Neopterygii	Teleostei	Neoteleostei	Acanthomorphata	Carangaria	Carangiformes	Carangidae
244447	0	Cynoglossus semilaevis	Eukaryota	AMORPHEA	Metazoa	Chordata	Craniata	Vertebrata	Euteleostomi	Actinopterygii	Neopterygii	Teleostei	Neoteleostei	Acanthomorphata	Carangaria	Pleuronectiformes	Pleuronectoidei	Cynoglossidae	Cynoglossinae
52904	0	Scophthalmus maximus	Eukaryota	AMORPHEA	Metazoa	Chordata	Craniata	Vertebrata	Euteleostomi	Actinopterygii	Neopterygii	Teleostei	Neoteleostei	Acanthomorphata	Carangaria	Pleuronectiformes	Pleuronectoidei	Scophthalmidae
69293	0	Gasterosteus aculeatus	Eukaryota	AMORPHEA	Metazoa	Chordata	Craniata	Vertebrata	Euteleostomi	Actinopterygii	Neopterygii	Teleostei	Neoteleostei	Acanthomorphata	Eupercaria	Perciformes	Cottioidei	Gasterosteales	Gasterosteidae
31033	0	Takifugu rubripes	Eukaryota	AMORPHEA	Metazoa	Chordata	Craniata	Vertebrata	Euteleostomi	Actinopterygii	Neopterygii	Teleostei	Neoteleostei	Acanthomorphata	Eupercaria	Tetraodontiformes	Tetradontoidea	Tetraodontidae
99883	0	Tetraodon nigroviridis	Eukaryota	AMORPHEA	Metazoa	Chordata	Craniata	Vertebrata	Euteleostomi	Actinopterygii	Neopterygii	Teleostei	Neoteleostei	Acanthomorphata	Eupercaria	Tetraodontiformes	Tetradontoidea	Tetraodontidae
409849	0	Periophthalmus magnuspinnatus	Eukaryota	AMORPHEA	Metazoa	Chordata	Craniata	Vertebrata	Euteleostomi	Actinopterygii	Neopterygii	Teleostei	Neoteleostei	Acanthomorphata	Gobiaria	Gobiiformes	Gobioidei	Gobiidae	Oxudercinae
8090	0	Oryzias latipes	Eukaryota	AMORPHEA	Metazoa	Chordata	Craniata	Vertebrata	Euteleostomi	Actinopterygii	Neopterygii	Teleostei	Neoteleostei	Acanthomorphata	Ovalentaria	Atherinomorphae	Beloniformes	Adrianichthyidae	Oryziinae
30732	0	Oryzias melastigma	Eukaryota	AMORPHEA	Metazoa	Chordata	Craniata	Vertebrata	Euteleostomi	Actinopterygii	Neopterygii	Teleostei	Neoteleostei	Acanthomorphata	Ovalentaria	Atherinomorphae	Beloniformes	Adrianichthyidae	Oryziinae
8081	0	Poecilia reticulata	Eukaryota	AMORPHEA	Metazoa	Chordata	Craniata	Vertebrata	Euteleostomi	Actinopterygii	Neopterygii	Teleostei	Neoteleostei	Acanthomorphata	Ovalentaria	Atherinomorphae	Cyprinodontiformes	Poeciliidae	Poeciliinae
8083	0	Xiphophorus maculatus	Eukaryota	AMORPHEA	Metazoa	Chordata	Craniata	Vertebrata	Euteleostomi	Actinopterygii	Neopterygii	Teleostei	Neoteleostei	Acanthomorphata	Ovalentaria	Atherinomorphae	Cyprinodontiformes	Poeciliidae	Poeciliinae
48699	0	Poecilia latipinna	Eukaryota	AMORPHEA	Metazoa	Chordata	Craniata	Vertebrata	Euteleostomi	Actinopterygii	Neopterygii	Teleostei	Neoteleostei	Acanthomorphata	Ovalentaria	Atherinomorphae	Cyprinodontiformes	Poeciliidae	Poeciliinae
48701	0	Poecilia mexicana	Eukaryota	AMORPHEA	Metazoa	Chordata	Craniata	Vertebrata	Euteleostomi	Actinopterygii	Neopterygii	Teleostei	Neoteleostei	Acanthomorphata	Ovalentaria	Atherinomorphae	Cyprinodontiformes	Poeciliidae	Poeciliinae
52670	0	Austrofundulus limnaeus	Eukaryota	AMORPHEA	Metazoa	Chordata	Craniata	Vertebrata	Euteleostomi	Actinopterygii	Neopterygii	Teleostei	Neoteleostei	Acanthomorphata	Ovalentaria	Atherinomorphae	Cyprinodontiformes	Rivulidae
8154	0	Astatotilapia calliptera	Eukaryota	AMORPHEA	Metazoa	Chordata	Craniata	Vertebrata	Euteleostomi	Actinopterygii	Neopterygii	Teleostei	Neoteleostei	Acanthomorphata	Ovalentaria	Cichlomorphae	Cichliformes	Cichlidae	African cichlids	Pseudocrenilabrinae	Haplochromini
106582	0	Maylandia zebra	Eukaryota	AMORPHEA	Metazoa	Chordata	Craniata	Vertebrata	Euteleostomi	Actinopterygii	Neopterygii	Teleostei	Neoteleostei	Acanthomorphata	Ovalentaria	Cichlomorphae	Cichliformes	Cichlidae	African cichlids	Pseudocrenilabrinae	Haplochromini
303518	0	Pundamilia nyererei	Eukaryota	AMORPHEA	Metazoa	Chordata	Craniata	Vertebrata	Euteleostomi	Actinopterygii	Neopterygii	Teleostei	Neoteleostei	Acanthomorphata	Ovalentaria	Cichlomorphae	Cichliformes	Cichlidae	African cichlids	Pseudocrenilabrinae	Haplochromini
8128	0	Oreochromis niloticus	Eukaryota	AMORPHEA	Metazoa	Chordata	Craniata	Vertebrata	Euteleostomi	Actinopterygii	Neopterygii	Teleostei	Neoteleostei	Acanthomorphata	Ovalentaria	Cichlomorphae	Cichliformes	Cichlidae	African cichlids	Pseudocrenilabrinae	Oreochromini
144197	0	Stegastes partitus	Eukaryota	AMORPHEA	Metazoa	Chordata	Craniata	Vertebrata	Euteleostomi	Actinopterygii	Neopterygii	Teleostei	Neoteleostei	Acanthomorphata	Ovalentaria	Pomacentridae
161767	0	Amphiprion percula	Eukaryota	AMORPHEA	Metazoa	Chordata	Craniata	Vertebrata	Euteleostomi	Actinopterygii	Neopterygii	Teleostei	Neoteleostei	Acanthomorphata	Ovalentaria	Pomacentridae
7994	0	Astyanax mexicanus	Eukaryota	AMORPHEA	Metazoa	Chordata	Craniata	Vertebrata	Euteleostomi	Actinopterygii	Neopterygii	Teleostei	Ostariophysi	Characiformes	Characoidei	Characidae	Characidae incertae sedis	Astyanax clade
42514	0	Pygocentrus nattereri	Eukaryota	AMORPHEA	Metazoa	Chordata	Craniata	Vertebrata	Euteleostomi	Actinopterygii	Neopterygii	Teleostei	Ostariophysi	Characiformes	Characoidei
7955	0	Danio rerio	Eukaryota	AMORPHEA	Metazoa	Chordata	Craniata	Vertebrata	Euteleostomi	Actinopterygii	Neopterygii	Teleostei	Ostariophysi	Cypriniformes	Cyprinidae
7998	0	Ictalurus punctatus	Eukaryota	AMORPHEA	Metazoa	Chordata	Craniata	Vertebrata	Euteleostomi	Actinopterygii	Neopterygii	Teleostei	Ostariophysi	Siluriformes	Ictaluridae
1676925	0	Paramormyrops kingsleyae	Eukaryota	AMORPHEA	Metazoa	Chordata	Craniata	Vertebrata	Euteleostomi	Actinopterygii	Neopterygii	Teleostei	Osteoglossocephala	Osteoglossomorpha	Osteoglossiformes	Mormyridae
113540	0	Scleropages formosus	Eukaryota	AMORPHEA	Metazoa	Chordata	Craniata	Vertebrata	Euteleostomi	Actinopterygii	Neopterygii	Teleostei	Osteoglossocephala	Osteoglossomorpha	Osteoglossiformes	Osteoglossidae
8010	0	Esox lucius	Eukaryota	AMORPHEA	Metazoa	Chordata	Craniata	Vertebrata	Euteleostomi	Actinopterygii	Neopterygii	Teleostei	Protacanthopterygii	Esociformes	Esocidae
8022	0	Oncorhynchus mykiss	Eukaryota	AMORPHEA	Metazoa	Chordata	Craniata	Vertebrata	Euteleostomi	Actinopterygii	Neopterygii	Teleostei	Protacanthopterygii	Salmoniformes	Salmonidae	Salmoninae
8030	0	Salmo salar	Eukaryota	AMORPHEA	Metazoa	Chordata	Craniata	Vertebrata	Euteleostomi	Actinopterygii	Neopterygii	Teleostei	Protacanthopterygii	Salmoniformes	Salmonidae	Salmoninae
8355	0	Xenopus laevis	Eukaryota	AMORPHEA	Metazoa	Chordata	Craniata	Vertebrata	Euteleostomi	Amphibia	Batrachia	Anura	Pipoidea	Pipidae	Xenopodinae	Xenopus
8364	0	Xenopus tropicalis	Eukaryota	AMORPHEA	Metazoa	Chordata	Craniata	Vertebrata	Euteleostomi	Amphibia	Batrachia	Anura	Pipoidea	Pipidae	Xenopodinae	Xenopus
8496	0	Alligator mississippiensis	Eukaryota	AMORPHEA	Metazoa	Chordata	Craniata	Vertebrata	Euteleostomi	Archelosauria	Archosauria	Crocodylia	Alligatoridae	Alligatorinae
38654	0	Alligator sinensis	Eukaryota	AMORPHEA	Metazoa	Chordata	Craniata	Vertebrata	Euteleostomi	Archelosauria	Archosauria	Crocodylia	Alligatoridae	Alligatorinae
9244	0	Calypte anna	Eukaryota	AMORPHEA	Metazoa	Chordata	Craniata	Vertebrata	Euteleostomi	Archelosauria	Archosauria	Dinosauria	Saurischia	Theropoda	Coelurosauria	Aves	Neognathae	Apodiformes	Trochilidae
50402	0	Charadrius vociferus	Eukaryota	AMORPHEA	Metazoa	Chordata	Craniata	Vertebrata	Euteleostomi	Archelosauria	Archosauria	Dinosauria	Saurischia	Theropoda	Coelurosauria	Aves	Neognathae	Charadriiformes	Charadriidae
8932	0	Columba livia	Eukaryota	AMORPHEA	Metazoa	Chordata	Craniata	Vertebrata	Euteleostomi	Archelosauria	Archosauria	Dinosauria	Saurischia	Theropoda	Coelurosauria	Aves	Neognathae	Columbiformes	Columbidae
372326	0	Patagioenas fasciata monilis	Eukaryota	AMORPHEA	Metazoa	Chordata	Craniata	Vertebrata	Euteleostomi	Archelosauria	Archosauria	Dinosauria	Saurischia	Theropoda	Coelurosauria	Aves	Neognathae	Columbiformes	Columbidae
55661	0	Cuculus canorus	Eukaryota	AMORPHEA	Metazoa	Chordata	Craniata	Vertebrata	Euteleostomi	Archelosauria	Archosauria	Dinosauria	Saurischia	Theropoda	Coelurosauria	Aves	Neognathae	Cuculiformes	Cuculidae
8840	0	Anas platyrhynchos platyrhynchos	Eukaryota	AMORPHEA	Metazoa	Chordata	Craniata	Vertebrata	Euteleostomi	Archelosauria	Archosauria	Dinosauria	Saurischia	Theropoda	Coelurosauria	Aves	Neognathae	Galloanserae	Anseriformes	Anatidae	Anatinae
9009	0	Callipepla squamata	Eukaryota	AMORPHEA	Metazoa	Chordata	Craniata	Vertebrata	Euteleostomi	Archelosauria	Archosauria	Dinosauria	Saurischia	Theropoda	Coelurosauria	Aves	Neognathae	Galloanserae	Galliformes	Odontophoridae
9014	0	Colinus virginianus	Eukaryota	AMORPHEA	Metazoa	Chordata	Craniata	Vertebrata	Euteleostomi	Archelosauria	Archosauria	Dinosauria	Saurischia	Theropoda	Coelurosauria	Aves	Neognathae	Galloanserae	Galliformes	Odontophoridae
9103	0	Meleagris gallopavo	Eukaryota	AMORPHEA	Metazoa	Chordata	Craniata	Vertebrata	Euteleostomi	Archelosauria	Archosauria	Dinosauria	Saurischia	Theropoda	Coelurosauria	Aves	Neognathae	Galloanserae	Galliformes	Phasianidae	Meleagridinae
9031	0	Gallus gallus	Eukaryota	AMORPHEA	Metazoa	Chordata	Craniata	Vertebrata	Euteleostomi	Archelosauria	Archosauria	Dinosauria	Saurischia	Theropoda	Coelurosauria	Aves	Neognathae	Galloanserae	Galliformes	Phasianidae	Phasianinae
30419	0	Opisthocomus hoazin	Eukaryota	AMORPHEA	Metazoa	Chordata	Craniata	Vertebrata	Euteleostomi	Archelosauria	Archosauria	Dinosauria	Saurischia	Theropoda	Coelurosauria	Aves	Neognathae	Opisthocomiformes	Opisthocomidae
85066	0	Corvus brachyrhynchos	Eukaryota	AMORPHEA	Metazoa	Chordata	Craniata	Vertebrata	Euteleostomi	Archelosauria	Archosauria	Dinosauria	Saurischia	Theropoda	Coelurosauria	Aves	Neognathae	Passeriformes	Corvoidea	Corvidae
59729	0	Taeniopygia guttata	Eukaryota	AMORPHEA	Metazoa	Chordata	Craniata	Vertebrata	Euteleostomi	Archelosauria	Archosauria	Dinosauria	Saurischia	Theropoda	Coelurosauria	Aves	Neognathae	Passeriformes	Passeroidea	Estrildidae	Estrildinae
299123	0	Lonchura striata domestica	Eukaryota	AMORPHEA	Metazoa	Chordata	Craniata	Vertebrata	Euteleostomi	Archelosauria	Archosauria	Dinosauria	Saurischia	Theropoda	Coelurosauria	Aves	Neognathae	Passeriformes	Passeroidea	Estrildidae	Estrildinae
44316	0	Chloebia gouldiae	Eukaryota	AMORPHEA	Metazoa	Chordata	Craniata	Vertebrata	Euteleostomi	Archelosauria	Archosauria	Dinosauria	Saurischia	Theropoda	Coelurosauria	Aves	Neognathae	Passeriformes	Passeroidea	Estrildidae
328815	0	Manacus vitellinus	Eukaryota	AMORPHEA	Metazoa	Chordata	Craniata	Vertebrata	Euteleostomi	Archelosauria	Archosauria	Dinosauria	Saurischia	Theropoda	Coelurosauria	Aves	Neognathae	Passeriformes	Pipridae
333673	0	Hirundo rustica rustica	Eukaryota	AMORPHEA	Metazoa	Chordata	Craniata	Vertebrata	Euteleostomi	Archelosauria	Archosauria	Dinosauria	Saurischia	Theropoda	Coelurosauria	Aves	Neognathae	Passeriformes	Sylvioidea	Hirundinidae
188379	0	Egretta garzetta	Eukaryota	AMORPHEA	Metazoa	Chordata	Craniata	Vertebrata	Euteleostomi	Archelosauria	Archosauria	Dinosauria	Saurischia	Theropoda	Coelurosauria	Aves	Neognathae	Pelecaniformes	Ardeidae
128390	0	Nipponia nippon	Eukaryota	AMORPHEA	Metazoa	Chordata	Craniata	Vertebrata	Euteleostomi	Archelosauria	Archosauria	Dinosauria	Saurischia	Theropoda	Coelurosauria	Aves	Neognathae	Pelecaniformes	Threskiornithidae
118200	0	Dryobates pubescens	Eukaryota	AMORPHEA	Metazoa	Chordata	Craniata	Vertebrata	Euteleostomi	Archelosauria	Archosauria	Dinosauria	Saurischia	Theropoda	Coelurosauria	Aves	Neognathae	Piciformes	Picidae
12930	0	Amazona aestiva	Eukaryota	AMORPHEA	Metazoa	Chordata	Craniata	Vertebrata	Euteleostomi	Archelosauria	Archosauria	Dinosauria	Saurischia	Theropoda	Coelurosauria	Aves	Neognathae	Psittaciformes	Psittacidae
9233	0	Aptenodytes forsteri	Eukaryota	AMORPHEA	Metazoa	Chordata	Craniata	Vertebrata	Euteleostomi	Archelosauria	Archosauria	Dinosauria	Saurischia	Theropoda	Coelurosauria	Aves	Neognathae	Sphenisciformes	Spheniscidae
441894	0	Struthio camelus australis	Eukaryota	AMORPHEA	Metazoa	Chordata	Craniata	Vertebrata	Euteleostomi	Archelosauria	Archosauria	Dinosauria	Saurischia	Theropoda	Coelurosauria	Aves	Palaeognathae	Struthioniformes	Struthionidae
94827	0	Tinamus guttatus	Eukaryota	AMORPHEA	Metazoa	Chordata	Craniata	Vertebrata	Euteleostomi	Archelosauria	Archosauria	Dinosauria	Saurischia	Theropoda	Coelurosauria	Aves	Palaeognathae	Tinamiformes	Tinamidae
8469	0	Chelonia mydas	Eukaryota	AMORPHEA	Metazoa	Chordata	Craniata	Vertebrata	Euteleostomi	Archelosauria	Testudines	Cryptodira	Durocryptodira	Americhelydia	Chelonioidea	Cheloniidae
38772	0	Gopherus agassizii	Eukaryota	AMORPHEA	Metazoa	Chordata	Craniata	Vertebrata	Euteleostomi	Archelosauria	Testudines	Cryptodira	Durocryptodira	Testudinoidea	Testudinidae
13735	0	Pelodiscus sinensis	Eukaryota	AMORPHEA	Metazoa	Chordata	Craniata	Vertebrata	Euteleostomi	Archelosauria	Testudines	Cryptodira	Trionychia	Trionychidae
7897	0	Latimeria chalumnae	Eukaryota	AMORPHEA	Metazoa	Chordata	Craniata	Vertebrata	Euteleostomi	Coelacanthiformes	Coelacanthidae
143630	0	Paroedura picta	Eukaryota	AMORPHEA	Metazoa	Chordata	Craniata	Vertebrata	Euteleostomi	Lepidosauria	Squamata	Bifurcata	Gekkota	Gekkonidae	Gekkoninae
28377	0	Anolis carolinensis	Eukaryota	AMORPHEA	Metazoa	Chordata	Craniata	Vertebrata	Euteleostomi	Lepidosauria	Squamata	Bifurcata	Unidentata	Episquamata	Toxicofera	Iguania	Dactyloidae
9785	0	Loxodonta africana	Eukaryota	AMORPHEA	Metazoa	Chordata	Craniata	Vertebrata	Euteleostomi	Mammalia	Eutheria	Afrotheria	Proboscidea	Elephantidae
127582	0	Trichechus manatus latirostris	Eukaryota	AMORPHEA	Metazoa	Chordata	Craniata	Vertebrata	Euteleostomi	Mammalia	Eutheria	Afrotheria	Sirenia	Trichechidae
9986	0	Oryctolagus cuniculus	Eukaryota	AMORPHEA	Metazoa	Chordata	Craniata	Vertebrata	Euteleostomi	Mammalia	Eutheria	Euarchontoglires	Glires	Lagomorpha	Leporidae
10020	0	Dipodomys ordii	Eukaryota	AMORPHEA	Metazoa	Chordata	Craniata	Vertebrata	Euteleostomi	Mammalia	Eutheria	Euarchontoglires	Glires	Rodentia	Castorimorpha	Heteromyidae	Dipodomyinae
10181	0	Heterocephalus glaber	Eukaryota	AMORPHEA	Metazoa	Chordata	Craniata	Vertebrata	Euteleostomi	Mammalia	Eutheria	Euarchontoglires	Glires	Rodentia	Hystricomorpha	Bathyergidae
885580	0	Fukomys damarensis	Eukaryota	AMORPHEA	Metazoa	Chordata	Craniata	Vertebrata	Euteleostomi	Mammalia	Eutheria	Euarchontoglires	Glires	Rodentia	Hystricomorpha	Bathyergidae
10141	0	Cavia porcellus	Eukaryota	AMORPHEA	Metazoa	Chordata	Craniata	Vertebrata	Euteleostomi	Mammalia	Eutheria	Euarchontoglires	Glires	Rodentia	Hystricomorpha	Caviidae
10029	0	Cricetulus griseus	Eukaryota	AMORPHEA	Metazoa	Chordata	Craniata	Vertebrata	Euteleostomi	Mammalia	Eutheria	Euarchontoglires	Glires	Rodentia	Myomorpha	Muroidea	Cricetidae	Cricetinae
10036	0	Mesocricetus auratus	Eukaryota	AMORPHEA	Metazoa	Chordata	Craniata	Vertebrata	Euteleostomi	Mammalia	Eutheria	Euarchontoglires	Glires	Rodentia	Myomorpha	Muroidea	Cricetidae	Cricetinae
56216	0	Neotoma lepida	Eukaryota	AMORPHEA	Metazoa	Chordata	Craniata	Vertebrata	Euteleostomi	Mammalia	Eutheria	Euarchontoglires	Glires	Rodentia	Myomorpha	Muroidea	Cricetidae	Neotominae
10090	0	Mus musculus	Eukaryota	AMORPHEA	Metazoa	Chordata	Craniata	Vertebrata	Euteleostomi	Mammalia	Eutheria	Euarchontoglires	Glires	Rodentia	Myomorpha	Muroidea	Muridae	Murinae	Mus
10116	0	Rattus norvegicus	Eukaryota	AMORPHEA	Metazoa	Chordata	Craniata	Vertebrata	Euteleostomi	Mammalia	Eutheria	Euarchontoglires	Glires	Rodentia	Myomorpha	Muroidea	Muridae	Murinae
43179	0	Ictidomys tridecemlineatus	Eukaryota	AMORPHEA	Metazoa	Chordata	Craniata	Vertebrata	Euteleostomi	Mammalia	Eutheria	Euarchontoglires	Glires	Rodentia	Sciuromorpha	Sciuridae	Xerinae	Marmotini
9531	0	Cercocebus atys	Eukaryota	AMORPHEA	Metazoa	Chordata	Craniata	Vertebrata	Euteleostomi	Mammalia	Eutheria	Euarchontoglires	Primates	Haplorrhini	Catarrhini	Cercopithecidae	Cercopithecinae
9541	0	Macaca fascicularis	Eukaryota	AMORPHEA	Metazoa	Chordata	Craniata	Vertebrata	Euteleostomi	Mammalia	Eutheria	Euarchontoglires	Primates	Haplorrhini	Catarrhini	Cercopithecidae	Cercopithecinae
9544	0	Macaca mulatta	Eukaryota	AMORPHEA	Metazoa	Chordata	Craniata	Vertebrata	Euteleostomi	Mammalia	Eutheria	Euarchontoglires	Primates	Haplorrhini	Catarrhini	Cercopithecidae	Cercopithecinae
9545	0	Macaca nemestrina	Eukaryota	AMORPHEA	Metazoa	Chordata	Craniata	Vertebrata	Euteleostomi	Mammalia	Eutheria	Euarchontoglires	Primates	Haplorrhini	Catarrhini	Cercopithecidae	Cercopithecinae
9555	0	Papio anubis	Eukaryota	AMORPHEA	Metazoa	Chordata	Craniata	Vertebrata	Euteleostomi	Mammalia	Eutheria	Euarchontoglires	Primates	Haplorrhini	Catarrhini	Cercopithecidae	Cercopithecinae
9568	0	Mandrillus leucophaeus	Eukaryota	AMORPHEA	Metazoa	Chordata	Craniata	Vertebrata	Euteleostomi	Mammalia	Eutheria	Euarchontoglires	Primates	Haplorrhini	Catarrhini	Cercopithecidae	Cercopithecinae
60711	0	Chlorocebus sabaeus	Eukaryota	AMORPHEA	Metazoa	Chordata	Craniata	Vertebrata	Euteleostomi	Mammalia	Eutheria	Euarchontoglires	Primates	Haplorrhini	Catarrhini	Cercopithecidae	Cercopithecinae
61621	0	Rhinopithecus bieti	Eukaryota	AMORPHEA	Metazoa	Chordata	Craniata	Vertebrata	Euteleostomi	Mammalia	Eutheria	Euarchontoglires	Primates	Haplorrhini	Catarrhini	Cercopithecidae	Colobinae
61622	0	Rhinopithecus roxellana	Eukaryota	AMORPHEA	Metazoa	Chordata	Craniata	Vertebrata	Euteleostomi	Mammalia	Eutheria	Euarchontoglires	Primates	Haplorrhini	Catarrhini	Cercopithecidae	Colobinae
336983	0	Colobus angolensis palliatus	Eukaryota	AMORPHEA	Metazoa	Chordata	Craniata	Vertebrata	Euteleostomi	Mammalia	Eutheria	Euarchontoglires	Primates	Haplorrhini	Catarrhini	Cercopithecidae	Colobinae
9595	0	Gorilla gorilla gorilla	Eukaryota	AMORPHEA	Metazoa	Chordata	Craniata	Vertebrata	Euteleostomi	Mammalia	Eutheria	Euarchontoglires	Primates	Haplorrhini	Catarrhini	Hominidae
9597	0	Pan paniscus	Eukaryota	AMORPHEA	Metazoa	Chordata	Craniata	Vertebrata	Euteleostomi	Mammalia	Eutheria	Euarchontoglires	Primates	Haplorrhini	Catarrhini	Hominidae
9598	0	Pan troglodytes	Eukaryota	AMORPHEA	Metazoa	Chordata	Craniata	Vertebrata	Euteleostomi	Mammalia	Eutheria	Euarchontoglires	Primates	Haplorrhini	Catarrhini	Hominidae
9601	0	Pongo abelii	Eukaryota	AMORPHEA	Metazoa	Chordata	Craniata	Vertebrata	Euteleostomi	Mammalia	Eutheria	Euarchontoglires	Primates	Haplorrhini	Catarrhini	Hominidae
9606	0	Homo sapiens	Eukaryota	AMORPHEA	Metazoa	Chordata	Craniata	Vertebrata	Euteleostomi	Mammalia	Eutheria	Euarchontoglires	Primates	Haplorrhini	Catarrhini	Hominidae
61853	0	Nomascus leucogenys	Eukaryota	AMORPHEA	Metazoa	Chordata	Craniata	Vertebrata	Euteleostomi	Mammalia	Eutheria	Euarchontoglires	Primates	Haplorrhini	Catarrhini	Hylobatidae
37293	0	Aotus nancymaae	Eukaryota	AMORPHEA	Metazoa	Chordata	Craniata	Vertebrata	Euteleostomi	Mammalia	Eutheria	Euarchontoglires	Primates	Haplorrhini	Platyrrhini	Aotidae
9483	0	Callithrix jacchus	Eukaryota	AMORPHEA	Metazoa	Chordata	Craniata	Vertebrata	Euteleostomi	Mammalia	Eutheria	Euarchontoglires	Primates	Haplorrhini	Platyrrhini	Cebidae	Callitrichinae	Callithrix
1737458	0	Cebus capucinus imitator	Eukaryota	AMORPHEA	Metazoa	Chordata	Craniata	Vertebrata	Euteleostomi	Mammalia	Eutheria	Euarchontoglires	Primates	Haplorrhini	Platyrrhini	Cebidae	Cebinae
39432	0	Saimiri boliviensis boliviensis	Eukaryota	AMORPHEA	Metazoa	Chordata	Craniata	Vertebrata	Euteleostomi	Mammalia	Eutheria	Euarchontoglires	Primates	Haplorrhini	Platyrrhini	Cebidae	Saimiriinae
1868482	0	Tarsius syrichta	Eukaryota	AMORPHEA	Metazoa	Chordata	Craniata	Vertebrata	Euteleostomi	Mammalia	Eutheria	Euarchontoglires	Primates	Haplorrhini	Tarsiiformes	Tarsiidae
379532	0	Propithecus coquereli	Eukaryota	AMORPHEA	Metazoa	Chordata	Craniata	Vertebrata	Euteleostomi	Mammalia	Eutheria	Euarchontoglires	Primates	Strepsirrhini	Lemuriformes	Indriidae
30611	0	Otolemur garnettii	Eukaryota	AMORPHEA	Metazoa	Chordata	Craniata	Vertebrata	Euteleostomi	Mammalia	Eutheria	Euarchontoglires	Primates	Strepsirrhini	Lorisiformes	Galagidae
246437	0	Tupaia chinensis	Eukaryota	AMORPHEA	Metazoa	Chordata	Craniata	Vertebrata	Euteleostomi	Mammalia	Eutheria	Euarchontoglires	Scandentia	Tupaiidae
9615	0	Canis lupus familiaris	Eukaryota	AMORPHEA	Metazoa	Chordata	Craniata	Vertebrata	Euteleostomi	Mammalia	Eutheria	Laurasiatheria	Carnivora	Caniformia	Canidae
9627	0	Vulpes vulpes	Eukaryota	AMORPHEA	Metazoa	Chordata	Craniata	Vertebrata	Euteleostomi	Mammalia	Eutheria	Laurasiatheria	Carnivora	Caniformia	Canidae
391180	0	Enhydra lutris kenyoni	Eukaryota	AMORPHEA	Metazoa	Chordata	Craniata	Vertebrata	Euteleostomi	Mammalia	Eutheria	Laurasiatheria	Carnivora	Caniformia	Mustelidae	Lutrinae
9669	0	Mustela putorius furo	Eukaryota	AMORPHEA	Metazoa	Chordata	Craniata	Vertebrata	Euteleostomi	Mammalia	Eutheria	Laurasiatheria	Carnivora	Caniformia	Mustelidae	Mustelinae
9708	0	Odobenus rosmarus divergens	Eukaryota	AMORPHEA	Metazoa	Chordata	Craniata	Vertebrata	Euteleostomi	Mammalia	Eutheria	Laurasiatheria	Carnivora	Caniformia	Odobenidae
9713	0	Leptonychotes weddellii	Eukaryota	AMORPHEA	Metazoa	Chordata	Craniata	Vertebrata	Euteleostomi	Mammalia	Eutheria	Laurasiatheria	Carnivora	Caniformia	Phocidae
9643	0	Ursus americanus	Eukaryota	AMORPHEA	Metazoa	Chordata	Craniata	Vertebrata	Euteleostomi	Mammalia	Eutheria	Laurasiatheria	Carnivora	Caniformia	Ursidae
9646	0	Ailuropoda melanoleuca	Eukaryota	AMORPHEA	Metazoa	Chordata	Craniata	Vertebrata	Euteleostomi	Mammalia	Eutheria	Laurasiatheria	Carnivora	Caniformia	Ursidae
29073	0	Ursus maritimus	Eukaryota	AMORPHEA	Metazoa	Chordata	Craniata	Vertebrata	Euteleostomi	Mammalia	Eutheria	Laurasiatheria	Carnivora	Caniformia	Ursidae
116960	0	Ursus arctos horribilis	Eukaryota	AMORPHEA	Metazoa	Chordata	Craniata	Vertebrata	Euteleostomi	Mammalia	Eutheria	Laurasiatheria	Carnivora	Caniformia	Ursidae
9685	0	Felis catus	Eukaryota	AMORPHEA	Metazoa	Chordata	Craniata	Vertebrata	Euteleostomi	Mammalia	Eutheria	Laurasiatheria	Carnivora	Feliformia	Felidae	Felinae
310752	0	Balaenoptera acutorostrata scammoni	Eukaryota	AMORPHEA	Metazoa	Chordata	Craniata	Vertebrata	Euteleostomi	Mammalia	Eutheria	Laurasiatheria	Cetartiodactyla	Cetacea	Mysticeti	Balaenopteridae
9739	0	Tursiops truncatus	Eukaryota	AMORPHEA	Metazoa	Chordata	Craniata	Vertebrata	Euteleostomi	Mammalia	Eutheria	Laurasiatheria	Cetartiodactyla	Cetacea	Odontoceti	Delphinidae
118797	0	Lipotes vexillifer	Eukaryota	AMORPHEA	Metazoa	Chordata	Craniata	Vertebrata	Euteleostomi	Mammalia	Eutheria	Laurasiatheria	Cetartiodactyla	Cetacea	Odontoceti	Lipotidae
9749	0	Delphinapterus leucas	Eukaryota	AMORPHEA	Metazoa	Chordata	Craniata	Vertebrata	Euteleostomi	Mammalia	Eutheria	Laurasiatheria	Cetartiodactyla	Cetacea	Odontoceti	Monodontidae
9755	0	Physeter macrocephalus	Eukaryota	AMORPHEA	Metazoa	Chordata	Craniata	Vertebrata	Euteleostomi	Mammalia	Eutheria	Laurasiatheria	Cetartiodactyla	Cetacea	Odontoceti	Physeteridae
9913	0	Bos taurus	Eukaryota	AMORPHEA	Metazoa	Chordata	Craniata	Vertebrata	Euteleostomi	Mammalia	Eutheria	Laurasiatheria	Cetartiodactyla	Ruminantia	Pecora	Bovidae	Bovinae
9925	0	Capra hircus	Eukaryota	AMORPHEA	Metazoa	Chordata	Craniata	Vertebrata	Euteleostomi	Mammalia	Eutheria	Laurasiatheria	Cetartiodactyla	Ruminantia	Pecora	Bovidae	Caprinae
9940	0	Ovis aries	Eukaryota	AMORPHEA	Metazoa	Chordata	Craniata	Vertebrata	Euteleostomi	Mammalia	Eutheria	Laurasiatheria	Cetartiodactyla	Ruminantia	Pecora	Bovidae	Caprinae
9823	0	Sus scrofa	Eukaryota	AMORPHEA	Metazoa	Chordata	Craniata	Vertebrata	Euteleostomi	Mammalia	Eutheria	Laurasiatheria	Cetartiodactyla	Suina	Suidae
9402	0	Pteropus alecto	Eukaryota	AMORPHEA	Metazoa	Chordata	Craniata	Vertebrata	Euteleostomi	Mammalia	Eutheria	Laurasiatheria	Chiroptera	Megachiroptera	Pteropodidae	Pteropodinae
59463	0	Myotis lucifugus	Eukaryota	AMORPHEA	Metazoa	Chordata	Craniata	Vertebrata	Euteleostomi	Mammalia	Eutheria	Laurasiatheria	Chiroptera	Microchiroptera	Vespertilionidae
9365	0	Erinaceus europaeus	Eukaryota	AMORPHEA	Metazoa	Chordata	Craniata	Vertebrata	Euteleostomi	Mammalia	Eutheria	Laurasiatheria	Eulipotyphla	Erinaceidae	Erinaceinae
9796	0	Equus caballus	Eukaryota	AMORPHEA	Metazoa	Chordata	Craniata	Vertebrata	Euteleostomi	Mammalia	Eutheria	Laurasiatheria	Perissodactyla	Equidae
13616	0	Monodelphis domestica	Eukaryota	AMORPHEA	Metazoa	Chordata	Craniata	Vertebrata	Euteleostomi	Mammalia	Metatheria	Didelphimorphia	Didelphidae
9258	0	Ornithorhynchus anatinus	Eukaryota	AMORPHEA	Metazoa	Chordata	Craniata	Vertebrata	Euteleostomi	Mammalia	Monotremata	Ornithorhynchidae
48698	0	Poecilluyveromyces africanus	Eukaryota	AMORPHEA	Metazoa	Chordata	Craniata	Vertebrata	Euteleostomi	Actinopterygii	Neopterygii	Teleostei	Neoteleostei	Acanthomorphata	Ovalentaria	Atherinomorphae	Cyprinodontiformes	Poeciliidae	Poeciliinae	Poecilia 8080
7719	0	Ciona intestinalis	Eukaryota	AMORPHEA	Metazoa	Chordata	Tunicata	Ascidiacea	Enterogona	Phlebobranchia	Cionidae
51511	0	Ciona savignyi	Eukaryota	AMORPHEA	Metazoa	Chordata	Tunicata	Ascidiacea	Enterogona	Phlebobranchia	Cionidae
45351	0	Nematostella vectensis	Eukaryota	AMORPHEA	Metazoa	Cnidaria	Anthozoa	Hexacorallia	Actiniaria	Edwardsiidae
46731	1	Pocillopora damicornis	Eukaryota	AMORPHEA	Metazoa	Cnidaria	Anthozoa	Hexacorallia	Scleractinia	Astrocoeniina	Pocilloporidae
50429	1	Stylophora pistillata	Eukaryota	AMORPHEA	Metazoa	Cnidaria	Anthozoa	Hexacorallia	Scleractinia	Astrocoeniina	Pocilloporidae
299467	1	Leptotrombidium deliense	Eukaryota	AMORPHEA	Metazoa	Ecdysozoa	Arthropoda	Chelicerata	Arachnida	Acari	Acariformes	Trombidiformes	Prostigmata	Anystina	Parasitengona	Trombiculoidea	Trombiculidae
1965070	1	Dinothrombium tinctorium	Eukaryota	AMORPHEA	Metazoa	Ecdysozoa	Arthropoda	Chelicerata	Arachnida	Acari	Acariformes	Trombidiformes	Prostigmata	Anystina	Parasitengona	Trombidioidea	Trombidiidae
32264	1	Tetranychus urticae	Eukaryota	AMORPHEA	Metazoa	Ecdysozoa	Arthropoda	Chelicerata	Arachnida	Acari	Acariformes	Trombidiformes	Prostigmata	Eleutherengona	Raphignathae	Tetranychoidea	Tetranychidae
6945	0	Ixodes scapularis	Eukaryota	AMORPHEA	Metazoa	Ecdysozoa	Arthropoda	Chelicerata	Arachnida	Acari	Parasitiformes	Ixodida	Ixodoidea	Ixodidae	Ixodinae
418985	0	Tropilaelaps mercedesae	Eukaryota	AMORPHEA	Metazoa	Ecdysozoa	Arthropoda	Chelicerata	Arachnida	Acari	Parasitiformes	Mesostigmata	Gamasina	Dermanyssoidea	Laelapidae
407821	1	Stegodyphus mimosarum	Eukaryota	AMORPHEA	Metazoa	Ecdysozoa	Arthropoda	Chelicerata	Arachnida	Araneae	Araneomorphae	Entelegynae	Eresoidea	Eresidae
6669	0	Daphnia pulex	Eukaryota	AMORPHEA	Metazoa	Ecdysozoa	Arthropoda	Crustacea	Branchiopoda	Diplostraca	Cladocera	Anomopoda	Daphniidae
35525	0	Daphnia magna	Eukaryota	AMORPHEA	Metazoa	Ecdysozoa	Arthropoda	Crustacea	Branchiopoda	Diplostraca	Cladocera	Anomopoda	Daphniidae
6689	0	Penaeus vannamei	Eukaryota	AMORPHEA	Metazoa	Ecdysozoa	Arthropoda	Crustacea	Multicrustacea	Malacostraca	Eumalacostraca	Eucarida	Decapoda	Dendrobranchiata	Penaeoidea	Penaeidae
13347	0	Armadillidium vulgare	Eukaryota	AMORPHEA	Metazoa	Ecdysozoa	Arthropoda	Crustacea	Multicrustacea	Malacostraca	Eumalacostraca	Peracarida	Isopoda	Oniscidea	Crinocheta	Armadillidiidae
48709	0	Orchesella cincta	Eukaryota	AMORPHEA	Metazoa	Ecdysozoa	Arthropoda	Hexapoda	Collembola	Entomobryomorpha	Entomobryoidea	Entomobryidae	Orchesellinae
158441	0	Folsomia candida	Eukaryota	AMORPHEA	Metazoa	Ecdysozoa	Arthropoda	Hexapoda	Collembola	Entomobryomorpha	Isotomoidea	Isotomidae	Proisotominae
77166	0	Dendroctonus ponderosae	Eukaryota	AMORPHEA	Metazoa	Ecdysozoa	Arthropoda	Hexapoda	Insecta	Pterygota	Neoptera	Holometabola	Coleoptera	Polyphaga	Cucujiformia	Curculionidae	Scolytinae
7070	0	Tribolium castaneum	Eukaryota	AMORPHEA	Metazoa	Ecdysozoa	Arthropoda	Hexapoda	Insecta	Pterygota	Neoptera	Holometabola	Coleoptera	Polyphaga	Cucujiformia	Tenebrionidae	Tenebrionidae incertae sedis
224129	0	Agrilus planipennis	Eukaryota	AMORPHEA	Metazoa	Ecdysozoa	Arthropoda	Hexapoda	Insecta	Pterygota	Neoptera	Holometabola	Coleoptera	Polyphaga	Elateriformia	Buprestoidea	Buprestidae	Agrilinae
7217	0	Drosophila ananassae	Eukaryota	AMORPHEA	Metazoa	Ecdysozoa	Arthropoda	Hexapoda	Insecta	Pterygota	Neoptera	Holometabola	Diptera	Brachycera	Muscomorpha	Ephydroidea	Drosophilidae	Drosophila
7222	0	Drosophila grimshawi	Eukaryota	AMORPHEA	Metazoa	Ecdysozoa	Arthropoda	Hexapoda	Insecta	Pterygota	Neoptera	Holometabola	Diptera	Brachycera	Muscomorpha	Ephydroidea	Drosophilidae	Drosophila
7227	0	Drosophila melanogaster	Eukaryota	AMORPHEA	Metazoa	Ecdysozoa	Arthropoda	Hexapoda	Insecta	Pterygota	Neoptera	Holometabola	Diptera	Brachycera	Muscomorpha	Ephydroidea	Drosophilidae	Drosophila
7234	0	Drosophila persimilis	Eukaryota	AMORPHEA	Metazoa	Ecdysozoa	Arthropoda	Hexapoda	Insecta	Pterygota	Neoptera	Holometabola	Diptera	Brachycera	Muscomorpha	Ephydroidea	Drosophilidae	Drosophila
7238	0	Drosophila sechellia	Eukaryota	AMORPHEA	Metazoa	Ecdysozoa	Arthropoda	Hexapoda	Insecta	Pterygota	Neoptera	Holometabola	Diptera	Brachycera	Muscomorpha	Ephydroidea	Drosophilidae	Drosophila
7240	0	Drosophila simulans	Eukaryota	AMORPHEA	Metazoa	Ecdysozoa	Arthropoda	Hexapoda	Insecta	Pterygota	Neoptera	Holometabola	Diptera	Brachycera	Muscomorpha	Ephydroidea	Drosophilidae	Drosophila
7260	0	Drosophila willistoni	Eukaryota	AMORPHEA	Metazoa	Ecdysozoa	Arthropoda	Hexapoda	Insecta	Pterygota	Neoptera	Holometabola	Diptera	Brachycera	Muscomorpha	Ephydroidea	Drosophilidae	Drosophila
7266	0	Drosophila guanche	Eukaryota	AMORPHEA	Metazoa	Ecdysozoa	Arthropoda	Hexapoda	Insecta	Pterygota	Neoptera	Holometabola	Diptera	Brachycera	Muscomorpha	Ephydroidea	Drosophilidae	Drosophila
30025	0	Drosophila ficusphila	Eukaryota	AMORPHEA	Metazoa	Ecdysozoa	Arthropoda	Hexapoda	Insecta	Pterygota	Neoptera	Holometabola	Diptera	Brachycera	Muscomorpha	Ephydroidea	Drosophilidae	Drosophila
46245	0	Drosophila pseudoobscura pseudoobscura	Eukaryota	AMORPHEA	Metazoa	Ecdysozoa	Arthropoda	Hexapoda	Insecta	Pterygota	Neoptera	Holometabola	Diptera	Brachycera	Muscomorpha	Ephydroidea	Drosophilidae	Drosophila
7230	0	Drosophila mojavensis	Eukaryota	AMORPHEA	Metazoa	Ecdysozoa	Arthropoda	Hexapoda	Insecta	Pterygota	Neoptera	Holometabola	Diptera	Brachycera	Muscomorpha	Ephydroidea	Drosophilidae
7244	0	Drosophila virilis	Eukaryota	AMORPHEA	Metazoa	Ecdysozoa	Arthropoda	Hexapoda	Insecta	Pterygota	Neoptera	Holometabola	Diptera	Brachycera	Muscomorpha	Ephydroidea	Drosophilidae
30019	0	Drosophila busckii	Eukaryota	AMORPHEA	Metazoa	Ecdysozoa	Arthropoda	Hexapoda	Insecta	Pterygota	Neoptera	Holometabola	Diptera	Brachycera	Muscomorpha	Ephydroidea	Drosophilidae
7395	0	Glossina austeni	Eukaryota	AMORPHEA	Metazoa	Ecdysozoa	Arthropoda	Hexapoda	Insecta	Pterygota	Neoptera	Holometabola	Diptera	Brachycera	Muscomorpha	Hippoboscoidea	Glossinidae
7398	0	Glossina pallidipes	Eukaryota	AMORPHEA	Metazoa	Ecdysozoa	Arthropoda	Hexapoda	Insecta	Pterygota	Neoptera	Holometabola	Diptera	Brachycera	Muscomorpha	Hippoboscoidea	Glossinidae
37001	0	Glossina brevipalpis	Eukaryota	AMORPHEA	Metazoa	Ecdysozoa	Arthropoda	Hexapoda	Insecta	Pterygota	Neoptera	Holometabola	Diptera	Brachycera	Muscomorpha	Hippoboscoidea	Glossinidae
37546	0	Glossina morsitans morsitans	Eukaryota	AMORPHEA	Metazoa	Ecdysozoa	Arthropoda	Hexapoda	Insecta	Pterygota	Neoptera	Holometabola	Diptera	Brachycera	Muscomorpha	Hippoboscoidea	Glossinidae
67801	0	Glossina palpalis gambiensis	Eukaryota	AMORPHEA	Metazoa	Ecdysozoa	Arthropoda	Hexapoda	Insecta	Pterygota	Neoptera	Holometabola	Diptera	Brachycera	Muscomorpha	Hippoboscoidea	Glossinidae
201502	0	Glossina fuscipes fuscipes	Eukaryota	AMORPHEA	Metazoa	Ecdysozoa	Arthropoda	Hexapoda	Insecta	Pterygota	Neoptera	Holometabola	Diptera	Brachycera	Muscomorpha	Hippoboscoidea	Glossinidae
7370	0	Musca domestica	Eukaryota	AMORPHEA	Metazoa	Ecdysozoa	Arthropoda	Hexapoda	Insecta	Pterygota	Neoptera	Holometabola	Diptera	Brachycera	Muscomorpha	Muscoidea	Muscidae
35570	0	Stomoxys calcitrans	Eukaryota	AMORPHEA	Metazoa	Ecdysozoa	Arthropoda	Hexapoda	Insecta	Pterygota	Neoptera	Holometabola	Diptera	Brachycera	Muscomorpha	Muscoidea	Muscidae
7375	0	Lucilia cuprina	Eukaryota	AMORPHEA	Metazoa	Ecdysozoa	Arthropoda	Hexapoda	Insecta	Pterygota	Neoptera	Holometabola	Diptera	Brachycera	Muscomorpha	Oestroidea	Calliphoridae	Luciliinae
36166	0	Megaselia scalaris	Eukaryota	AMORPHEA	Metazoa	Ecdysozoa	Arthropoda	Hexapoda	Insecta	Pterygota	Neoptera	Holometabola	Diptera	Brachycera	Muscomorpha	Platypezoidea	Phoridae	Megaseliini
568069	0	Clunio marinus	Eukaryota	AMORPHEA	Metazoa	Ecdysozoa	Arthropoda	Hexapoda	Insecta	Pterygota	Neoptera	Holometabola	Diptera	Nematocera	Chironomoidea	Chironomidae
139723	0	Anopheles culicifacies	Eukaryota	AMORPHEA	Metazoa	Ecdysozoa	Arthropoda	Hexapoda	Insecta	Pterygota	Neoptera	Holometabola	Diptera	Nematocera	Culicoidea	Culicidae	Anophelinae	Anopheles
7165	0	Anopheles gambiae	Eukaryota	AMORPHEA	Metazoa	Ecdysozoa	Arthropoda	Hexapoda	Insecta	Pterygota	Neoptera	Holometabola	Diptera	Nematocera	Culicoidea	Culicidae	Anophelinae
7167	0	Anopheles albimanus	Eukaryota	AMORPHEA	Metazoa	Ecdysozoa	Arthropoda	Hexapoda	Insecta	Pterygota	Neoptera	Holometabola	Diptera	Nematocera	Culicoidea	Culicidae	Anophelinae
7168	0	Anopheles dirus	Eukaryota	AMORPHEA	Metazoa	Ecdysozoa	Arthropoda	Hexapoda	Insecta	Pterygota	Neoptera	Holometabola	Diptera	Nematocera	Culicoidea	Culicidae	Anophelinae
7173	0	Anopheles arabiensis	Eukaryota	AMORPHEA	Metazoa	Ecdysozoa	Arthropoda	Hexapoda	Insecta	Pterygota	Neoptera	Holometabola	Diptera	Nematocera	Culicoidea	Culicidae	Anophelinae
30066	0	Anopheles merus	Eukaryota	AMORPHEA	Metazoa	Ecdysozoa	Arthropoda	Hexapoda	Insecta	Pterygota	Neoptera	Holometabola	Diptera	Nematocera	Culicoidea	Culicidae	Anophelinae
30069	0	Anopheles stephensi	Eukaryota	AMORPHEA	Metazoa	Ecdysozoa	Arthropoda	Hexapoda	Insecta	Pterygota	Neoptera	Holometabola	Diptera	Nematocera	Culicoidea	Culicidae	Anophelinae
34690	0	Anopheles melas	Eukaryota	AMORPHEA	Metazoa	Ecdysozoa	Arthropoda	Hexapoda	Insecta	Pterygota	Neoptera	Holometabola	Diptera	Nematocera	Culicoidea	Culicidae	Anophelinae
34691	0	Anopheles quadriannulatus	Eukaryota	AMORPHEA	Metazoa	Ecdysozoa	Arthropoda	Hexapoda	Insecta	Pterygota	Neoptera	Holometabola	Diptera	Nematocera	Culicoidea	Culicidae	Anophelinae
41427	0	Anopheles atroparvus	Eukaryota	AMORPHEA	Metazoa	Ecdysozoa	Arthropoda	Hexapoda	Insecta	Pterygota	Neoptera	Holometabola	Diptera	Nematocera	Culicoidea	Culicidae	Anophelinae
43041	0	Anopheles christyi	Eukaryota	AMORPHEA	Metazoa	Ecdysozoa	Arthropoda	Hexapoda	Insecta	Pterygota	Neoptera	Holometabola	Diptera	Nematocera	Culicoidea	Culicidae	Anophelinae
43151	0	Anopheles darlingi	Eukaryota	AMORPHEA	Metazoa	Ecdysozoa	Arthropoda	Hexapoda	Insecta	Pterygota	Neoptera	Holometabola	Diptera	Nematocera	Culicoidea	Culicidae	Anophelinae
62324	0	Anopheles funestus	Eukaryota	AMORPHEA	Metazoa	Ecdysozoa	Arthropoda	Hexapoda	Insecta	Pterygota	Neoptera	Holometabola	Diptera	Nematocera	Culicoidea	Culicidae	Anophelinae
69004	0	Anopheles farauti	Eukaryota	AMORPHEA	Metazoa	Ecdysozoa	Arthropoda	Hexapoda	Insecta	Pterygota	Neoptera	Holometabola	Diptera	Nematocera	Culicoidea	Culicidae	Anophelinae
74873	0	Anopheles sinensis	Eukaryota	AMORPHEA	Metazoa	Ecdysozoa	Arthropoda	Hexapoda	Insecta	Pterygota	Neoptera	Holometabola	Diptera	Nematocera	Culicoidea	Culicidae	Anophelinae
112268	0	Anopheles minimus	Eukaryota	AMORPHEA	Metazoa	Ecdysozoa	Arthropoda	Hexapoda	Insecta	Pterygota	Neoptera	Holometabola	Diptera	Nematocera	Culicoidea	Culicidae	Anophelinae
199890	0	Anopheles epiroticus	Eukaryota	AMORPHEA	Metazoa	Ecdysozoa	Arthropoda	Hexapoda	Insecta	Pterygota	Neoptera	Holometabola	Diptera	Nematocera	Culicoidea	Culicidae	Anophelinae
1518534	0	Anopheles coluzzii	Eukaryota	AMORPHEA	Metazoa	Ecdysozoa	Arthropoda	Hexapoda	Insecta	Pterygota	Neoptera	Holometabola	Diptera	Nematocera	Culicoidea	Culicidae	Anophelinae
7159	0	Aedes aegypti	Eukaryota	AMORPHEA	Metazoa	Ecdysozoa	Arthropoda	Hexapoda	Insecta	Pterygota	Neoptera	Holometabola	Diptera	Nematocera	Culicoidea	Culicidae	Culicinae	Aedini	Aedes
7160	0	Aedes albopictus	Eukaryota	AMORPHEA	Metazoa	Ecdysozoa	Arthropoda	Hexapoda	Insecta	Pterygota	Neoptera	Holometabola	Diptera	Nematocera	Culicoidea	Culicidae	Culicinae	Aedini	Aedes
7176	0	Culex quinquefasciatus	Eukaryota	AMORPHEA	Metazoa	Ecdysozoa	Arthropoda	Hexapoda	Insecta	Pterygota	Neoptera	Holometabola	Diptera	Nematocera	Culicoidea	Culicidae	Culicinae	Culicini	Culex
7460	0	Apis mellifera	Eukaryota	AMORPHEA	Metazoa	Ecdysozoa	Arthropoda	Hexapoda	Insecta	Pterygota	Neoptera	Holometabola	Hymenoptera	Apocrita	Aculeata	Apoidea	Apidae
94128	0	Apis cerana cerana	Eukaryota	AMORPHEA	Metazoa	Ecdysozoa	Arthropoda	Hexapoda	Insecta	Pterygota	Neoptera	Holometabola	Hymenoptera	Apocrita	Aculeata	Apoidea	Apidae
166423	0	Melipona quadrifasciata	Eukaryota	AMORPHEA	Metazoa	Ecdysozoa	Arthropoda	Hexapoda	Insecta	Pterygota	Neoptera	Holometabola	Hymenoptera	Apocrita	Aculeata	Apoidea	Apidae
597456	0	Habropoda laboriosa	Eukaryota	AMORPHEA	Metazoa	Ecdysozoa	Arthropoda	Hexapoda	Insecta	Pterygota	Neoptera	Holometabola	Hymenoptera	Apocrita	Aculeata	Apoidea	Apidae
178035	0	Dufourea novaeangliae	Eukaryota	AMORPHEA	Metazoa	Ecdysozoa	Arthropoda	Hexapoda	Insecta	Pterygota	Neoptera	Holometabola	Hymenoptera	Apocrita	Aculeata	Apoidea	Halictidae	Rophitinae
2015173	0	Ooceraea biroi	Eukaryota	AMORPHEA	Metazoa	Ecdysozoa	Arthropoda	Hexapoda	Insecta	Pterygota	Neoptera	Holometabola	Hymenoptera	Apocrita	Aculeata	Formicoidea	Formicidae	Dorylinae
67767	0	Lasius niger	Eukaryota	AMORPHEA	Metazoa	Ecdysozoa	Arthropoda	Hexapoda	Insecta	Pterygota	Neoptera	Holometabola	Hymenoptera	Apocrita	Aculeata	Formicoidea	Formicidae	Formicinae	Lasius
104421	0	Camponotus floridanus	Eukaryota	AMORPHEA	Metazoa	Ecdysozoa	Arthropoda	Hexapoda	Insecta	Pterygota	Neoptera	Holometabola	Hymenoptera	Apocrita	Aculeata	Formicoidea	Formicidae	Formicinae
12957	0	Atta cephalotes	Eukaryota	AMORPHEA	Metazoa	Ecdysozoa	Arthropoda	Hexapoda	Insecta	Pterygota	Neoptera	Holometabola	Hymenoptera	Apocrita	Aculeata	Formicoidea	Formicidae	Myrmicinae
34720	0	Trachymyrmex septentrionalis	Eukaryota	AMORPHEA	Metazoa	Ecdysozoa	Arthropoda	Hexapoda	Insecta	Pterygota	Neoptera	Holometabola	Hymenoptera	Apocrita	Aculeata	Formicoidea	Formicidae	Myrmicinae
64791	0	Trachymyrmex zeteki	Eukaryota	AMORPHEA	Metazoa	Ecdysozoa	Arthropoda	Hexapoda	Insecta	Pterygota	Neoptera	Holometabola	Hymenoptera	Apocrita	Aculeata	Formicoidea	Formicidae	Myrmicinae
103372	0	Acromyrmex echinatior	Eukaryota	AMORPHEA	Metazoa	Ecdysozoa	Arthropoda	Hexapoda	Insecta	Pterygota	Neoptera	Holometabola	Hymenoptera	Apocrita	Aculeata	Formicoidea	Formicidae	Myrmicinae
456900	0	Cyphomyrmex costatus	Eukaryota	AMORPHEA	Metazoa	Ecdysozoa	Arthropoda	Hexapoda	Insecta	Pterygota	Neoptera	Holometabola	Hymenoptera	Apocrita	Aculeata	Formicoidea	Formicidae	Myrmicinae
471704	0	Trachymyrmex cornetzi	Eukaryota	AMORPHEA	Metazoa	Ecdysozoa	Arthropoda	Hexapoda	Insecta	Pterygota	Neoptera	Holometabola	Hymenoptera	Apocrita	Aculeata	Formicoidea	Formicidae	Myrmicinae
520822	0	Atta colombica	Eukaryota	AMORPHEA	Metazoa	Ecdysozoa	Arthropoda	Hexapoda	Insecta	Pterygota	Neoptera	Holometabola	Hymenoptera	Apocrita	Aculeata	Formicoidea	Formicidae	Myrmicinae
610380	0	Harpegnathos saltator	Eukaryota	AMORPHEA	Metazoa	Ecdysozoa	Arthropoda	Hexapoda	Insecta	Pterygota	Neoptera	Holometabola	Hymenoptera	Apocrita	Aculeata	Formicoidea	Formicidae	Ponerinae	Ponerini
7425	0	Nasonia vitripennis	Eukaryota	AMORPHEA	Metazoa	Ecdysozoa	Arthropoda	Hexapoda	Insecta	Pterygota	Neoptera	Holometabola	Hymenoptera	Apocrita	Parasitoida	Chalcidoidea	Pteromalidae	Pteromalinae
543379	0	Trichomalopsis sarcophagae	Eukaryota	AMORPHEA	Metazoa	Ecdysozoa	Arthropoda	Hexapoda	Insecta	Pterygota	Neoptera	Holometabola	Hymenoptera	Apocrita	Parasitoida	Chalcidoidea	Pteromalidae	Pteromalinae
7091	0	Bombyx mori	Eukaryota	AMORPHEA	Metazoa	Ecdysozoa	Arthropoda	Hexapoda	Insecta	Pterygota	Neoptera	Holometabola	Lepidoptera	Glossata	Ditrysia	Bombycoidea	Bombycidae	Bombycinae
104452	0	Operophtera brumata	Eukaryota	AMORPHEA	Metazoa	Ecdysozoa	Arthropoda	Hexapoda	Insecta	Pterygota	Neoptera	Holometabola	Lepidoptera	Glossata	Ditrysia	Geometroidea	Geometridae	Larentiinae
7102	0	Heliothis virescens	Eukaryota	AMORPHEA	Metazoa	Ecdysozoa	Arthropoda	Hexapoda	Insecta	Pterygota	Neoptera	Holometabola	Lepidoptera	Glossata	Ditrysia	Noctuoidea	Noctuidae	Heliothinae
278856	0	Danaus plexippus plexippus	Eukaryota	AMORPHEA	Metazoa	Ecdysozoa	Arthropoda	Hexapoda	Insecta	Pterygota	Neoptera	Holometabola	Lepidoptera	Glossata	Ditrysia	Papilionoidea	Nymphalidae	Danainae	Danaini	Danaina	Danaus
66420	0	Papilio xuthus	Eukaryota	AMORPHEA	Metazoa	Ecdysozoa	Arthropoda	Hexapoda	Insecta	Pterygota	Neoptera	Holometabola	Lepidoptera	Glossata	Ditrysia	Papilionoidea	Papilionidae	Papilioninae
76193	0	Papilio machaon	Eukaryota	AMORPHEA	Metazoa	Ecdysozoa	Arthropoda	Hexapoda	Insecta	Pterygota	Neoptera	Holometabola	Lepidoptera	Glossata	Ditrysia	Papilionoidea	Papilionidae	Papilioninae
168631	0	Chilo suppressalis	Eukaryota	AMORPHEA	Metazoa	Ecdysozoa	Arthropoda	Hexapoda	Insecta	Pterygota	Neoptera	Holometabola	Lepidoptera	Glossata	Ditrysia	Pyraloidea	Crambidae	Crambinae
13249	0	Rhodnius prolixus	Eukaryota	AMORPHEA	Metazoa	Ecdysozoa	Arthropoda	Hexapoda	Insecta	Pterygota	Neoptera	Paraneoptera	Hemiptera	Heteroptera	Panheteroptera	Cimicomorpha	Reduviidae	Triatominae
7029	0	Acyrthosiphon pisum	Eukaryota	AMORPHEA	Metazoa	Ecdysozoa	Arthropoda	Hexapoda	Insecta	Pterygota	Neoptera	Paraneoptera	Hemiptera	Sternorrhyncha	Aphidomorpha	Aphidoidea	Aphididae	Macrosiphini
121845	0	Diaphorina citri	Eukaryota	AMORPHEA	Metazoa	Ecdysozoa	Arthropoda	Hexapoda	Insecta	Pterygota	Neoptera	Paraneoptera	Hemiptera	Sternorrhyncha	Psylloidea	Liviidae
121224	0	Pediculus humanus subsp. corporis	Eukaryota	AMORPHEA	Metazoa	Ecdysozoa	Arthropoda	Hexapoda	Insecta	Pterygota	Neoptera	Paraneoptera	Psocodea	Phthiraptera	Anoplura	Pediculidae
6973	0	Blattella germanica	Eukaryota	AMORPHEA	Metazoa	Ecdysozoa	Arthropoda	Hexapoda	Insecta	Pterygota	Neoptera	Polyneoptera	Dictyoptera	Blattodea	Blaberoidea	Ectobiidae	Blattellinae
105785	0	Cryptotermes secundus	Eukaryota	AMORPHEA	Metazoa	Ecdysozoa	Arthropoda	Hexapoda	Insecta	Pterygota	Neoptera	Polyneoptera	Dictyoptera	Blattodea	Blattoidea	Termitoidae	Kalotermitidae	Cryptotermitinae
136037	0	Zootermopsis nevadensis	Eukaryota	AMORPHEA	Metazoa	Ecdysozoa	Arthropoda	Hexapoda	Insecta	Pterygota	Neoptera	Polyneoptera	Dictyoptera	Blattodea	Blattoidea	Termitoidae	Termopsidae
54126	0	Pristionchus pacificus	Eukaryota	AMORPHEA	Metazoa	Ecdysozoa	Nematoda	Chromadorea	Rhabditida	Rhabditina	Diplogasteromorpha	Diplogasteroidea	Neodiplogasteridae
6238	0	Caenorhabditis briggsae	Eukaryota	AMORPHEA	Metazoa	Ecdysozoa	Nematoda	Chromadorea	Rhabditida	Rhabditina	Rhabditomorpha	Rhabditoidea	Rhabditidae	Peloderinae
6239	0	Caenorhabditis elegans	Eukaryota	AMORPHEA	Metazoa	Ecdysozoa	Nematoda	Chromadorea	Rhabditida	Rhabditina	Rhabditomorpha	Rhabditoidea	Rhabditidae	Peloderinae
31234	0	Caenorhabditis remanei	Eukaryota	AMORPHEA	Metazoa	Ecdysozoa	Nematoda	Chromadorea	Rhabditida	Rhabditina	Rhabditomorpha	Rhabditoidea	Rhabditidae	Peloderinae
135651	0	Caenorhabditis brenneri	Eukaryota	AMORPHEA	Metazoa	Ecdysozoa	Nematoda	Chromadorea	Rhabditida	Rhabditina	Rhabditomorpha	Rhabditoidea	Rhabditidae	Peloderinae
281687	0	Caenorhabditis japonica	Eukaryota	AMORPHEA	Metazoa	Ecdysozoa	Nematoda	Chromadorea	Rhabditida	Rhabditina	Rhabditomorpha	Rhabditoidea	Rhabditidae	Peloderinae
1503980	0	Caenorhabditis latens	Eukaryota	AMORPHEA	Metazoa	Ecdysozoa	Nematoda	Chromadorea	Rhabditida	Rhabditina	Rhabditomorpha	Rhabditoidea	Rhabditidae	Peloderinae
1561998	0	Caenorhabditis tropicalis	Eukaryota	AMORPHEA	Metazoa	Ecdysozoa	Nematoda	Chromadorea	Rhabditida	Rhabditina	Rhabditomorpha	Rhabditoidea	Rhabditidae	Peloderinae
1611254	0	Caenorhabditis nigoni	Eukaryota	AMORPHEA	Metazoa	Ecdysozoa	Nematoda	Chromadorea	Rhabditida	Rhabditina	Rhabditomorpha	Rhabditoidea	Rhabditidae	Peloderinae
2018661	0	Diploscapter pachys	Eukaryota	AMORPHEA	Metazoa	Ecdysozoa	Nematoda	Chromadorea	Rhabditida	Rhabditina	Rhabditomorpha	Rhabditoidea	Rhabditidae
29170	0	Ancylostoma caninum	Eukaryota	AMORPHEA	Metazoa	Ecdysozoa	Nematoda	Chromadorea	Rhabditida	Rhabditina	Rhabditomorpha	Strongyloidea	Ancylostomatidae	Ancylostomatinae
53326	0	Ancylostoma ceylanicum	Eukaryota	AMORPHEA	Metazoa	Ecdysozoa	Nematoda	Chromadorea	Rhabditida	Rhabditina	Rhabditomorpha	Strongyloidea	Ancylostomatidae	Ancylostomatinae
6265	0	Toxocara canis	Eukaryota	AMORPHEA	Metazoa	Ecdysozoa	Nematoda	Chromadorea	Rhabditida	Spirurina	Ascaridomorpha	Ascaridoidea	Toxocaridae
318479	0	Dracunculus medinensis	Eukaryota	AMORPHEA	Metazoa	Ecdysozoa	Nematoda	Chromadorea	Rhabditida	Spirurina	Dracunculoidea	Dracunculidae
51028	0	Enterobius vermicularis	Eukaryota	AMORPHEA	Metazoa	Ecdysozoa	Nematoda	Chromadorea	Rhabditida	Spirurina	Oxyuridomorpha	Oxyuroidea	Oxyuridae
451379	0	Syphacia muris	Eukaryota	AMORPHEA	Metazoa	Ecdysozoa	Nematoda	Chromadorea	Rhabditida	Spirurina	Oxyuridomorpha	Oxyuroidea	Oxyuridae
6279	0	Brugia malayi	Eukaryota	AMORPHEA	Metazoa	Ecdysozoa	Nematoda	Chromadorea	Rhabditida	Spirurina	Spiruromorpha	Filarioidea	Onchocercidae
6280	0	Brugia pahangi	Eukaryota	AMORPHEA	Metazoa	Ecdysozoa	Nematoda	Chromadorea	Rhabditida	Spirurina	Spiruromorpha	Filarioidea	Onchocercidae
6282	0	Onchocerca volvulus	Eukaryota	AMORPHEA	Metazoa	Ecdysozoa	Nematoda	Chromadorea	Rhabditida	Spirurina	Spiruromorpha	Filarioidea	Onchocercidae
6293	0	Wuchereria bancrofti	Eukaryota	AMORPHEA	Metazoa	Ecdysozoa	Nematoda	Chromadorea	Rhabditida	Spirurina	Spiruromorpha	Filarioidea	Onchocercidae
7209	0	Loa loa	Eukaryota	AMORPHEA	Metazoa	Ecdysozoa	Nematoda	Chromadorea	Rhabditida	Spirurina	Spiruromorpha	Filarioidea	Onchocercidae
42155	0	Brugia timori	Eukaryota	AMORPHEA	Metazoa	Ecdysozoa	Nematoda	Chromadorea	Rhabditida	Spirurina	Spiruromorpha	Filarioidea	Onchocercidae
42156	0	Litomosoides sigmodontis	Eukaryota	AMORPHEA	Metazoa	Ecdysozoa	Nematoda	Chromadorea	Rhabditida	Spirurina	Spiruromorpha	Filarioidea	Onchocercidae
42157	0	Onchocerca ochengi	Eukaryota	AMORPHEA	Metazoa	Ecdysozoa	Nematoda	Chromadorea	Rhabditida	Spirurina	Spiruromorpha	Filarioidea	Onchocercidae
387005	0	Onchocerca flexuosa	Eukaryota	AMORPHEA	Metazoa	Ecdysozoa	Nematoda	Chromadorea	Rhabditida	Spirurina	Spiruromorpha	Filarioidea	Onchocercidae
1147741	0	Elaeophora elaphi	Eukaryota	AMORPHEA	Metazoa	Ecdysozoa	Nematoda	Chromadorea	Rhabditida	Spirurina	Spiruromorpha	Filarioidea	Onchocercidae
103827	0	Thelazia callipaeda	Eukaryota	AMORPHEA	Metazoa	Ecdysozoa	Nematoda	Chromadorea	Rhabditida	Spirurina	Spiruromorpha	Thelazioidea	Thelaziidae
34506	0	Strongyloides ratti	Eukaryota	AMORPHEA	Metazoa	Ecdysozoa	Nematoda	Chromadorea	Rhabditida	Tylenchina	Panagrolaimomorpha	Strongyloidoidea	Strongyloididae
75913	0	Strongyloides venezuelensis	Eukaryota	AMORPHEA	Metazoa	Ecdysozoa	Nematoda	Chromadorea	Rhabditida	Tylenchina	Panagrolaimomorpha	Strongyloidoidea	Strongyloididae
131310	0	Parastrongyloides trichosuri	Eukaryota	AMORPHEA	Metazoa	Ecdysozoa	Nematoda	Chromadorea	Rhabditida	Tylenchina	Panagrolaimomorpha	Strongyloidoidea	Strongyloididae
174720	0	Strongyloides papillosus	Eukaryota	AMORPHEA	Metazoa	Ecdysozoa	Nematoda	Chromadorea	Rhabditida	Tylenchina	Panagrolaimomorpha	Strongyloidoidea	Strongyloididae
6313	0	Angiostrongylus cantonensis	Eukaryota	AMORPHEA	Metazoa	Ecdysozoa	Nematoda	Chromadorea	Strongylida	Metastrongyloidea	Angiostrongylidae
334426	0	Angiostrongylus costaricensis	Eukaryota	AMORPHEA	Metazoa	Ecdysozoa	Nematoda	Chromadorea	Strongylida	Metastrongyloidea	Angiostrongylidae
29172	0	Dictyocaulus viviparus	Eukaryota	AMORPHEA	Metazoa	Ecdysozoa	Nematoda	Chromadorea	Strongylida	Trichostrongyloidea	Dictyocaulidae	Dictyocaulinae
6289	0	Haemonchus contortus	Eukaryota	AMORPHEA	Metazoa	Ecdysozoa	Nematoda	Chromadorea	Strongylida	Trichostrongyloidea	Haemonchidae
6290	0	Haemonchus placei	Eukaryota	AMORPHEA	Metazoa	Ecdysozoa	Nematoda	Chromadorea	Strongylida	Trichostrongyloidea	Haemonchidae
27835	0	Nippostrongylus brasiliensis	Eukaryota	AMORPHEA	Metazoa	Ecdysozoa	Nematoda	Chromadorea	Strongylida	Trichostrongyloidea	Heligmonellidae	Nippostrongylinae
6334	0	Trichinella spiralis	Eukaryota	AMORPHEA	Metazoa	Ecdysozoa	Nematoda	Enoplea	Dorylaimia	Trichinellida	Trichinellidae
6335	0	Trichinella nativa	Eukaryota	AMORPHEA	Metazoa	Ecdysozoa	Nematoda	Enoplea	Dorylaimia	Trichinellida	Trichinellidae
6336	0	Trichinella nelsoni	Eukaryota	AMORPHEA	Metazoa	Ecdysozoa	Nematoda	Enoplea	Dorylaimia	Trichinellida	Trichinellidae
6337	0	Trichinella pseudospiralis	Eukaryota	AMORPHEA	Metazoa	Ecdysozoa	Nematoda	Enoplea	Dorylaimia	Trichinellida	Trichinellidae
45882	0	Trichinella britovi	Eukaryota	AMORPHEA	Metazoa	Ecdysozoa	Nematoda	Enoplea	Dorylaimia	Trichinellida	Trichinellidae
92179	0	Trichinella sp. T6	Eukaryota	AMORPHEA	Metazoa	Ecdysozoa	Nematoda	Enoplea	Dorylaimia	Trichinellida	Trichinellidae
92180	0	Trichinella sp. T8	Eukaryota	AMORPHEA	Metazoa	Ecdysozoa	Nematoda	Enoplea	Dorylaimia	Trichinellida	Trichinellidae
144512	0	Trichinella murrelli	Eukaryota	AMORPHEA	Metazoa	Ecdysozoa	Nematoda	Enoplea	Dorylaimia	Trichinellida	Trichinellidae
181606	0	Trichinella sp. T9	Eukaryota	AMORPHEA	Metazoa	Ecdysozoa	Nematoda	Enoplea	Dorylaimia	Trichinellida	Trichinellidae
268474	0	Trichinella papuae	Eukaryota	AMORPHEA	Metazoa	Ecdysozoa	Nematoda	Enoplea	Dorylaimia	Trichinellida	Trichinellidae
268475	0	Trichinella zimbabwensis	Eukaryota	AMORPHEA	Metazoa	Ecdysozoa	Nematoda	Enoplea	Dorylaimia	Trichinellida	Trichinellidae
990121	0	Trichinella patagoniensis	Eukaryota	AMORPHEA	Metazoa	Ecdysozoa	Nematoda	Enoplea	Dorylaimia	Trichinellida	Trichinellidae
36087	0	Trichuris trichiura	Eukaryota	AMORPHEA	Metazoa	Ecdysozoa	Nematoda	Enoplea	Dorylaimia	Trichinellida	Trichuridae
70415	0	Trichuris muris	Eukaryota	AMORPHEA	Metazoa	Ecdysozoa	Nematoda	Enoplea	Dorylaimia	Trichinellida	Trichuridae
947166	0	Ramazzottius varieornatus	Eukaryota	AMORPHEA	Metazoa	Ecdysozoa	Tardigrada	Eutardigrada	Parachela	Hypsibioidea	Ramazzottiidae
7668	1	Strongylocentrotus purpuratus	Eukaryota	AMORPHEA	Metazoa	Echinodermata	Eleutherozoa	Echinozoa	Echinoidea	Euechinoidea	Echinacea	Echinoida	Strongylocentrotidae
307972	0	Stichopus japonicus	Eukaryota	AMORPHEA	Metazoa	Echinodermata	Eleutherozoa	Echinozoa	Holothuroidea	Aspidochirotacea	Aspidochirotida	Stichopodidae
6412	1	Helobdella robusta	Eukaryota	AMORPHEA	Metazoa	Lophotrochozoa	Annelida	Clitellata	Hirudinea	Hirudinida	Glossiphoniiformes	Glossiphoniidae
283909	0	Capitella teleta	Eukaryota	AMORPHEA	Metazoa	Lophotrochozoa	Annelida	Polychaeta	Scolecida	Capitellida	Capitellidae
7574	1	Lingula unguis	Eukaryota	AMORPHEA	Metazoa	Lophotrochozoa	Brachiopoda	Linguliformea	Lingulata	Lingulida	Linguloidea	Lingulidae
29159	1	Crassostrea gigas	Eukaryota	AMORPHEA	Metazoa	Lophotrochozoa	Mollusca	Bivalvia	Pteriomorphia	Ostreoida	Ostreoidea	Ostreidae
6573	1	Mizuhopecten yessoensis	Eukaryota	AMORPHEA	Metazoa	Lophotrochozoa	Mollusca	Bivalvia	Pteriomorphia	Pectinoida	Pectinoidea	Pectinidae
37653	0	Octopus bimaculoides	Eukaryota	AMORPHEA	Metazoa	Lophotrochozoa	Mollusca	Cephalopoda	Coleoidea	Neocoleoidea	Octopodiformes	Octopoda	Incirrata	Octopodidae
400727	1	Pomacea canaliculata	Eukaryota	AMORPHEA	Metazoa	Lophotrochozoa	Mollusca	Gastropoda	Caenogastropoda	Architaenioglossa	Ampullarioidea	Ampullariidae
6526	1	Biomphalaria glabrata	Eukaryota	AMORPHEA	Metazoa	Lophotrochozoa	Mollusca	Gastropoda	Heterobranchia	Euthyneura	Panpulmonata	Hygrophila	Lymnaeoidea	Planorbidae
188477	1	Elysia chlorotica	Eukaryota	AMORPHEA	Metazoa	Lophotrochozoa	Mollusca	Gastropoda	Heterobranchia	Euthyneura	Panpulmonata	Sacoglossa	Placobranchoidea	Placobranchidae
225164	1	Lottia gigantea	Eukaryota	AMORPHEA	Metazoa	Lophotrochozoa	Mollusca	Gastropoda	Patellogastropoda	Lottioidea	Lottiidae
10195	0	Brachionus plicatilis	Eukaryota	AMORPHEA	Metazoa	Lophotrochozoa	Rotifera	Monogononta	Pseudotrocha	Ploima	Brachionidae
10228	0	Trichoplax adhaerens	Eukaryota	AMORPHEA	Metazoa	Placozoa	Trichoplacidae
287889	1	Trichoplax sp. H2	Eukaryota	AMORPHEA	Metazoa	Placozoa	Trichoplacidae
691883	0	Fonticula alba	Eukaryota	AMORPHEA	Nucleariidae and Fonticula group	Fonticulaceae
5823	0	Plasmodium berghei (strain Anka)	Eukaryota	DIAPHORETICKES	Alveolata	Apicomplexa	Aconoidasida	Haemosporida	Plasmodiidae	Plasmodium
5851	0	Plasmodium knowlesi (strain H)	Eukaryota	DIAPHORETICKES	Alveolata	Apicomplexa	Aconoidasida	Haemosporida	Plasmodiidae	Plasmodium
36329	0	Plasmodium falciparum (isolate 3D7)	Eukaryota	DIAPHORETICKES	Alveolata	Apicomplexa	Aconoidasida	Haemosporida	Plasmodiidae	Plasmodium
73239	0	Plasmodium yoelii yoelii	Eukaryota	DIAPHORETICKES	Alveolata	Apicomplexa	Aconoidasida	Haemosporida	Plasmodiidae	Plasmodium
126793	0	Plasmodium vivax (strain Salvador I)	Eukaryota	DIAPHORETICKES	Alveolata	Apicomplexa	Aconoidasida	Haemosporida	Plasmodiidae	Plasmodium
137071	0	Plasmodium falciparum (isolate HB3)	Eukaryota	DIAPHORETICKES	Alveolata	Apicomplexa	Aconoidasida	Haemosporida	Plasmodiidae	Plasmodium
5865	0	Babesia bovis	Eukaryota	DIAPHORETICKES	Alveolata	Apicomplexa	Aconoidasida	Piroplasmida	Babesiidae
5866	0	Babesia bigemina	Eukaryota	DIAPHORETICKES	Alveolata	Apicomplexa	Aconoidasida	Piroplasmida	Babesiidae
5874	0	Theileria annulata	Eukaryota	DIAPHORETICKES	Alveolata	Apicomplexa	Aconoidasida	Piroplasmida	Theileriidae
5875	0	Theileria parva	Eukaryota	DIAPHORETICKES	Alveolata	Apicomplexa	Aconoidasida	Piroplasmida	Theileriidae
68886	0	Theileria orientalis	Eukaryota	DIAPHORETICKES	Alveolata	Apicomplexa	Aconoidasida	Piroplasmida	Theileriidae
869250	0	Theileria orientalis strain Shintoku	Eukaryota	DIAPHORETICKES	Alveolata	Apicomplexa	Aconoidasida	Piroplasmida	Theileriidae
1537102	0	Theileria equi strain WA	Eukaryota	DIAPHORETICKES	Alveolata	Apicomplexa	Aconoidasida	Piroplasmida	Theileriidae
353152	0	Cryptosporidium parvum (strain Iowa II)	Eukaryota	DIAPHORETICKES	Alveolata	Apicomplexa	Conoidasida	Coccidia	Eucoccidiorida	Eimeriorina	Cryptosporidiidae
441375	0	Cryptosporidium muris (strain RN66)	Eukaryota	DIAPHORETICKES	Alveolata	Apicomplexa	Conoidasida	Coccidia	Eucoccidiorida	Eimeriorina	Cryptosporidiidae
94643	0	Besnoitia besnoiti	Eukaryota	DIAPHORETICKES	Alveolata	Apicomplexa	Conoidasida	Coccidia	Eucoccidiorida	Eimeriorina	Sarcocystidae
99158	0	Hammondia hammondi	Eukaryota	DIAPHORETICKES	Alveolata	Apicomplexa	Conoidasida	Coccidia	Eucoccidiorida	Eimeriorina	Sarcocystidae
432359	0	Toxoplasma gondii (strain ATCC 50861 / VEG)	Eukaryota	DIAPHORETICKES	Alveolata	Apicomplexa	Conoidasida	Coccidia	Eucoccidiorida	Eimeriorina	Sarcocystidae
507601	0	Toxoplasma gondii (strain ATCC 50853 / GT1)	Eukaryota	DIAPHORETICKES	Alveolata	Apicomplexa	Conoidasida	Coccidia	Eucoccidiorida	Eimeriorina	Sarcocystidae
508771	0	Toxoplasma gondii (strain ATCC 50611 / Me49)	Eukaryota	DIAPHORETICKES	Alveolata	Apicomplexa	Conoidasida	Coccidia	Eucoccidiorida	Eimeriorina	Sarcocystidae
1169540	1	Vitrella brassicaformis (strain CCMP3155)	Eukaryota	DIAPHORETICKES	Alveolata	Chromerida
857967	0	Ichthyophthirius multifiliis (strain G5)	Eukaryota	DIAPHORETICKES	Alveolata	Ciliophora	Intramacronucleata	Oligohymenophorea	Hymenostomatida	Ophryoglenina
312017	0	Tetrahymena thermophila (strain SB210)	Eukaryota	DIAPHORETICKES	Alveolata	Ciliophora	Intramacronucleata	Oligohymenophorea	Hymenostomatida	Tetrahymenina	Tetrahymenidae
5888	0	Paramecium tetraurelia	Eukaryota	DIAPHORETICKES	Alveolata	Ciliophora	Intramacronucleata	Oligohymenophorea	Peniculida	Parameciidae
2951	0	Symbiodinium microadriaticum (Dinoflagellate)	Eukaryota	DIAPHORETICKES	Alveolata	Dinophyceae	Suessiales	Symbiodiniaceae	Symbiodinium
905079	1	Guillardia theta (strain CCMP2712)	Eukaryota	DIAPHORETICKES	Cryptophyta	Pyrenomonadales	Geminigeraceae
2903	2	Emiliania huxleyi	Eukaryota	DIAPHORETICKES	Haptista	Haptophyta	Prymnesiophyceae	Isochrysidales	Noelaerhabdaceae	Emiliania
1460289	1	Chrysochromulina tobinii	Eukaryota	DIAPHORETICKES	Haptista	Haptophyta	Prymnesiophyceae	Prymnesiales	Chrysochromulinaceae	Chrysochromulina
37360	0	Plasmodiophora brassicae	Eukaryota	DIAPHORETICKES	Rhizaria	Cercozoa	Imbricatea	Plasmodiophorida	Plasmodiophoridae
130081	1	Galdieria sulphuraria	Eukaryota	DIAPHORETICKES	Rhodophyta	Bangiophyceae	Cyanidiales	Cyanidiaceae
280699	1	Cyanidioschyzon merolae (strain 10D)	Eukaryota	DIAPHORETICKES	Rhodophyta	Bangiophyceae	Cyanidiales	Cyanidiaceae
2769	0	Chondrus crispus	Eukaryota	DIAPHORETICKES	Rhodophyta	Florideophyceae	Rhodymeniophycidae	Gigartinales	Gigartinaceae
448386	1	Gracilariopsis chorda	Eukaryota	DIAPHORETICKES	Rhodophyta	Florideophyceae	Rhodymeniophycidae	Gracilariales	Gracilariaceae
556484	2	Phaeodactylum tricornutum (strain CCAP 1055/1)	Eukaryota	DIAPHORETICKES	Stramenopiles	Bacillariophyta	Bacillariophyceae	Bacillariophycidae	Naviculales	Phaeodactylaceae
35128	1	Thalassiosira pseudonana	Eukaryota	DIAPHORETICKES	Stramenopiles	Bacillariophyta	Coscinodiscophyceae	Thalassiosirophycidae	Thalassiosirales	Thalassiosiraceae
478820	0	Blastocystis sp. subtype 1 (strain ATCC 50177 / NandII)	Eukaryota	DIAPHORETICKES	Stramenopiles	Blastocystidae
65357	1	Albugo candida	Eukaryota	DIAPHORETICKES	Stramenopiles	Oomycetes	Albuginales	Albuginaceae
4781	0	Plasmopara halstedii	Eukaryota	DIAPHORETICKES	Stramenopiles	Oomycetes	Peronosporales	Peronosporaceae
4790	1	Phytophthora nicotianae	Eukaryota	DIAPHORETICKES	Stramenopiles	Oomycetes	Peronosporales	Peronosporaceae
403677	0	Phytophthora infestans (strain T30-4)	Eukaryota	DIAPHORETICKES	Stramenopiles	Oomycetes	Peronosporales	Peronosporaceae
559515	1	Hyaloperonospora arabidopsidis (strain Emoy2)	Eukaryota	DIAPHORETICKES	Stramenopiles	Oomycetes	Peronosporales	Peronosporaceae
4779	1	Bremia lactucae	Eukaryota	DIAPHORETICKES	Stramenopiles	Oomycetes	Peronosporales	Peronosporaceae
4795	1	Phytophthora megakarya	Eukaryota	DIAPHORETICKES	Stramenopiles	Oomycetes	Peronosporales	Peronosporaceae
29920	1	Phytophthora cactorum	Eukaryota	DIAPHORETICKES	Stramenopiles	Oomycetes	Peronosporales	Peronosporaceae
164328	1	Phytophthora ramorum	Eukaryota	DIAPHORETICKES	Stramenopiles	Oomycetes	Peronosporales	Peronosporaceae
325452	1	Phytophthora kernoviae	Eukaryota	DIAPHORETICKES	Stramenopiles	Oomycetes	Peronosporales	Peronosporaceae
542832	1	Peronospora effusa	Eukaryota	DIAPHORETICKES	Stramenopiles	Oomycetes	Peronosporales	Peronosporaceae
1094619	1	Phytophthora sojae (strain P6497)	Eukaryota	DIAPHORETICKES	Stramenopiles	Oomycetes	Peronosporales	Peronosporaceae
761204	3	Phytophthora parasitica (strain INRA-310)	Eukaryota	DIAPHORETICKES	Stramenopiles	Oomycetes	Peronosporales	Peronosporaceae
1317063	3	Phytophthora parasitica CJ01A1	Eukaryota	DIAPHORETICKES	Stramenopiles	Oomycetes	Peronosporales	Peronosporaceae
1317064	3	Phytophthora parasitica P10297	Eukaryota	DIAPHORETICKES	Stramenopiles	Oomycetes	Peronosporales	Peronosporaceae
1317065	3	Phytophthora parasitica P1569	Eukaryota	DIAPHORETICKES	Stramenopiles	Oomycetes	Peronosporales	Peronosporaceae
1317066	3	Phytophthora parasitica P1976	Eukaryota	DIAPHORETICKES	Stramenopiles	Oomycetes	Peronosporales	Peronosporaceae
114742	1	Pythium insidiosum	Eukaryota	DIAPHORETICKES	Stramenopiles	Oomycetes	Pythiales	Pythiaceae
74557	1	Thraustotheca clavata	Eukaryota	DIAPHORETICKES	Stramenopiles	Oomycetes	Saprolegniales	Saprolegniaceae
112090	1	Aphanomyces astaci	Eukaryota	DIAPHORETICKES	Stramenopiles	Oomycetes	Saprolegniales	Saprolegniaceae
157072	1	Aphanomyces invadans	Eukaryota	DIAPHORETICKES	Stramenopiles	Oomycetes	Saprolegniales	Saprolegniaceae
695850	1	Saprolegnia parasitica (strain CBS 223.65)	Eukaryota	DIAPHORETICKES	Stramenopiles	Oomycetes	Saprolegniales	Saprolegniaceae
1156394	1	Saprolegnia diclina (strain VS20)	Eukaryota	DIAPHORETICKES	Stramenopiles	Oomycetes	Saprolegniales	Saprolegniaceae
1202772	1	Achlya hypogyna	Eukaryota	DIAPHORETICKES	Stramenopiles	Oomycetes	Saprolegniales	Saprolegniaceae
2880	1	Ectocarpus siliculosus	Eukaryota	DIAPHORETICKES	Stramenopiles	PX clade	Phaeophyceae	Ectocarpales	Ectocarpaceae
3055	1	Chlamydomonas reinhardtii	Eukaryota	DIAPHORETICKES	Viridiplantae	Chlorophyta	Chlorophyceae	Chlamydomonadales	Chlamydomonadaceae
1157962	1	Chlamydomonas eustigma	Eukaryota	DIAPHORETICKES	Viridiplantae	Chlorophyta	Chlorophyceae	Chlamydomonadales	Chlamydomonadaceae
3068	1	Volvox carteri f. nagariensis	Eukaryota	DIAPHORETICKES	Viridiplantae	Chlorophyta	Chlorophyceae	Chlamydomonadales	Volvocaceae
33097	1	Gonium pectorale	Eukaryota	DIAPHORETICKES	Viridiplantae	Chlorophyta	Chlorophyceae	Chlamydomonadales	Volvocaceae
3088	2	Tetradesmus obliquus	Eukaryota	DIAPHORETICKES	Viridiplantae	Chlorophyta	Chlorophyceae	Sphaeropleales	Scenedesmaceae
145388	0	Monoraphidium neglectum	Eukaryota	DIAPHORETICKES	Viridiplantae	Chlorophyta	Chlorophyceae	Sphaeropleales	Selenastraceae
307507	1	Raphidocelis subcapitata	Eukaryota	DIAPHORETICKES	Viridiplantae	Chlorophyta	Chlorophyceae	Sphaeropleales	Selenastraceae
436017	0	Ostreococcus lucimarinus (strain CCE9901)	Eukaryota	DIAPHORETICKES	Viridiplantae	Chlorophyta	Mamiellophyceae	Mamiellales	Bathycoccaceae	Ostreococcus
41875	0	Bathycoccus prasinos	Eukaryota	DIAPHORETICKES	Viridiplantae	Chlorophyta	Mamiellophyceae	Mamiellales	Bathycoccaceae
70448	0	Ostreococcus tauri	Eukaryota	DIAPHORETICKES	Viridiplantae	Chlorophyta	Mamiellophyceae	Mamiellales	Bathycoccaceae
296587	0	Micromonas commoda (strain RCC299 / NOUM17 / CCMP2709)	Eukaryota	DIAPHORETICKES	Viridiplantae	Chlorophyta	Mamiellophyceae	Mamiellales	Mamiellaceae
564608	0	Micromonas pusilla (strain CCMP1545)	Eukaryota	DIAPHORETICKES	Viridiplantae	Chlorophyta	Mamiellophyceae	Mamiellales	Mamiellaceae
554055	0	Micractinium conductrix	Eukaryota	DIAPHORETICKES	Viridiplantae	Chlorophyta	Trebouxiophyceae	Chlorellales	Chlorellaceae	Chlorella clade
3076	4	Chlorella sorokiniana	Eukaryota	DIAPHORETICKES	Viridiplantae	Chlorophyta	Trebouxiophyceae	Chlorellales	Chlorellaceae	Chlorella clade
554065	2	Chlorella variabilis	Eukaryota	DIAPHORETICKES	Viridiplantae	Chlorophyta	Trebouxiophyceae	Chlorellales	Chlorellaceae	Chlorella clade
1291522	1	Helicosporidium sp. ATCC 50920	Eukaryota	DIAPHORETICKES	Viridiplantae	Chlorophyta	Trebouxiophyceae	Chlorellales	Chlorellaceae
3075	2	Auxenochlorella protothecoides	Eukaryota	DIAPHORETICKES	Viridiplantae	Chlorophyta	Trebouxiophyceae	Chlorellales	Chlorellaceae
574566	2	Coccomyxa subellipsoidea (strain C-169)	Eukaryota	DIAPHORETICKES	Viridiplantae	Chlorophyta	Trebouxiophyceae	Elliptochloris clade
69332	0	Chara braunii	Eukaryota	DIAPHORETICKES	Viridiplantae	Streptophyta	Charophyceae	Charales	Characeae
3218	0	Physcomitrella patens subsp. patens	Eukaryota	DIAPHORETICKES	Viridiplantae	Streptophyta	Embryophyta	Bryophyta	Bryophytina	Bryopsida	Funariidae	Funariales	Funariaceae
88036	0	Selaginella moellendorffii	Eukaryota	DIAPHORETICKES	Viridiplantae	Streptophyta	Embryophyta	Tracheophyta	Lycopodiopsida	Selaginellales	Selaginellaceae
13333	0	Amborella trichopoda	Eukaryota	DIAPHORETICKES	Viridiplantae	Streptophyta	Embryophyta	Tracheophyta	Spermatophyta	Magnoliophyta	Amborellales	Amborellaceae
79200	0	Daucus carota subsp. sativus	Eukaryota	DIAPHORETICKES	Viridiplantae	Streptophyta	Embryophyta	Tracheophyta	Spermatophyta	Magnoliophyta	eudicotyledons	Gunneridae	Pentapetalae	asterids	campanulids	Apiales	Apiaceae	Apioideae	Scandiceae	Daucinae	Daucus
35608	0	Artemisia annua	Eukaryota	DIAPHORETICKES	Viridiplantae	Streptophyta	Embryophyta	Tracheophyta	Spermatophyta	Magnoliophyta	eudicotyledons	Gunneridae	Pentapetalae	asterids	campanulids	Asterales	Asteraceae	Asteroideae	Anthemideae	Artemisiinae
4232	0	Helianthus annuus	Eukaryota	DIAPHORETICKES	Viridiplantae	Streptophyta	Embryophyta	Tracheophyta	Spermatophyta	Magnoliophyta	eudicotyledons	Gunneridae	Pentapetalae	asterids	campanulids	Asterales	Asteraceae	Asteroideae	Heliantheae alliance	Heliantheae
59895	0	Cynara cardunculus var. scolymus	Eukaryota	DIAPHORETICKES	Viridiplantae	Streptophyta	Embryophyta	Tracheophyta	Spermatophyta	Magnoliophyta	eudicotyledons	Gunneridae	Pentapetalae	asterids	campanulids	Asterales	Asteraceae	Carduoideae	Cardueae	Carduinae
4236	0	Lactuca sativa	Eukaryota	DIAPHORETICKES	Viridiplantae	Streptophyta	Embryophyta	Tracheophyta	Spermatophyta	Magnoliophyta	eudicotyledons	Gunneridae	Pentapetalae	asterids	campanulids	Asterales	Asteraceae	Cichorioideae	Cichorieae	Lactucinae
1590841	0	Actinidia chinensis var. chinensis	Eukaryota	DIAPHORETICKES	Viridiplantae	Streptophyta	Embryophyta	Tracheophyta	Spermatophyta	Magnoliophyta	eudicotyledons	Gunneridae	Pentapetalae	asterids	Ericales	Actinidiaceae
49390	0	Coffea canephora	Eukaryota	DIAPHORETICKES	Viridiplantae	Streptophyta	Embryophyta	Tracheophyta	Spermatophyta	Magnoliophyta	eudicotyledons	Gunneridae	Pentapetalae	asterids	lamiids	Gentianales	Rubiaceae	Ixoroideae	Gardenieae complex	Bertiereae - Coffeeae clade	Coffeeae
429701	0	Handroanthus impetiginosus	Eukaryota	DIAPHORETICKES	Viridiplantae	Streptophyta	Embryophyta	Tracheophyta	Spermatophyta	Magnoliophyta	eudicotyledons	Gunneridae	Pentapetalae	asterids	lamiids	Lamiales	Bignoniaceae	Crescentiina	Tabebuia alliance
4155	0	Erythranthe guttata	Eukaryota	DIAPHORETICKES	Viridiplantae	Streptophyta	Embryophyta	Tracheophyta	Spermatophyta	Magnoliophyta	eudicotyledons	Gunneridae	Pentapetalae	asterids	lamiids	Lamiales	Phrymaceae
4096	0	Nicotiana sylvestris	Eukaryota	DIAPHORETICKES	Viridiplantae	Streptophyta	Embryophyta	Tracheophyta	Spermatophyta	Magnoliophyta	eudicotyledons	Gunneridae	Pentapetalae	asterids	lamiids	Solanales	Solanaceae	Nicotianoideae	Nicotianeae
4097	0	Nicotiana tabacum	Eukaryota	DIAPHORETICKES	Viridiplantae	Streptophyta	Embryophyta	Tracheophyta	Spermatophyta	Magnoliophyta	eudicotyledons	Gunneridae	Pentapetalae	asterids	lamiids	Solanales	Solanaceae	Nicotianoideae	Nicotianeae
49451	0	Nicotiana attenuata	Eukaryota	DIAPHORETICKES	Viridiplantae	Streptophyta	Embryophyta	Tracheophyta	Spermatophyta	Magnoliophyta	eudicotyledons	Gunneridae	Pentapetalae	asterids	lamiids	Solanales	Solanaceae	Nicotianoideae	Nicotianeae
4072	0	Capsicum annuum	Eukaryota	DIAPHORETICKES	Viridiplantae	Streptophyta	Embryophyta	Tracheophyta	Spermatophyta	Magnoliophyta	eudicotyledons	Gunneridae	Pentapetalae	asterids	lamiids	Solanales	Solanaceae	Solanoideae	Capsiceae
33114	0	Capsicum baccatum	Eukaryota	DIAPHORETICKES	Viridiplantae	Streptophyta	Embryophyta	Tracheophyta	Spermatophyta	Magnoliophyta	eudicotyledons	Gunneridae	Pentapetalae	asterids	lamiids	Solanales	Solanaceae	Solanoideae	Capsiceae
80379	0	Capsicum chinense	Eukaryota	DIAPHORETICKES	Viridiplantae	Streptophyta	Embryophyta	Tracheophyta	Spermatophyta	Magnoliophyta	eudicotyledons	Gunneridae	Pentapetalae	asterids	lamiids	Solanales	Solanaceae	Solanoideae	Capsiceae
4081	0	Solanum lycopersicum	Eukaryota	DIAPHORETICKES	Viridiplantae	Streptophyta	Embryophyta	Tracheophyta	Spermatophyta	Magnoliophyta	eudicotyledons	Gunneridae	Pentapetalae	asterids	lamiids	Solanales	Solanaceae	Solanoideae	Solaneae	Solanum
4113	0	Solanum tuberosum	Eukaryota	DIAPHORETICKES	Viridiplantae	Streptophyta	Embryophyta	Tracheophyta	Spermatophyta	Magnoliophyta	eudicotyledons	Gunneridae	Pentapetalae	asterids	lamiids	Solanales	Solanaceae	Solanoideae	Solaneae
3562	0	Spinacia oleracea	Eukaryota	DIAPHORETICKES	Viridiplantae	Streptophyta	Embryophyta	Tracheophyta	Spermatophyta	Magnoliophyta	eudicotyledons	Gunneridae	Pentapetalae	Caryophyllales	Chenopodiaceae	Chenopodioideae	Anserineae
3656	0	Cucumis melo	Eukaryota	DIAPHORETICKES	Viridiplantae	Streptophyta	Embryophyta	Tracheophyta	Spermatophyta	Magnoliophyta	eudicotyledons	Gunneridae	Pentapetalae	rosids	fabids	Cucurbitales	Cucurbitaceae	Benincaseae
3659	0	Cucumis sativus	Eukaryota	DIAPHORETICKES	Viridiplantae	Streptophyta	Embryophyta	Tracheophyta	Spermatophyta	Magnoliophyta	eudicotyledons	Gunneridae	Pentapetalae	rosids	fabids	Cucurbitales	Cucurbitaceae	Benincaseae
3818	0	Arachis hypogaea	Eukaryota	DIAPHORETICKES	Viridiplantae	Streptophyta	Embryophyta	Tracheophyta	Spermatophyta	Magnoliophyta	eudicotyledons	Gunneridae	Pentapetalae	rosids	fabids	Fabales	Fabaceae	Papilionoideae	50 kb inversion clade	dalbergioids sensu lato	Dalbergieae	Pterocarpus clade
3871	0	Lupinus angustifolius	Eukaryota	DIAPHORETICKES	Viridiplantae	Streptophyta	Embryophyta	Tracheophyta	Spermatophyta	Magnoliophyta	eudicotyledons	Gunneridae	Pentapetalae	rosids	fabids	Fabales	Fabaceae	Papilionoideae	50 kb inversion clade	genistoids sensu lato	core genistoids	Genisteae
3827	0	Cicer arietinum	Eukaryota	DIAPHORETICKES	Viridiplantae	Streptophyta	Embryophyta	Tracheophyta	Spermatophyta	Magnoliophyta	eudicotyledons	Gunneridae	Pentapetalae	rosids	fabids	Fabales	Fabaceae	Papilionoideae	50 kb inversion clade	NPAAA clade	Hologalegina	IRL clade	Cicereae
3880	0	Medicago truncatula	Eukaryota	DIAPHORETICKES	Viridiplantae	Streptophyta	Embryophyta	Tracheophyta	Spermatophyta	Magnoliophyta	eudicotyledons	Gunneridae	Pentapetalae	rosids	fabids	Fabales	Fabaceae	Papilionoideae	50 kb inversion clade	NPAAA clade	Hologalegina	IRL clade	Trifolieae
57577	0	Trifolium pratense	Eukaryota	DIAPHORETICKES	Viridiplantae	Streptophyta	Embryophyta	Tracheophyta	Spermatophyta	Magnoliophyta	eudicotyledons	Gunneridae	Pentapetalae	rosids	fabids	Fabales	Fabaceae	Papilionoideae	50 kb inversion clade	NPAAA clade	Hologalegina	IRL clade	Trifolieae
3847	0	Glycine max	Eukaryota	DIAPHORETICKES	Viridiplantae	Streptophyta	Embryophyta	Tracheophyta	Spermatophyta	Magnoliophyta	eudicotyledons	Gunneridae	Pentapetalae	rosids	fabids	Fabales	Fabaceae	Papilionoideae	50 kb inversion clade	NPAAA clade	indigoferoid/millettioid clade	Phaseoleae	Glycine
3848	0	Glycine soja	Eukaryota	DIAPHORETICKES	Viridiplantae	Streptophyta	Embryophyta	Tracheophyta	Spermatophyta	Magnoliophyta	eudicotyledons	Gunneridae	Pentapetalae	rosids	fabids	Fabales	Fabaceae	Papilionoideae	50 kb inversion clade	NPAAA clade	indigoferoid/millettioid clade	Phaseoleae	Glycine
3821	0	Cajanus cajan	Eukaryota	DIAPHORETICKES	Viridiplantae	Streptophyta	Embryophyta	Tracheophyta	Spermatophyta	Magnoliophyta	eudicotyledons	Gunneridae	Pentapetalae	rosids	fabids	Fabales	Fabaceae	Papilionoideae	50 kb inversion clade	NPAAA clade	indigoferoid/millettioid clade	Phaseoleae
3885	0	Phaseolus vulgaris	Eukaryota	DIAPHORETICKES	Viridiplantae	Streptophyta	Embryophyta	Tracheophyta	Spermatophyta	Magnoliophyta	eudicotyledons	Gunneridae	Pentapetalae	rosids	fabids	Fabales	Fabaceae	Papilionoideae	50 kb inversion clade	NPAAA clade	indigoferoid/millettioid clade	Phaseoleae
3914	0	Phaseolus angularis	Eukaryota	DIAPHORETICKES	Viridiplantae	Streptophyta	Embryophyta	Tracheophyta	Spermatophyta	Magnoliophyta	eudicotyledons	Gunneridae	Pentapetalae	rosids	fabids	Fabales	Fabaceae	Papilionoideae	50 kb inversion clade	NPAAA clade	indigoferoid/millettioid clade	Phaseoleae
3916	0	Vigna radiata var. radiata	Eukaryota	DIAPHORETICKES	Viridiplantae	Streptophyta	Embryophyta	Tracheophyta	Spermatophyta	Magnoliophyta	eudicotyledons	Gunneridae	Pentapetalae	rosids	fabids	Fabales	Fabaceae	Papilionoideae	50 kb inversion clade	NPAAA clade	indigoferoid/millettioid clade	Phaseoleae
157652	0	Mucuna pruriens	Eukaryota	DIAPHORETICKES	Viridiplantae	Streptophyta	Embryophyta	Tracheophyta	Spermatophyta	Magnoliophyta	eudicotyledons	Gunneridae	Pentapetalae	rosids	fabids	Fabales	Fabaceae	Papilionoideae	50 kb inversion clade	NPAAA clade	indigoferoid/millettioid clade	Phaseoleae
157739	0	Vigna angularis var. angularis	Eukaryota	DIAPHORETICKES	Viridiplantae	Streptophyta	Embryophyta	Tracheophyta	Spermatophyta	Magnoliophyta	eudicotyledons	Gunneridae	Pentapetalae	rosids	fabids	Fabales	Fabaceae	Papilionoideae	50 kb inversion clade	NPAAA clade	indigoferoid/millettioid clade	Phaseoleae
51240	0	Juglans regia	Eukaryota	DIAPHORETICKES	Viridiplantae	Streptophyta	Embryophyta	Tracheophyta	Spermatophyta	Magnoliophyta	eudicotyledons	Gunneridae	Pentapetalae	rosids	fabids	Fagales	Juglandaceae
3988	0	Ricinus communis	Eukaryota	DIAPHORETICKES	Viridiplantae	Streptophyta	Embryophyta	Tracheophyta	Spermatophyta	Magnoliophyta	eudicotyledons	Gunneridae	Pentapetalae	rosids	fabids	Malpighiales	Euphorbiaceae	Acalyphoideae	Acalypheae
180498	0	Jatropha curcas	Eukaryota	DIAPHORETICKES	Viridiplantae	Streptophyta	Embryophyta	Tracheophyta	Spermatophyta	Magnoliophyta	eudicotyledons	Gunneridae	Pentapetalae	rosids	fabids	Malpighiales	Euphorbiaceae	Crotonoideae	Jatropheae
3983	0	Manihot esculenta	Eukaryota	DIAPHORETICKES	Viridiplantae	Streptophyta	Embryophyta	Tracheophyta	Spermatophyta	Magnoliophyta	eudicotyledons	Gunneridae	Pentapetalae	rosids	fabids	Malpighiales	Euphorbiaceae	Crotonoideae	Manihoteae
3694	0	Populus trichocarpa	Eukaryota	DIAPHORETICKES	Viridiplantae	Streptophyta	Embryophyta	Tracheophyta	Spermatophyta	Magnoliophyta	eudicotyledons	Gunneridae	Pentapetalae	rosids	fabids	Malpighiales	Salicaceae	Saliceae
3775	0	Cephalotus follicularis	Eukaryota	DIAPHORETICKES	Viridiplantae	Streptophyta	Embryophyta	Tracheophyta	Spermatophyta	Magnoliophyta	eudicotyledons	Gunneridae	Pentapetalae	rosids	fabids	Oxalidales	Cephalotaceae
3476	0	Parasponia andersonii	Eukaryota	DIAPHORETICKES	Viridiplantae	Streptophyta	Embryophyta	Tracheophyta	Spermatophyta	Magnoliophyta	eudicotyledons	Gunneridae	Pentapetalae	rosids	fabids	Rosales	Cannabaceae
63057	0	Trema orientale	Eukaryota	DIAPHORETICKES	Viridiplantae	Streptophyta	Embryophyta	Tracheophyta	Spermatophyta	Magnoliophyta	eudicotyledons	Gunneridae	Pentapetalae	rosids	fabids	Rosales	Cannabaceae
981085	0	Morus notabilis	Eukaryota	DIAPHORETICKES	Viridiplantae	Streptophyta	Embryophyta	Tracheophyta	Spermatophyta	Magnoliophyta	eudicotyledons	Gunneridae	Pentapetalae	rosids	fabids	Rosales	Moraceae
3760	0	Prunus persica	Eukaryota	DIAPHORETICKES	Viridiplantae	Streptophyta	Embryophyta	Tracheophyta	Spermatophyta	Magnoliophyta	eudicotyledons	Gunneridae	Pentapetalae	rosids	fabids	Rosales	Rosaceae	Amygdaloideae	Amygdaleae
2094558	0	Prunus yedoensis var. nudiflora	Eukaryota	DIAPHORETICKES	Viridiplantae	Streptophyta	Embryophyta	Tracheophyta	Spermatophyta	Magnoliophyta	eudicotyledons	Gunneridae	Pentapetalae	rosids	fabids	Rosales	Rosaceae	Amygdaloideae	Amygdaleae
3750	0	Malus domestica	Eukaryota	DIAPHORETICKES	Viridiplantae	Streptophyta	Embryophyta	Tracheophyta	Spermatophyta	Magnoliophyta	eudicotyledons	Gunneridae	Pentapetalae	rosids	fabids	Rosales	Rosaceae	Amygdaloideae	Maleae
74649	0	Rosa chinensis	Eukaryota	DIAPHORETICKES	Viridiplantae	Streptophyta	Embryophyta	Tracheophyta	Spermatophyta	Magnoliophyta	eudicotyledons	Gunneridae	Pentapetalae	rosids	fabids	Rosales	Rosaceae	Rosoideae	Rosoideae incertae sedis
3708	0	Brassica napus	Eukaryota	DIAPHORETICKES	Viridiplantae	Streptophyta	Embryophyta	Tracheophyta	Spermatophyta	Magnoliophyta	eudicotyledons	Gunneridae	Pentapetalae	rosids	malvids	Brassicales	Brassicaceae	Brassiceae
51351	0	Brassica rapa subsp. pekinensis	Eukaryota	DIAPHORETICKES	Viridiplantae	Streptophyta	Embryophyta	Tracheophyta	Spermatophyta	Magnoliophyta	eudicotyledons	Gunneridae	Pentapetalae	rosids	malvids	Brassicales	Brassicaceae	Brassiceae
109376	0	Brassica oleracea var. oleracea	Eukaryota	DIAPHORETICKES	Viridiplantae	Streptophyta	Embryophyta	Tracheophyta	Spermatophyta	Magnoliophyta	eudicotyledons	Gunneridae	Pentapetalae	rosids	malvids	Brassicales	Brassicaceae	Brassiceae
3702	0	Arabidopsis thaliana	Eukaryota	DIAPHORETICKES	Viridiplantae	Streptophyta	Embryophyta	Tracheophyta	Spermatophyta	Magnoliophyta	eudicotyledons	Gunneridae	Pentapetalae	rosids	malvids	Brassicales	Brassicaceae	Camelineae
81972	0	Arabidopsis lyrata subsp. lyrata	Eukaryota	DIAPHORETICKES	Viridiplantae	Streptophyta	Embryophyta	Tracheophyta	Spermatophyta	Magnoliophyta	eudicotyledons	Gunneridae	Pentapetalae	rosids	malvids	Brassicales	Brassicaceae	Camelineae
81985	0	Capsella rubella	Eukaryota	DIAPHORETICKES	Viridiplantae	Streptophyta	Embryophyta	Tracheophyta	Spermatophyta	Magnoliophyta	eudicotyledons	Gunneridae	Pentapetalae	rosids	malvids	Brassicales	Brassicaceae	Camelineae
72664	0	Eutrema salsugineum	Eukaryota	DIAPHORETICKES	Viridiplantae	Streptophyta	Embryophyta	Tracheophyta	Spermatophyta	Magnoliophyta	eudicotyledons	Gunneridae	Pentapetalae	rosids	malvids	Brassicales	Brassicaceae	Eutremeae
3641	0	Theobroma cacao	Eukaryota	DIAPHORETICKES	Viridiplantae	Streptophyta	Embryophyta	Tracheophyta	Spermatophyta	Magnoliophyta	eudicotyledons	Gunneridae	Pentapetalae	rosids	malvids	Malvales	Malvaceae	Byttnerioideae
93759	0	Corchorus olitorius	Eukaryota	DIAPHORETICKES	Viridiplantae	Streptophyta	Embryophyta	Tracheophyta	Spermatophyta	Magnoliophyta	eudicotyledons	Gunneridae	Pentapetalae	rosids	malvids	Malvales	Malvaceae	Grewioideae	Apeibeae
210143	0	Corchorus capsularis	Eukaryota	DIAPHORETICKES	Viridiplantae	Streptophyta	Embryophyta	Tracheophyta	Spermatophyta	Magnoliophyta	eudicotyledons	Gunneridae	Pentapetalae	rosids	malvids	Malvales	Malvaceae	Grewioideae	Apeibeae
3634	0	Gossypium barbadense	Eukaryota	DIAPHORETICKES	Viridiplantae	Streptophyta	Embryophyta	Tracheophyta	Spermatophyta	Magnoliophyta	eudicotyledons	Gunneridae	Pentapetalae	rosids	malvids	Malvales	Malvaceae	Malvoideae
3635	0	Gossypium hirsutum	Eukaryota	DIAPHORETICKES	Viridiplantae	Streptophyta	Embryophyta	Tracheophyta	Spermatophyta	Magnoliophyta	eudicotyledons	Gunneridae	Pentapetalae	rosids	malvids	Malvales	Malvaceae	Malvoideae
29730	0	Gossypium raimondii	Eukaryota	DIAPHORETICKES	Viridiplantae	Streptophyta	Embryophyta	Tracheophyta	Spermatophyta	Magnoliophyta	eudicotyledons	Gunneridae	Pentapetalae	rosids	malvids	Malvales	Malvaceae	Malvoideae
22663	0	Punica granatum	Eukaryota	DIAPHORETICKES	Viridiplantae	Streptophyta	Embryophyta	Tracheophyta	Spermatophyta	Magnoliophyta	eudicotyledons	Gunneridae	Pentapetalae	rosids	malvids	Myrtales	Lythraceae
71139	0	Eucalyptus grandis	Eukaryota	DIAPHORETICKES	Viridiplantae	Streptophyta	Embryophyta	Tracheophyta	Spermatophyta	Magnoliophyta	eudicotyledons	Gunneridae	Pentapetalae	rosids	malvids	Myrtales	Myrtaceae	Myrtoideae	Eucalypteae
2711	0	Citrus sinensis	Eukaryota	DIAPHORETICKES	Viridiplantae	Streptophyta	Embryophyta	Tracheophyta	Spermatophyta	Magnoliophyta	eudicotyledons	Gunneridae	Pentapetalae	rosids	malvids	Sapindales	Rutaceae	Aurantioideae
55188	0	Citrus unshiu	Eukaryota	DIAPHORETICKES	Viridiplantae	Streptophyta	Embryophyta	Tracheophyta	Spermatophyta	Magnoliophyta	eudicotyledons	Gunneridae	Pentapetalae	rosids	malvids	Sapindales	Rutaceae	Aurantioideae
85681	0	Citrus clementina	Eukaryota	DIAPHORETICKES	Viridiplantae	Streptophyta	Embryophyta	Tracheophyta	Spermatophyta	Magnoliophyta	eudicotyledons	Gunneridae	Pentapetalae	rosids	malvids	Sapindales	Rutaceae	Aurantioideae
29760	0	Vitis vinifera	Eukaryota	DIAPHORETICKES	Viridiplantae	Streptophyta	Embryophyta	Tracheophyta	Spermatophyta	Magnoliophyta	eudicotyledons	Gunneridae	Pentapetalae	rosids	Vitales	Vitaceae	Viteae
42345	0	Phoenix dactylifera	Eukaryota	DIAPHORETICKES	Viridiplantae	Streptophyta	Embryophyta	Tracheophyta	Spermatophyta	Magnoliophyta	Liliopsida	Arecaceae	Coryphoideae	Phoeniceae
1088818	0	Apostasia shenzhenica	Eukaryota	DIAPHORETICKES	Viridiplantae	Streptophyta	Embryophyta	Tracheophyta	Spermatophyta	Magnoliophyta	Liliopsida	Asparagales	Orchidaceae	Apostasioideae
906689	0	Dendrobium catenatum	Eukaryota	DIAPHORETICKES	Viridiplantae	Streptophyta	Embryophyta	Tracheophyta	Spermatophyta	Magnoliophyta	Liliopsida	Asparagales	Orchidaceae	Epidendroideae	Malaxideae	Dendrobiinae
4615	0	Ananas comosus	Eukaryota	DIAPHORETICKES	Viridiplantae	Streptophyta	Embryophyta	Tracheophyta	Spermatophyta	Magnoliophyta	Liliopsida	Poales	Bromeliaceae	Bromelioideae
4536	0	Oryza nivara	Eukaryota	DIAPHORETICKES	Viridiplantae	Streptophyta	Embryophyta	Tracheophyta	Spermatophyta	Magnoliophyta	Liliopsida	Poales	Poaceae	BOP clade	Oryzoideae	Oryzeae	Oryzinae	Oryza
39946	0	Oryza sativa subsp. indica	Eukaryota	DIAPHORETICKES	Viridiplantae	Streptophyta	Embryophyta	Tracheophyta	Spermatophyta	Magnoliophyta	Liliopsida	Poales	Poaceae	BOP clade	Oryzoideae	Oryzeae	Oryzinae	Oryza
39947	0	Oryza sativa subsp. japonica	Eukaryota	DIAPHORETICKES	Viridiplantae	Streptophyta	Embryophyta	Tracheophyta	Spermatophyta	Magnoliophyta	Liliopsida	Poales	Poaceae	BOP clade	Oryzoideae	Oryzeae	Oryzinae	Oryza
4529	0	Oryza rufipogon	Eukaryota	DIAPHORETICKES	Viridiplantae	Streptophyta	Embryophyta	Tracheophyta	Spermatophyta	Magnoliophyta	Liliopsida	Poales	Poaceae	BOP clade	Oryzoideae	Oryzeae	Oryzinae
4533	0	Oryza brachyantha	Eukaryota	DIAPHORETICKES	Viridiplantae	Streptophyta	Embryophyta	Tracheophyta	Spermatophyta	Magnoliophyta	Liliopsida	Poales	Poaceae	BOP clade	Oryzoideae	Oryzeae	Oryzinae
4537	0	Oryza punctata	Eukaryota	DIAPHORETICKES	Viridiplantae	Streptophyta	Embryophyta	Tracheophyta	Spermatophyta	Magnoliophyta	Liliopsida	Poales	Poaceae	BOP clade	Oryzoideae	Oryzeae	Oryzinae
4538	0	Oryza glaberrima	Eukaryota	DIAPHORETICKES	Viridiplantae	Streptophyta	Embryophyta	Tracheophyta	Spermatophyta	Magnoliophyta	Liliopsida	Poales	Poaceae	BOP clade	Oryzoideae	Oryzeae	Oryzinae
40148	0	Oryza glumipatula	Eukaryota	DIAPHORETICKES	Viridiplantae	Streptophyta	Embryophyta	Tracheophyta	Spermatophyta	Magnoliophyta	Liliopsida	Poales	Poaceae	BOP clade	Oryzoideae	Oryzeae	Oryzinae
40149	0	Oryza meridionalis	Eukaryota	DIAPHORETICKES	Viridiplantae	Streptophyta	Embryophyta	Tracheophyta	Spermatophyta	Magnoliophyta	Liliopsida	Poales	Poaceae	BOP clade	Oryzoideae	Oryzeae	Oryzinae
65489	0	Oryza barthii	Eukaryota	DIAPHORETICKES	Viridiplantae	Streptophyta	Embryophyta	Tracheophyta	Spermatophyta	Magnoliophyta	Liliopsida	Poales	Poaceae	BOP clade	Oryzoideae	Oryzeae	Oryzinae
77586	0	Leersia perrieri	Eukaryota	DIAPHORETICKES	Viridiplantae	Streptophyta	Embryophyta	Tracheophyta	Spermatophyta	Magnoliophyta	Liliopsida	Poales	Poaceae	BOP clade	Oryzoideae	Oryzeae	Oryzinae
15368	0	Brachypodium distachyon	Eukaryota	DIAPHORETICKES	Viridiplantae	Streptophyta	Embryophyta	Tracheophyta	Spermatophyta	Magnoliophyta	Liliopsida	Poales	Poaceae	BOP clade	Pooideae	Brachypodieae
112509	0	Hordeum vulgare subsp. vulgare	Eukaryota	DIAPHORETICKES	Viridiplantae	Streptophyta	Embryophyta	Tracheophyta	Spermatophyta	Magnoliophyta	Liliopsida	Poales	Poaceae	BOP clade	Pooideae	Triticodae	Triticeae	Hordeinae
4565	0	Triticum aestivum	Eukaryota	DIAPHORETICKES	Viridiplantae	Streptophyta	Embryophyta	Tracheophyta	Spermatophyta	Magnoliophyta	Liliopsida	Poales	Poaceae	BOP clade	Pooideae	Triticodae	Triticeae	Triticinae
4572	0	Triticum urartu	Eukaryota	DIAPHORETICKES	Viridiplantae	Streptophyta	Embryophyta	Tracheophyta	Spermatophyta	Magnoliophyta	Liliopsida	Poales	Poaceae	BOP clade	Pooideae	Triticodae	Triticeae	Triticinae
200361	0	Aegilops tauschii subsp. strangulata	Eukaryota	DIAPHORETICKES	Viridiplantae	Streptophyta	Embryophyta	Tracheophyta	Spermatophyta	Magnoliophyta	Liliopsida	Poales	Poaceae	BOP clade	Pooideae	Triticodae	Triticeae	Triticinae
4558	0	Sorghum bicolor	Eukaryota	DIAPHORETICKES	Viridiplantae	Streptophyta	Embryophyta	Tracheophyta	Spermatophyta	Magnoliophyta	Liliopsida	Poales	Poaceae	PACMAD clade	Panicoideae	Andropogonodae	Andropogoneae	Sorghinae
4577	0	Zea mays	Eukaryota	DIAPHORETICKES	Viridiplantae	Streptophyta	Embryophyta	Tracheophyta	Spermatophyta	Magnoliophyta	Liliopsida	Poales	Poaceae	PACMAD clade	Panicoideae	Andropogonodae	Andropogoneae	Tripsacinae
4555	0	Setaria italica	Eukaryota	DIAPHORETICKES	Viridiplantae	Streptophyta	Embryophyta	Tracheophyta	Spermatophyta	Magnoliophyta	Liliopsida	Poales	Poaceae	PACMAD clade	Panicoideae	Panicodae	Paniceae	Cenchrinae
206008	0	Panicum hallii	Eukaryota	DIAPHORETICKES	Viridiplantae	Streptophyta	Embryophyta	Tracheophyta	Spermatophyta	Magnoliophyta	Liliopsida	Poales	Poaceae	PACMAD clade	Panicoideae	Panicodae	Paniceae	Panicinae	Panicum
1504633	0	Panicum hallii var. hallii	Eukaryota	DIAPHORETICKES	Viridiplantae	Streptophyta	Embryophyta	Tracheophyta	Spermatophyta	Magnoliophyta	Liliopsida	Poales	Poaceae	PACMAD clade	Panicoideae	Panicodae	Paniceae	Panicinae	Panicum
4540	0	Panicum miliaceum	Eukaryota	DIAPHORETICKES	Viridiplantae	Streptophyta	Embryophyta	Tracheophyta	Spermatophyta	Magnoliophyta	Liliopsida	Poales	Poaceae	PACMAD clade	Panicoideae	Panicodae	Paniceae	Panicinae
214687	0	Musa acuminata subsp. malaccensis	Eukaryota	DIAPHORETICKES	Viridiplantae	Streptophyta	Embryophyta	Tracheophyta	Spermatophyta	Magnoliophyta	Liliopsida	Zingiberales	Musaceae
29655	0	Zostera marina	Eukaryota	DIAPHORETICKES	Viridiplantae	Streptophyta	Embryophyta	Tracheophyta	Spermatophyta	Magnoliophyta	Liliopsida	Zosteraceae
337451	0	Cinnamomum micranthum f. kanehirae	Eukaryota	DIAPHORETICKES	Viridiplantae	Streptophyta	Embryophyta	Tracheophyta	Spermatophyta	Magnoliophyta	Magnoliidae	Laurales	Lauraceae
4432	0	Nelumbo nucifera	Eukaryota	DIAPHORETICKES	Viridiplantae	Streptophyta	Embryophyta	Tracheophyta	Spermatophyta	Magnoliophyta	Proteales	Nelumbonaceae
56857	0	Macleaya cordata	Eukaryota	DIAPHORETICKES	Viridiplantae	Streptophyta	Embryophyta	Tracheophyta	Spermatophyta	Magnoliophyta	Ranunculales	Papaveraceae	Papaveroideae
218851	0	Aquilegia coerulea	Eukaryota	DIAPHORETICKES	Viridiplantae	Streptophyta	Embryophyta	Tracheophyta	Spermatophyta	Magnoliophyta	Ranunculales	Ranunculaceae	Thalictroideae
105231	1	Klebsormidium nitens	Eukaryota	DIAPHORETICKES	Viridiplantae	Streptophyta	Klebsormidiophyceae	Klebsormidiales	Klebsormidiaceae
5660	2	Leishmania braziliensis	Eukaryota	DISCOBA	Euglenozoa	Kinetoplastida	Metakinetoplastina	Trypanosomatida	Trypanosomatidae	Leishmaniinae	Leishmania
929439	2	Leishmania mexicana (strain MHOM/GT/2001/U1103)	Eukaryota	DISCOBA	Euglenozoa	Kinetoplastida	Metakinetoplastina	Trypanosomatida	Trypanosomatidae	Leishmaniinae	Leishmania
5664	2	Leishmania major	Eukaryota	DISCOBA	Euglenozoa	Kinetoplastida	Metakinetoplastina	Trypanosomatida	Trypanosomatidae	Leishmaniinae	Leishmania
5671	2	Leishmania infantum	Eukaryota	DISCOBA	Euglenozoa	Kinetoplastida	Metakinetoplastina	Trypanosomatida	Trypanosomatidae	Leishmaniinae	Leishmania
981087	2	Leishmania donovani (strain BPK282A1)	Eukaryota	DISCOBA	Euglenozoa	Kinetoplastida	Metakinetoplastina	Trypanosomatida	Trypanosomatidae	Leishmaniinae	Leishmania
5656	2	Crithidia_fasciculata_strain_Cf-Cl	Eukaryota	DISCOBA	Euglenozoa	Kinetoplastida	Metakinetoplastina	Trypanosomatida	Trypanosomatidae	Leishmaniinae	Crithidia
5659	2	Leishmania_amazonensis_MHOM/BR/71973/M2269	Eukaryota	DISCOBA	Euglenozoa	Kinetoplastida	Metakinetoplastina	Trypanosomatida	Trypanosomatidae	Leishmaniinae	Leishmania
5663	2	Leishmania_enriettii_strain_LEM3045	Eukaryota	DISCOBA	Euglenozoa	Kinetoplastida	Metakinetoplastina	Trypanosomatida	Trypanosomatidae	Leishmaniinae	Leishmania
5684	2	Leptomonas_seymouri_ATCC_30220	Eukaryota	DISCOBA	Euglenozoa	Kinetoplastida	Metakinetoplastina	Trypanosomatida	Trypanosomatidae	Leishmaniinae	Leptomonas
5689	1	Leishmania_tarentolae_Parrot-TarII	Eukaryota	DISCOBA	Euglenozoa	Kinetoplastida	Metakinetoplastina	Trypanosomatida	Trypanosomatidae	Leishmaniinae	Leishmania
5705	2	Endotrypanum_monterogeii_strain_LV88	Eukaryota	DISCOBA	Euglenozoa	Kinetoplastida	Metakinetoplastina	Trypanosomatida	Trypanosomatidae	Leishmaniinae	Endotrypanum
40284	2	Leishmania_arabica_strain_LEM1108	Eukaryota	DISCOBA	Euglenozoa	Kinetoplastida	Metakinetoplastina	Trypanosomatida	Trypanosomatidae	Leishmaniinae	Leishmania
40285	2	Leishmania gerbilli	Eukaryota	DISCOBA	Euglenozoa	Kinetoplastida	Metakinetoplastina	Trypanosomatida	Trypanosomatidae	Leishmaniinae	Leishmania
62297	2	Leishmania turanica	Eukaryota	DISCOBA	Euglenozoa	Kinetoplastida	Metakinetoplastina	Trypanosomatida	Trypanosomatidae	Leishmaniinae	Leishmania
157538	2	Leptomonas_pyrrhocoris_H10	Eukaryota	DISCOBA	Euglenozoa	Kinetoplastida	Metakinetoplastina	Trypanosomatida	Trypanosomatidae	Leishmaniinae	Leptomonas
1206056	2	Leishmania aethiopica L147	Eukaryota	DISCOBA	Euglenozoa	Kinetoplastida	Metakinetoplastina	Trypanosomatida	Trypanosomatidae	Leishmaniinae	Leishmania
1206058	2	Leishmania tropica L590	Eukaryota	DISCOBA	Euglenozoa	Kinetoplastida	Metakinetoplastina	Trypanosomatida	Trypanosomatidae	Leishmaniinae	Leishmania
1303197	2	Leishmania sp. MAR LEM2494	Eukaryota	DISCOBA	Euglenozoa	Kinetoplastida	Metakinetoplastina	Trypanosomatida	Trypanosomatidae	Leishmaniinae	Leishmania
1463230	2	Blechomonas_ayalai_B08-376	Eukaryota	DISCOBA	Euglenozoa	Kinetoplastida	Metakinetoplastina	Trypanosomatida	Trypanosomatidae	Blechomonas
5679	2	Leishmania_panamensis_strain_MHOM/PA/94/PSC-1	Eukaryota	DISCOBA	Euglenozoa	Kinetoplastida	Metakinetoplastina	Trypanosomatida	Trypanosomatidae	Leishmaniinae	Leishmania
67003	2	Trypanosoma theileri	Eukaryota	DISCOBA	Euglenozoa	Kinetoplastida	Metakinetoplastina	Trypanosomatida	Trypanosomatidae	Trypanosoma
71804	2	Trypanosoma_grayi_ANR4	Eukaryota	DISCOBA	Euglenozoa	Kinetoplastida	Metakinetoplastina	Trypanosomatida	Trypanosomatidae	Trypanosoma
85056	2	Trypanosoma_cruzi_marinkellei_strain_B7	Eukaryota	DISCOBA	Euglenozoa	Kinetoplastida	Metakinetoplastina	Trypanosomatida	Trypanosomatidae	Trypanosoma	Schizotrypanum
429131	2	Trypanosoma_rangeli_SC58	Eukaryota	DISCOBA	Euglenozoa	Kinetoplastida	Metakinetoplastina	Trypanosomatida	Trypanosomatidae	Trypanosoma	Herpetosoma
1416333	2	Trypanosoma cruzi (Dm28c_2017)	Eukaryota	DISCOBA	Euglenozoa	Kinetoplastida	Metakinetoplastina	Trypanosomatida	Trypanosomatidae	Trypanosoma	Schizotrypanum
1470209	2	Paratrypanosoma_confusum_CUL13	Eukaryota	DISCOBA	Euglenozoa	Kinetoplastida	Metakinetoplastina	Trypanosomatida	Trypanosomatidae	Paratrypanosoma
5697	3	Trypanosoma_evansi_strain_STIB_805	Eukaryota	DISCOBA	Euglenozoa	Kinetoplastida	Metakinetoplastina	Trypanosomatida	Trypanosomatidae	Trypanosoma
185431	3	Trypanosoma brucei brucei (strain 927/4 GUTat10.1)	Eukaryota	DISCOBA	Euglenozoa	Kinetoplastida	Metakinetoplastina	Trypanosomatida	Trypanosomatidae	Trypanosoma
679716	3	Trypanosoma brucei gambiense (strain MHOM/CI/86/DAL972)	Eukaryota	DISCOBA	Euglenozoa	Kinetoplastida	Metakinetoplastina	Trypanosomatida	Trypanosomatidae	Trypanosoma
1055687	3	Trypanosoma_vivax_Y486	Eukaryota	DISCOBA	Euglenozoa	Kinetoplastida	Metakinetoplastina	Trypanosomatida	Trypanosomatidae	Trypanosoma	Duttonella
1068625	4	Trypanosoma_congolense_IL3000	Eukaryota	DISCOBA	Euglenozoa	Kinetoplastida	Metakinetoplastina	Trypanosomatida	Trypanosomatidae	Trypanosoma	Nannomonas
3039	1	Euglena Gracilis	Eukaryota	DISCOBA	Euglenozoa	Euglenida	Spirocuta	Euglenophyceae	Euglenales	Euglenaceae	Euglena
75058	0	Bodo Saltans	Eukaryota	DISCOBA	Euglenozoa	Kinetoplastida	Metakinetoplastina	Eubodonida	Bodonidae	Bodo
5762	0	Naegleria gruberi	Eukaryota	DISCOBA	Heterolobosea	Schizopyrenida	Vahlkampfiidae
184922	0	Giardia intestinalis (strain ATCC 50803 / WB clone C6)	Eukaryota	METAMONADA	Diplomonadida	Hexamitidae	Giardiinae
658858	0	Giardia intestinalis (strain P15)	Eukaryota	METAMONADA	Diplomonadida	Hexamitidae	Giardiinae
5722	0	Trichomonas vaginalis	Eukaryota	METAMONADA	Parabasalia	Trichomonadida	Trichomonadidae

## Sheet: Table S1b (Fungi)
		Proteome Number (OX)	number of ALPH sequences	Organism	Fasta Header		CLASSIFICATION										PHOBIUS predictions of signal peptide and transmembrane regions											WoLF PSORT (fungi)	DeepLoc 1.0												TARGET P 2.0						Interpro Domain
	Number																signal	cyto	non-cyto	TM	cyto	non cyto	TM	cyto	non cyto	TM	cyto		Localization	Type	Nucleus	Cytoplasm	Extracellular	Mitochondrion	Cell membrane	Endoplasmic reticulum	Plastid	Golgi apparatus	Lysosome/Vacuole	Peroxisome		Prediction	OTHER	SP	mTP	CS Position		length of protein	position first motif
Zoopagomycota	1	1314790	7	Basidiobolus meristosporus CBS 931.73	>tr|A0A1Y1YYB5|A0A1Y1YYB5_9FUNG Ser/Thr protein phosphatase family protein (Fragment) OS=Basidiobolus meristosporus CBS 931.73 OX=1314790 GN=K493DRAFT_180848 PE=4 SV=1	A0A1Y1YYB5	Eukaryota	Fungi	Fungi incertae sedis	Zoopagomycota	Entomophthoromycotina	Basidiobolomycetes	Basidiobolales	Basidiobolaceae			0	0	231	0	0	0						cyto: 18.5, cyto_nucl: 12.333, cyto_pero: 11.166, nucl: 4, pero: 2.5, cysk: 2	Cytoplasm	Soluble	0.1166	0.8116	0.0069	0.0353	0.0011	0.0026	0.0146	0.0008	0.0053	0.0053		OTHER	0.99985	0.000124	2.6e-05			231	6
	2	1314790	7	Basidiobolus meristosporus CBS 931.73	>tr|A0A1Y1XXZ3|A0A1Y1XXZ3_9FUNG Ser/Thr protein phosphatase family protein OS=Basidiobolus meristosporus CBS 931.73 OX=1314790 GN=K493DRAFT_265579 PE=4 SV=1	A0A1Y1XXZ3	Eukaryota	Fungi	Fungi incertae sedis	Zoopagomycota	Entomophthoromycotina	Basidiobolomycetes	Basidiobolales	Basidiobolaceae			0	0	229	0	0	0						cyto: 12.5, cyto_nucl: 9.833, cyto_pero: 7.666, nucl: 5, mito: 5, cysk: 3, pero: 1.5	Cytoplasm	Soluble	0.0334	0.7665	0.0093	0.134	0.0021	0.0038	0.0137	0.0009	0.005	0.0313		OTHER	0.996203	0.000237	0.00356			229	15
	3	1314790	7	Basidiobolus meristosporus CBS 931.73	>tr|A0A1Y1XY80|A0A1Y1XY80_9FUNG Metallo-dependent phosphatase OS=Basidiobolus meristosporus CBS 931.73 OX=1314790 GN=K493DRAFT_229972 PE=4 SV=1	A0A1Y1XY80	Eukaryota	Fungi	Fungi incertae sedis	Zoopagomycota	Entomophthoromycotina	Basidiobolomycetes	Basidiobolales	Basidiobolaceae			18	0	262	0	0	0						mito: 9.5, cyto_mito: 8.5, extr: 7, cyto: 6.5, nucl: 1, pero: 1, E.R.: 1, vacu: 1	Cytoplasm	Soluble	0.0012	0.3499	0.1159	0.2244	0.0106	0.1273	0.1384	0.0034	0.0135	0.0153		SP	0.049153	0.909852	0.040995	CS pos: 21-22. ALT-VT. Pr: 0.5292		280	52
	4	1314790	7	Basidiobolus meristosporus CBS 931.73	>tr|A0A1Y1YTT6|A0A1Y1YTT6_9FUNG Metallo-dependent phosphatase OS=Basidiobolus meristosporus CBS 931.73 OX=1314790 GN=K493DRAFT_209741 PE=4 SV=1	A0A1Y1YTT6	Eukaryota	Fungi	Fungi incertae sedis	Zoopagomycota	Entomophthoromycotina	Basidiobolomycetes	Basidiobolales	Basidiobolaceae			18	0	262	0	0	0						mito: 10.5, cyto_mito: 8.833, extr: 7, cyto: 6, cyto_nucl: 4.333, nucl: 1.5, E.R.: 1, vacu: 1	Cytoplasm	Soluble	0.0011	0.4689	0.0798	0.1379	0.0074	0.1271	0.1558	0.0012	0.0107	0.0101		SP	0.056533	0.897498	0.045969	CS pos: 21-22. ALT-VT. Pr: 0.5292		280	52
	5	1314790	7	Basidiobolus meristosporus CBS 931.73	>tr|A0A1Y1YGB7|A0A1Y1YGB7_9FUNG Metallo-dependent phosphatase OS=Basidiobolus meristosporus CBS 931.73 OX=1314790 GN=K493DRAFT_281504 PE=4 SV=1	A0A1Y1YGB7	Eukaryota	Fungi	Fungi incertae sedis	Zoopagomycota	Entomophthoromycotina	Basidiobolomycetes	Basidiobolales	Basidiobolaceae			19	0	287	0	0	0						extr: 17, plas: 3, E.R.: 2, golg: 2, vacu: 2	Endoplasmic reticulum	Membrane	0.0004	0.005	0.048	0.0163	0.0082	0.7918	0.0034	0.0281	0.0981	0.0007		SP	0.044119	0.950498	0.005382	CS pos: 19-20. VVS-FP. Pr: 0.7935		306	60
	6	1314790	7	Basidiobolus meristosporus CBS 931.73	>tr|A0A1Y1YN99|A0A1Y1YN99_9FUNG Metallo-dependent phosphatase OS=Basidiobolus meristosporus CBS 931.73 OX=1314790 GN=K493DRAFT_335908 PE=4 SV=1	A0A1Y1YN99	Eukaryota	Fungi	Fungi incertae sedis	Zoopagomycota	Entomophthoromycotina	Basidiobolomycetes	Basidiobolales	Basidiobolaceae			0	33	0	25	0	245						plas: 7, cyto: 6, nucl: 5, mito: 4, extr: 1, pero: 1, E.R.: 1, golg: 1, vacu: 1	Cytoplasm	Soluble	0.0511	0.5403	0.0114	0.0897	0.0092	0.0128	0.1532	0.0095	0.0256	0.0971		OTHER	0.999382	0.000111	0.000506			303	80
	7	1314790	7	Basidiobolus meristosporus CBS 931.73	>tr|A0A1Y1Z6U6|A0A1Y1Z6U6_9FUNG Metallo-dependent phosphatase OS=Basidiobolus meristosporus CBS 931.73 OX=1314790 GN=K493DRAFT_31567 PE=4 SV=1	A0A1Y1Z6U6	Eukaryota	Fungi	Fungi incertae sedis	Zoopagomycota	Entomophthoromycotina	Basidiobolomycetes	Basidiobolales	Basidiobolaceae			0	37	0	21	0	249						nucl: 9.5, cyto_nucl: 9, cyto: 7.5, plas: 4, mito: 3, pero: 1, E.R.: 1, cysk: 1	Endoplasmic reticulum	Membrane	0.0178	0.0108	0.0033	0.1087	0.0142	0.5787	0.1827	0.0353	0.0343	0.014		OTHER	0.999976	4e-06	2e-05			307	84
	8	133412	1	Smittium culicis	>tr|A0A1R1X8C0|A0A1R1X8C0_9FUNG Bis(5'-nucleosyl)-tetraphosphatase, symmetrical OS=Smittium culicis OX=133412 GN=AYI70_g10056 PE=4 SV=1	A0A1R1X8C0	Eukaryota	Fungi	Fungi incertae sedis	Zoopagomycota	Kickxellomycotina	Harpellomycetes	Harpellales	Legeriomycetaceae			0	0	363	0	0	0						nucl: 18, cyto_nucl: 14.333, cyto: 8.5, cyto_mito: 5.166	Mitochondrion	Soluble	0.0241	0.2129	0.0121	0.4159	0.0044	0.0026	0.1385	0.0719	0.0113	0.1064		OTHER	0.999676	0.000136	0.000187			363	76
	9	61395	1	Linderina pennispora	>tr|A0A1Y1W7F9|A0A1Y1W7F9_9FUNG Metallo-dependent phosphatase OS=Linderina pennispora OX=61395 GN=DL89DRAFT_293120 PE=4 SV=1	A0A1Y1W7F9	Eukaryota	Fungi	Fungi incertae sedis	Zoopagomycota	Kickxellomycotina	Kickxellomycetes	Kickxellales	Kickxellaceae			0	0	527	0	0	0						nucl: 19.5, cyto_nucl: 12.833, cyto: 5, cyto_mito: 3.833, mito: 1.5, pero: 1	Nucleus	Soluble	0.2871	0.2692	0.0681	0.0472	0.0582	0.0132	0.1869	0.0282	0.0148	0.0271		OTHER	0.999957	3.6e-05	7e-06		disordered regions	527	138
Mucoromycota Mucoromycota Mucoromycota Mucoromycota	1	588596	1	Rhizophagus irregularis	>tr|A0A2I1G5Z9|A0A2I1G5Z9_9GLOM Metallo-dependent phosphatase OS=Rhizophagus irregularis OX=588596 GN=RhiirA4_396867 PE=4 SV=1	A0A2I1G5Z9	Eukaryota	Fungi	Fungi incertae sedis	Mucoromycota	Glomeromycotina	Glomeromycetes	Glomerales	Glomeraceae			0	20	0	21	0	268	0	0				extr: 14, golg: 6, mito: 2, E.R.: 2, vacu: 2, pero: 1	Golgi apparatus	Membrane	0.0002	0.0002	0.0004	0.0011	0.0102	0.4069	0.0002	0.4455	0.1354	0.0002		OTHER	0.992836	0.005733	0.001431			309	74
	2	747089	1	Rhizophagus irregularis (strain DAOM 181602 / DAOM 197198 / MUCL 43194)	>tr|U9T410|U9T410_RHIID Metallo-dependent phosphatase-like protein OS=Rhizophagus irregularis (strain DAOM 181602 / DAOM 197198 / MUCL 43194) OX=747089 GN=GLOIN_2v1517859 PE=4 SV=1	U9T410	Eukaryota	Fungi	Fungi incertae sedis	Mucoromycota	Glomeromycotina	Glomeromycetes	Glomerales	Glomeraceae			0	20	0	21	0	268	0	0				extr: 13, golg: 7, E.R.: 3, mito: 2, vacu: 2	Golgi apparatus	Membrane	0.0001	0.0001	0.0001	0.0007	0.0099	0.345	0.0001	0.4911	0.1528	0.0001		OTHER	0.978923	0.018666	0.002411			309	74
	3	94130	1	Rhizophagus clarus	>tr|A0A2Z6RJD4|A0A2Z6RJD4_9GLOM Uncharacterized protein OS=Rhizophagus clarus OX=94130 GN=RclHR1_04910001 PE=4 SV=1	A0A2Z6RJD4	Eukaryota	Fungi	Fungi incertae sedis	Mucoromycota	Glomeromycotina	Glomeromycetes	Glomerales	Glomeraceae			0	20	0	21	0	270	0	0				golg: 9, E.R.: 5, extr: 3, nucl: 2, mito: 2, plas: 2, vacu: 2, cyto: 1, pero: 1	Endoplasmic reticulum	Membrane	0.0017	0.0013	0.0027	0.009	0.0174	0.6176	0.0019	0.2506	0.0967	0.0013		OTHER	0.977721	0.020162	0.002117			311	76
	4	64571	2	Lobosporangium transversale	>tr|A0A1Y2GG59|A0A1Y2GG59_9FUNG Metallo-dependent phosphatase-like protein OS=Lobosporangium transversale OX=64571 GN=BCR41DRAFT_358064 PE=4 SV=1	A0A1Y2GG59	Eukaryota	Fungi	Fungi incertae sedis	Mucoromycota	Mortierellomycotina	Mortierellomycetes	Mortierellales	Mortierellaceae			20	0	322	0	0	0	0	0				extr: 8, nucl: 7, mito: 6, cyto: 3, E.R.: 2, vacu: 1	Endoplasmic reticulum	Membrane	0.0005	0.0015	0.0537	0.0055	0.0074	0.56	0.0002	0.3024	0.0681	0.0006		SP	0.001064	0.998513	0.000424	CS pos: 20-21. TLA-SP. Pr: 0.7252		342	81
	5	64571	2	Lobosporangium transversale	>tr|A0A1Y2GX94|A0A1Y2GX94_9FUNG Metallo-dependent phosphatase-like protein OS=Lobosporangium transversale OX=64571 GN=BCR41DRAFT_348641 PE=4 SV=1	A0A1Y2GX94	Eukaryota	Fungi	Fungi incertae sedis	Mucoromycota	Mortierellomycotina	Mortierellomycetes	Mortierellales	Mortierellaceae			0	0	11	23	392	0	0	0				nucl: 8, cyto_nucl: 7.5, mito: 7, cyto: 5, extr: 5, pero: 1, golg: 1	Lysosome/Vacuole	Membrane	0.0155	0.0377	0.1433	0.0797	0.0198	0.1086	0.1512	0.191	0.2434	0.0098		OTHER	0.596773	0.374795	0.028432			426	150
	6	1314771	2	Mortierella elongata AG-77	>tr|A0A197JY98|A0A197JY98_9FUNG Metallo-dependent phosphatase OS=Mortierella elongata AG-77 OX=1314771 GN=K457DRAFT_137491 PE=4 SV=1	A0A197JY98	Eukaryota	Fungi	Fungi incertae sedis	Mucoromycota	Mortierellomycotina	Mortierellomycetes	Mortierellales	Mortierellaceae			30	0	359	0	0	0	0	0				extr: 17, vacu: 3, E.R.: 2, golg: 2, cyto: 1.5, cyto_nucl: 1.5, mito: 1	Lysosome/Vacuole	Membrane	0.0013	0.0062	0.161	0.0135	0.024	0.2874	0.0522	0.1441	0.3054	0.0049		SP	0.178128	0.818871	0.003001	CS pos: 30-31. IDS-AP. Pr: 0.8801		389	150
	7	1314771	2	Mortierella elongata AG-77	>tr|A0A197KCF0|A0A197KCF0_9FUNG Metallo-dependent phosphatase OS=Mortierella elongata AG-77 OX=1314771 GN=K457DRAFT_132673 PE=4 SV=1	A0A197KCF0	Eukaryota	Fungi	Fungi incertae sedis	Mucoromycota	Mortierellomycotina	Mortierellomycetes	Mortierellales	Mortierellaceae			0	59	0	19	0	359	0	0				nucl: 12, cyto: 5, mito: 4, plas: 4, pero: 1, vacu: 1	Endoplasmic reticulum	Membrane	0.002	0.0002	0.0003	0.0114	0.0134	0.4339	0.0648	0.3367	0.1366	0.0008		OTHER	0.999946	5.2e-05	2e-06			437	165
	8	101127	2	Hesseltinella vesiculosa	>tr|A0A1X2GTA5|A0A1X2GTA5_9FUNG Metallo-dependent phosphatase (Fragment) OS=Hesseltinella vesiculosa OX=101127 GN=DM01DRAFT_240697 PE=4 SV=1	A0A1X2GTA5	Eukaryota	Fungi	Fungi incertae sedis	Mucoromycota	Mucoromycotina	Mucoromycetes	Mucorales	Cunninghamellaceae			0	6	0	25	0	280	0	0				extr: 11, golg: 7, E.R.: 4, mito: 2, plas: 2, vacu: 1	Endoplasmic reticulum	Membrane	0.0006	0.0003	0.0049	0.0292	0.023	0.5066	0.0004	0.3117	0.1224	0.0009		SP	0.475966	0.518072	0.005962	CS pos: 25-26. VIA-VT. Pr: 0.8402		311	69
	9	4829	4	Absidia glauca	>tr|A0A168SXG2|A0A168SXG2_ABSGL Uncharacterized protein OS=Absidia glauca OX=4829 GN=ABSGL_14782.1 scaffold 14966 PE=4 SV=1	A0A168SXG2	Eukaryota	Fungi	Fungi incertae sedis	Mucoromycota	Mucoromycotina	Mucoromycetes	Mucorales	Cunninghamellaceae			0	11	0	23	0	281	0	0				extr: 20, golg: 4, E.R.: 2	Golgi apparatus	Membrane	0.0079	0.0186	0.0071	0.0253	0.0144	0.1659	0.0025	0.4724	0.2803	0.0056		OTHER	0.792561	0.197643	0.009796			315	78
	10	101127	2	Hesseltinella vesiculosa	>tr|A0A1X2GIX4|A0A1X2GIX4_9FUNG Metallo-dependent phosphatase OS=Hesseltinella vesiculosa OX=101127 GN=DM01DRAFT_1366923 PE=4 SV=1	A0A1X2GIX4	Eukaryota	Fungi	Fungi incertae sedis	Mucoromycota	Mucoromycotina	Mucoromycetes	Mucorales	Cunninghamellaceae			0	11	0	21	0	281	0	0				extr: 23, cyto: 1, pero: 1, E.R.: 1, golg: 1	Golgi apparatus	Membrane	0.0012	0.0007	0.0027	0.007	0.0087	0.3079	0.0003	0.4881	0.1829	0.0004		OTHER	0.839102	0.118456	0.042442			313	78
	11	90262	1	Absidia repens	>tr|A0A1X2II93|A0A1X2II93_9FUNG Metallo-dependent phosphatase-like protein OS=Absidia repens OX=90262 GN=BCR42DRAFT_374116 PE=4 SV=1	A0A1X2II93	Eukaryota	Fungi	Fungi incertae sedis	Mucoromycota	Mucoromycotina	Mucoromycetes	Mucorales	Cunninghamellaceae			0	0	321	0	0	0	0	0				nucl: 11.5, cyto_nucl: 9.833, cyto: 5, mito: 4, cyto_pero: 3.499, plas: 3, golg: 3	Cytoplasm	Soluble	0.0482	0.6661	0.0292	0.1513	0.0012	0.0026	0.0131	0.001	0.0026	0.0846		OTHER	0.99999	7e-06	3e-06			321	81
	12	4829	4	Absidia glauca	>tr|A0A168T1H8|A0A168T1H8_ABSGL Uncharacterized protein OS=Absidia glauca OX=4829 GN=ABSGL_14985.1 scaffold 15162 PE=4 SV=1	A0A168T1H8	Eukaryota	Fungi	Fungi incertae sedis	Mucoromycota	Mucoromycotina	Mucoromycetes	Mucorales	Cunninghamellaceae			0	0	13	24	286	0	0	0				extr: 15, golg: 6, mito: 3, E.R.: 2, vacu: 1	Golgi apparatus	Membrane	0.001	0.0005	0.0006	0.007	0.0056	0.2839	0.0001	0.6128	0.0873	0.0013		OTHER	0.876624	0.073231	0.050145			323	85
	13	4829	4	Absidia glauca	>tr|A0A168QY52|A0A168QY52_ABSGL Uncharacterized protein OS=Absidia glauca OX=4829 GN=ABSGL_11632.1 scaffold 12295 PE=4 SV=1	A0A168QY52	Eukaryota	Fungi	Fungi incertae sedis	Mucoromycota	Mucoromycotina	Mucoromycetes	Mucorales	Cunninghamellaceae			0	33	0	25	0	313	0	0				cyto_nucl: 8, nucl: 7.5, cyto: 7.5, golg: 4, vacu: 3, mito: 2, plas: 1, E.R.: 1, cysk: 1	Cytoplasm	Soluble	0.0269	0.3392	0.0591	0.1856	0.0101	0.0151	0.1152	0.0976	0.0559	0.0952		OTHER	0.999865	5.6e-05	8e-05			371	133
	14	4829	4	Absidia glauca	>tr|A0A163KC23|A0A163KC23_ABSGL Uncharacterized protein OS=Absidia glauca OX=4829 GN=ABSGL_15437.1 scaffold 16614 PE=4 SV=1	A0A163KC23	Eukaryota	Fungi	Fungi incertae sedis	Mucoromycota	Mucoromycotina	Mucoromycetes	Mucorales	Cunninghamellaceae			0	27	0	24	0	339	0	0				nucl: 9, plas: 7, cyto: 4, mito: 2, golg: 2, vacu: 2, E.R.: 1	Mitochondrion	Membrane	0.0126	0.038	0.0062	0.4343	0.0251	0.0712	0.1038	0.0659	0.1703	0.0726		OTHER	0.999975	2e-05	5e-06			390	152
	15	101091	1	Choanephora cucurbitarum	>tr|A0A1C7NEX7|A0A1C7NEX7_9FUNG Bis(5'-nucleosyl)-tetraphosphatase, symmetrical OS=Choanephora cucurbitarum OX=101091 GN=apaH_1 PE=4 SV=1	A0A1C7NEX7	Eukaryota	Fungi	Fungi incertae sedis	Mucoromycota	Mucoromycotina	Mucoromycetes	Mucorales	Mucorineae	Choanephoraceae	Choanephoroideae	0	33	0	22	0	288	0	0				extr: 11, cyto_nucl: 4, golg: 4, nucl: 3.5, cyto: 3.5, E.R.: 2, mito: 1, pero: 1, vacu: 1	Golgi apparatus	Membrane	0.0002	0.0001	0.0003	0.0018	0.0315	0.2971	0.0004	0.37	0.2987	0		OTHER	0.999883	4.8e-05	6.9e-05			343	96
	16	91626	1	Mucor ambiguus	>tr|A0A0C9MLT2|A0A0C9MLT2_9FUNG Ser/thr protein phosphatase family OS=Mucor ambiguus OX=91626 GN=MAM1_0028d02225 PE=4 SV=1	A0A0C9MLT2	Eukaryota	Fungi	Fungi incertae sedis	Mucoromycota	Mucoromycotina	Mucoromycetes	Mucorales	Mucorineae	Mucoraceae		0	32	0	22	0	295	0	0				golg: 6, nucl: 4.5, cyto_nucl: 4.5, extr: 4, cyto: 3.5, E.R.: 3, vacu: 2, mito: 1, plas: 1, pero: 1, cysk: 1	Golgi apparatus	Membrane	0.0005	0.0003	0.0001	0.0002	0.0025	0.2402	0	0.6691	0.0871	0		OTHER	0.999717	0.000273	1e-05			349	103
	17	35722	1	Parasitella parasitica	>tr|A0A0B7N598|A0A0B7N598_9FUNG Uncharacterized protein OS=Parasitella parasitica OX=35722 GN=PARPA_06538.1 scaffold 22734 PE=4 SV=1	A0A0B7N598	Eukaryota	Fungi	Fungi incertae sedis	Mucoromycota	Mucoromycotina	Mucoromycetes	Mucorales	Mucorineae	Mucoraceae		0	0	11	21	36	0	22	296				extr: 18, cyto: 4, golg: 3, mito: 1, E.R.: 1	Endoplasmic reticulum	Membrane	0.0006	0.0003	0.0001	0.0099	0.0052	0.5701	0.0006	0.3324	0.0789	0.0019		OTHER	0.996122	0.001341	0.002537			386	140
	18	4846	2	Rhizopus stolonifer	>tr|A0A367IJN6|A0A367IJN6_RHIST Uncharacterized protein OS=Rhizopus stolonifer OX=4846 GN=CU098_003751 PE=4 SV=1	A0A367IJN6	Eukaryota	Fungi	Fungi incertae sedis	Mucoromycota	Mucoromycotina	Mucoromycetes	Mucorales	Mucorineae	Rhizopodaceae		0	11	0	25	0	297	0	0				extr: 16, golg: 4, E.R.: 3, cyto: 1.5, cyto_nucl: 1.5, mito: 1, vacu: 1	Golgi apparatus	Membrane	0.009	0.0131	0.0438	0.0354	0.0167	0.2558	0.0057	0.4808	0.1366	0.0031		OTHER	0.939875	0.056143	0.003982			333	86
	19	4846	2	Rhizopus stolonifer	>tr|A0A367KNV9|A0A367KNV9_RHIST Uncharacterized protein OS=Rhizopus stolonifer OX=4846 GN=CU098_006602 PE=4 SV=1	A0A367KNV9	Eukaryota	Fungi	Fungi incertae sedis	Mucoromycota	Mucoromycotina	Mucoromycetes	Mucorales	Mucorineae	Rhizopodaceae		0	31	0	22	0	287	0	0				plas: 8, cyto: 5.5, cyto_nucl: 4.5, E.R.: 3, vacu: 3, nucl: 2.5, mito: 2, golg: 2, pero: 1	Golgi apparatus	Membrane	0.0001	0.0001	0.0001	0.0004	0.0051	0.3279	0.0001	0.5793	0.0868	0		OTHER	0.999933	2.6e-05	4.1e-05			340	94
	20	86630	2	Rhizopus azygosporus	>tr|A0A367K1K6|A0A367K1K6_9FUNG Uncharacterized protein OS=Rhizopus azygosporus OX=86630 GN=CU097_014310 PE=4 SV=1	A0A367K1K6	Eukaryota	Fungi	Fungi incertae sedis	Mucoromycota	Mucoromycotina	Mucoromycetes	Mucorales	Mucorineae	Rhizopodaceae		0	32	0	22	0	296	0	0				cyto: 7.5, cyto_nucl: 5.5, mito: 4, pero: 3, E.R.: 3, golg: 3, nucl: 2.5, plas: 1, extr: 1, cysk: 1, vacu: 1	Lysosome/Vacuole	Membrane	0.0138	0.0992	0.0036	0.0228	0.0518	0.1772	0.0275	0.1025	0.4193	0.0823		OTHER	0.999852	0.000115	3.2e-05			350	105
	21	1340429	1	Rhizopus microsporus	>tr|A0A2G4SQJ6|A0A2G4SQJ6_9FUNG Metallo-dependent phosphatase OS=Rhizopus microsporus ATCC 52813 OX=1340429 GN=RHIMIDRAFT_244887 PE=4 SV=1	A0A2G4SQJ6	Eukaryota	Fungi	Fungi incertae sedis	Mucoromycota	Mucoromycotina	Mucoromycetes	Mucorales	Mucorineae	Rhizopodaceae		0	32	0	22	0	296	0	0				plas: 6, cyto: 5.5, cyto_nucl: 4.5, mito: 4, golg: 3, nucl: 2.5, pero: 2, E.R.: 2, cysk: 1, vacu: 1	Lysosome/Vacuole	Membrane	0.004	0.0078	0.0001	0.0017	0.0379	0.2715	0.0036	0.3148	0.3533	0.0053		OTHER	0.999866	0.000108	2.7e-05			350	105
	22	86630	2	Rhizopus azygosporus	>tr|A0A367JV31|A0A367JV31_9FUNG Uncharacterized protein OS=Rhizopus azygosporus OX=86630 GN=CU097_007525 PE=4 SV=1	A0A367JV31	Eukaryota	Fungi	Fungi incertae sedis	Mucoromycota	Mucoromycotina	Mucoromycetes	Mucorales	Mucorineae	Rhizopodaceae		0	54	0	22	0	296	0	0				extr: 14, golg: 4, pero: 3, cyto: 2.5, cyto_nucl: 2.5, nucl: 1.5, mito: 1, plas: 1	Lysosome/Vacuole	Membrane	0.0301	0.1813	0.016	0.0165	0.1251	0.1165	0.0172	0.1072	0.2493	0.1407		OTHER	0.994416	0.005125	0.00046			372	127
	23	763407	1	Phycomyces blakesleeanus NRRL 1555(-)	>tr|A0A163CWM5|A0A163CWM5_PHYB8 Uncharacterized protein OS=Phycomyces blakesleeanus (strain ATCC 8743b / DSM 1359 / FGSC 10004 / NBRC 33097 / NRRL 1555) OX=763407 GN=PHYBLDRAFT_152705 PE=4 SV=1	A0A163CWM5	Eukaryota	Fungi	Fungi incertae sedis	Mucoromycota	Mucoromycotina	Mucoromycetes	Mucorales	Phycomycetaceae			0	45	0	25	0	824	0	0				plas: 13, nucl: 6.5, cyto_nucl: 5.5, cyto: 3.5, mito: 1, pero: 1, cysk: 1, vacu: 1	Lysosome/Vacuole	Membrane	0	0.0011	0.0013	0.0038	0.1931	0.3382	0.0008	0.0781	0.379	0.0046		OTHER	0.999858	6.8e-05	7.4e-05		Spore coat protein CotH	894	114
	24	13706	1	Syncephalastrum racemosum	>tr|A0A1X2H6N1|A0A1X2H6N1_SYNRA Metallo-dependent phosphatase-like protein OS=Syncephalastrum racemosum OX=13706 GN=BCR43DRAFT_565565 PE=4 SV=1	A0A1X2H6N1	Eukaryota	Fungi	Fungi incertae sedis	Mucoromycota	Mucoromycotina	Mucoromycetes	Mucorales	Syncephalastraceae			0	47	0	25	0	287	0	0				extr: 8, cyto: 7.5, cyto_nucl: 5.5, mito: 4, nucl: 2.5, plas: 2, E.R.: 2, pero: 1	Endoplasmic reticulum	Membrane	0.0008	0.0004	0.0016	0.0213	0.0172	0.431	0.0087	0.424	0.0942	0.0008		OTHER	0.999553	0.00023	0.000217			359	123
Basidiomycota Basidiomycota Basidiomycota Basidiomycota. Basidiomycota Basidiomycota Basidiomycota Basidiomycota	1	703135	1	Amanita thiersii Skay4041	>tr|A0A2A9NR52|A0A2A9NR52_9AGAR Uncharacterized protein (Fragment) OS=Amanita thiersii Skay4041 OX=703135 GN=AMATHDRAFT_138714 PE=4 SV=1	A0A2A9NR52	Eukaryota	Fungi	Dikarya	Basidiomycota	Agaricomycotina	Agaricomycetes	Agaricomycetidae	Agaricales	Amanitaceae		0	416	0	0	0	0						nucl: 12, cyto_nucl: 10.833, cyto: 7.5, mito: 6, cyto_pero: 5.166, pero: 1.5	Extracellular	Soluble	0.1237	0.1751	0.1803	0.1695	0.0447	0.0491	0.0283	0.0775	0.1371	0.0146		OTHER	0.99914	0.000164	0.000696			416	31
	2	946122	1	Amanita muscaria Koide BX008	>tr|A0A0C2XFJ8|A0A0C2XFJ8_AMAMU Uncharacterized protein OS=Amanita muscaria Koide BX008 OX=946122 GN=M378DRAFT_177334 PE=4 SV=1	A0A0C2XFJ8	Eukaryota	Fungi	Dikarya	Basidiomycota	Agaricomycotina	Agaricomycetes	Agaricomycetidae	Agaricales	Amanitaceae		30	482	0	0	0	0						pero: 14, E.R.: 4, cyto: 3.5, mito: 3, cyto_nucl: 2.5, plas: 2	Endoplasmic reticulum	Membrane	0.0009	0.0024	0.0639	0.0174	0.0084	0.754	0.0005	0.1278	0.0243	0.0003		SP	0.101736	0.897977	0.000287	CS pos: 30-31. SNG-ID. Pr: 0.4583		512	78
	3	39966	1	Hypsizygus marmoreus	>tr|A0A369JZM3|A0A369JZM3_HYPMA Serine/threonine-protein phosphatase 1 OS=Hypsizygus marmoreus OX=39966 GN=pphA PE=4 SV=1	A0A369JZM3	Eukaryota	Fungi	Dikarya	Basidiomycota	Agaricomycotina	Agaricomycetes	Agaricomycetidae	Agaricales	Lyophyllaceae		0	0	8	19	400	0						extr: 12, plas: 6, golg: 3, cyto: 2, nucl: 1, mito: 1, pero: 1, E.R.: 1	Endoplasmic reticulum	Membrane	0.001	0.001	0.0014	0.0023	0.0035	0.7176	0.0001	0.2568	0.0143	0.002		SP	0.257635	0.740875	0.00149	CS pos: 28-29. GLS-NH. Pr: 0.8224		427	71
	4	221103	1	Moniliophthora roreri	>tr|A0A0W0EXW3|A0A0W0EXW3_9AGAR Uncharacterized protein OS=Moniliophthora roreri OX=221103 GN=WG66_18588 PE=4 SV=1	A0A0W0EXW3	Eukaryota	Fungi	Dikarya	Basidiomycota	Agaricomycotina	Agaricomycetes	Agaricomycetidae	Agaricales	Marasmiaceae		0	605	0	0	0	0						mito: 12.5, cyto_mito: 10.833, cyto: 8, cyto_nucl: 7.333, nucl: 5.5, pero: 1	Cytoplasm	Soluble	0.199	0.7169	0.0031	0.0172	0.0025	0.016	0.0085	0.0047	0.0255	0.0065		OTHER	0.950609	0.002922	0.046469		Gamma-glutamyl cyclotransferase-like, AIG2-like	605	233
	5	5353	1	Lentinula edodes	>tr|A0A1Q3E3R3|A0A1Q3E3R3_LENED Phosphoric monoester hydrolase OS=Lentinula edodes OX=5353 GN=LENED_003277 PE=4 SV=1	A0A1Q3E3R3	Eukaryota	Fungi	Dikarya	Basidiomycota	Agaricomycotina	Agaricomycetes	Agaricomycetidae	Agaricales	Omphalotaceae		0	527	0	21	0	279						nucl: 13, cyto: 6, cysk: 5, mito: 2, plas: 1	Golgi apparatus	Membrane	0.184	0.1882	0.0076	0.0089	0.0717	0.0418	0.0027	0.2148	0.1802	0.1001		OTHER	0.999566	0.000195	0.000238		Peroxin-3	827	39
	6	47427	1	Armillaria gallica	>tr|A0A2H3E7S0|A0A2H3E7S0_ARMGA Metallo-dependent phosphatase OS=Armillaria gallica OX=47427 GN=ARMGADRAFT_952382 PE=4 SV=1	A0A2H3E7S0	Eukaryota	Fungi	Dikarya	Basidiomycota	Agaricomycotina	Agaricomycetes	Agaricomycetidae	Agaricales	Physalacriaceae		0	0	6	19	420	0						extr: 16, golg: 5, plas: 2, E.R.: 2, mito: 1, cyto: 1	Endoplasmic reticulum	Membrane	0.0116	0.0088	0.0122	0.0364	0.0083	0.8584	0.0033	0.0432	0.0162	0.0015		OTHER	0.515979	0.479106	0.004914			445	72
	7	1076256	1	Armillaria solidipes	>tr|A0A2H3BY82|A0A2H3BY82_9AGAR Metallo-dependent phosphatase OS=Armillaria solidipes OX=1076256 GN=ARMSODRAFT_992750 PE=4 SV=1	A0A2H3BY82	Eukaryota	Fungi	Dikarya	Basidiomycota	Agaricomycotina	Agaricomycetes	Agaricomycetidae	Agaricales	Physalacriaceae		0	0	6	19	421	0						extr: 17, golg: 4, plas: 2, E.R.: 2, mito: 1, cyto: 1	Endoplasmic reticulum	Membrane	0.0123	0.0092	0.0094	0.0347	0.0106	0.8022	0.003	0.0904	0.0259	0.0022		SP	0.485748	0.509671	0.004581	CS pos: 24-25. IEG-IH. Pr: 0.6108		446	72
	8	47428	1	Armillaria ostoyae	>tr|A0A284RLY9|A0A284RLY9_9AGAR Uncharacterized protein OS=Armillaria ostoyae OX=47428 GN=ARMOST_13150 PE=4 SV=1	A0A284RLY9	Eukaryota	Fungi	Dikarya	Basidiomycota	Agaricomycotina	Agaricomycetes	Agaricomycetidae	Agaricales	Physalacriaceae		0	0	6	19	439	0						extr: 18, golg: 3, plas: 2, E.R.: 2, mito: 1, cyto: 1	Endoplasmic reticulum	Membrane	0.0086	0.0043	0.0196	0.0383	0.0141	0.6417	0.0008	0.2185	0.0508	0.0034		OTHER	0.498849	0.49541	0.005741			464	90
	9	945553	1	Hypholoma sublateritium FD-334 SS-4	>tr|A0A0D2MH05|A0A0D2MH05_9AGAR Uncharacterized protein OS=Hypholoma sublateritium FD-334 SS-4 OX=945553 GN=HYPSUDRAFT_40402 PE=4 SV=1	A0A0D2MH05	Eukaryota	Fungi	Dikarya	Basidiomycota	Agaricomycotina	Agaricomycetes	Agaricomycetidae	Agaricales	Strophariaceae		0	0	9	20	448	0						extr: 11, golg: 8, E.R.: 3, mito: 2, cyto: 1, plas: 1, vacu: 1	Endoplasmic reticulum	Membrane	0.0003	0.0003	0.0031	0.0022	0.0034	0.491	0	0.4757	0.0237	0.0002		SP	0.456771	0.531638	0.011591	CS pos: 31-32. AES-FR. Pr: 0.6577		477	85
	10	436010	4	Fibularhizoctonia sp. CBS 109695	>tr|A0A167TAT8|A0A167TAT8_9HOMO Metallo-dependent phosphatase OS=Fibularhizoctonia sp. CBS 109695 OX=436010 GN=FIBSPDRAFT_569199 PE=4 SV=1	A0A167TAT8	Eukaryota	Fungi	Dikarya	Basidiomycota	Agaricomycotina	Agaricomycetes	Agaricomycetidae	Atheliales	Atheliaceae		0	308	0	0	0	0						nucl: 12, pero: 6, cyto: 5, mito: 4	Cytoplasm	Soluble	0.167	0.6754	0.017	0.0734	0.0018	0.0102	0.0194	0.0032	0.0288	0.0037		OTHER	0.998739	0.00122	4.1e-05			308	2
	11	436010	4	Fibularhizoctonia sp. CBS 109695	>tr|A0A165ZXM2|A0A165ZXM2_9HOMO Metallo-dependent phosphatase OS=Fibularhizoctonia sp. CBS 109695 OX=436010 GN=FIBSPDRAFT_871957 PE=4 SV=1	A0A165ZXM2	Eukaryota	Fungi	Dikarya	Basidiomycota	Agaricomycotina	Agaricomycetes	Agaricomycetidae	Atheliales	Atheliaceae		0	353	0	0	0	0						nucl: 13.5, cyto_nucl: 10.833, cyto: 7, cyto_pero: 5.333, pero: 2.5, mito: 2, extr: 1, cysk: 1	Cytoplasm	Soluble	0.1146	0.6403	0.0467	0.0902	0.0071	0.0082	0.0116	0.0052	0.0567	0.0194		OTHER	0.999218	0.000633	0.000149			353	2
	12	436010	4	Fibularhizoctonia sp. CBS 109695	>tr|A0A167U1T2|A0A167U1T2_9HOMO Metallo-dependent phosphatase OS=Fibularhizoctonia sp. CBS 109695 OX=436010 GN=FIBSPDRAFT_879391 PE=4 SV=1	A0A167U1T2	Eukaryota	Fungi	Dikarya	Basidiomycota	Agaricomycotina	Agaricomycetes	Agaricomycetidae	Atheliales	Atheliaceae		0	353	0	0	0	0						nucl: 12.5, cyto_nucl: 10.833, cyto: 8, cyto_pero: 5.833, pero: 2.5, mito: 2, extr: 1, cysk: 1	Cytoplasm	Soluble	0.1017	0.5894	0.0583	0.0988	0.0079	0.0108	0.0159	0.0074	0.0748	0.035		OTHER	0.999198	0.000642	0.00016			353	2
	13	436010	4	Fibularhizoctonia sp. CBS 109695	>tr|A0A165ZXU7|A0A165ZXU7_9HOMO Metallo-dependent phosphatase OS=Fibularhizoctonia sp. CBS 109695 OX=436010 GN=FIBSPDRAFT_922219 PE=4 SV=1	A0A165ZXU7	Eukaryota	Fungi	Dikarya	Basidiomycota	Agaricomycotina	Agaricomycetes	Agaricomycetidae	Atheliales	Atheliaceae		0	385	0	0	0	0						nucl: 16, cyto: 4, pero: 4, mito: 3	Cytoplasm	Soluble	0.1801	0.6529	0.0154	0.0735	0.0044	0.0122	0.0268	0.0039	0.0175	0.0132		OTHER	0.999232	0.000725	4.3e-05			385	2
	14	765257	1	Pisolithus microcarpus 441	>tr|A0A0C9ZSJ6|A0A0C9ZSJ6_9HOMO Unplaced genomic scaffold scaffold_7, whole genome shotgun sequence OS=Pisolithus microcarpus 441 OX=765257 GN=PISMIDRAFT_655415 PE=4 SV=1	A0A0C9ZSJ6	Eukaryota	Fungi	Dikarya	Basidiomycota	Agaricomycotina	Agaricomycetes	Agaricomycetidae	Boletales	Sclerodermatineae	Pisolithaceae	0	0	11	19	443	0						extr: 10, E.R.: 5, plas: 3, golg: 3, mito: 2, cyto: 2, pero: 2	Golgi apparatus	Membrane	0.0002	0.0014	0.0111	0.001	0.0029	0.4437	0	0.4455	0.0935	0.0005		OTHER	0.760077	0.237504	0.002419			473	82
	15	1036808	1	Scleroderma citrinum Foug A	>tr|A0A0C3AHD3|A0A0C3AHD3_9HOMO Uncharacterized protein OS=Scleroderma citrinum Foug A OX=1036808 GN=SCLCIDRAFT_115688 PE=4 SV=1	A0A0C3AHD3	Eukaryota	Fungi	Dikarya	Basidiomycota	Agaricomycotina	Agaricomycetes	Agaricomycetidae	Boletales	Sclerodermatineae	Sclerodermataceae	0	0	6	21	435	0						extr: 14, plas: 7, E.R.: 2, golg: 2, mito: 1, cyto: 1	Endoplasmic reticulum	Membrane	0.0006	0.0002	0.0014	0.0028	0.0041	0.6342	0	0.3223	0.034	0.0002		SP	0.258151	0.733438	0.008411	CS pos: 26-27. TGA-TD. Pr: 0.3844		462	89
	16	180088	1	Rhizopogon vesiculosus	>tr|A0A1J8QHK4|A0A1J8QHK4_9HOMO Uncharacterized protein OS=Rhizopogon vesiculosus OX=180088 GN=AZE42_09304 PE=4 SV=1	A0A1J8QHK4	Eukaryota	Fungi	Dikarya	Basidiomycota	Agaricomycotina	Agaricomycetes	Agaricomycetidae	Boletales	Suillineae	Rhizopogonaceae	0	412	0	19	0	436						plas: 13, nucl: 4, mito: 3, cyto: 3, golg: 2, pero: 1, vacu: 1	Endoplasmic reticulum	Membrane	0.0218	0.0009	0.0183	0.0988	0.0097	0.4151	0.0154	0.3728	0.0227	0.0244		OTHER	0.999184	0.000349	0.000467		second catalytic domain	867	50
	17	1314800	2	Rhizopogon vinicolor AM-OR11-026	>tr|A0A1B7MNZ0|A0A1B7MNZ0_9HOMO Metallo-dependent phosphatase OS=Rhizopogon vinicolor AM-OR11-026 OX=1314800 GN=K503DRAFT_774668 PE=4 SV=1	A0A1B7MNZ0	Eukaryota	Fungi	Dikarya	Basidiomycota	Agaricomycotina	Agaricomycetes	Agaricomycetidae	Boletales	Suillineae	Rhizopogonaceae	0	0	11	19	392	0						extr: 14, golg: 4, plas: 3, E.R.: 3, mito: 1, cyto: 1, vacu: 1	Endoplasmic reticulum	Membrane	0.0018	0.0017	0.0046	0.0073	0.0165	0.5969	0.0003	0.2973	0.0683	0.0054		SP	0.312816	0.686882	0.000302	CS pos: 28-29. VSG-LL. Pr: 0.8328		422	73
	18	1314800	2	Rhizopogon vinicolor AM-OR11-026	>tr|A0A1B7MP00|A0A1B7MP00_9HOMO Metallo-dependent phosphatase OS=Rhizopogon vinicolor AM-OR11-026 OX=1314800 GN=K503DRAFT_724664 PE=4 SV=1	A0A1B7MP00	Eukaryota	Fungi	Dikarya	Basidiomycota	Agaricomycotina	Agaricomycetes	Agaricomycetidae	Boletales	Suillineae	Rhizopogonaceae	28	434	0	0	0	0						extr: 18, plas: 4, E.R.: 2, golg: 2	Endoplasmic reticulum	Membrane	0.0005	0.0006	0.0083	0.0017	0.0031	0.7309	0.0001	0.2402	0.0143	0.0003		SP	0.002465	0.997515	2e-05	CS pos: 25-26. SKG-AD. Pr: 0.4423		462	75
	19	930992	1	Suillus luteus UH-Slu-Lm8-n1	>tr|A0A0D0A527|A0A0D0A527_9HOMO Unplaced genomic scaffold CY34scaffold_45, whole genome shotgun sequence OS=Suillus luteus UH-Slu-Lm8-n1 OX=930992 GN=CY34DRAFT_801836 PE=4 SV=1	A0A0D0A527	Eukaryota	Fungi	Dikarya	Basidiomycota	Agaricomycotina	Agaricomycetes	Agaricomycetidae	Boletales	Suillineae	Suillaceae	26	198	0	20	0	218						extr: 19, mito: 3, nucl: 2, cyto: 2, plas: 1	Endoplasmic reticulum	Membrane	0.0009	0.0005	0.0014	0.003	0.003	0.8194	0.0001	0.1591	0.0125	0.0002		SP	0.229037	0.763077	0.007886	CS pos: 27-28. VAG-DL. Pr: 0.7752		462	73
	20	1314781	1	Exidia glandulosa HHB12029	>tr|A0A165GQN1|A0A165GQN1_EXIGL Metallo-dependent phosphatase OS=Exidia glandulosa HHB12029 OX=1314781 GN=EXIGLDRAFT_676646 PE=4 SV=1	A0A165GQN1	Eukaryota	Fungi	Dikarya	Basidiomycota	Agaricomycotina	Agaricomycetes	Auriculariales	Exidiaceae			18	402	0	0	0	0						extr: 19, plas: 4, golg: 2, mito: 1	Endoplasmic reticulum	Soluble	0.0001	0.0036	0.2448	0.002	0.0008	0.7287	0.0005	0.0064	0.0131	0		SP	0.000146	0.999394	0.00046	CS pos: 18-19. ALA-AP. Pr: 0.8980		420	65
	21	1051891	1	Tulasnella calospora MUT 4182	>tr|A0A0C3QCE0|A0A0C3QCE0_9HOMO Uncharacterized protein OS=Tulasnella calospora MUT 4182 OX=1051891 GN=M407DRAFT_181716 PE=4 SV=1	A0A0C3QCE0	Eukaryota	Fungi	Dikarya	Basidiomycota	Agaricomycotina	Agaricomycetes	Cantharellales	Tulasnellaceae			48	387	0	0	0	0						extr: 7, golg: 7, mito: 4, plas: 4, E.R.: 4, vacu: 1	Golgi apparatus	Membrane	0.0005	0.001	0.0022	0.0017	0.0009	0.3953	0	0.5149	0.0835	0.0001		SP	0.120275	0.877767	0.001958	CS pos: 33-34. GVS-ND. Pr: 0.3968		435	94
	22	1314782	1	Neolentinus lepideus HHB14362 ss-1	>tr|A0A165VJT2|A0A165VJT2_9HOMO Metallo-dependent phosphatase OS=Neolentinus lepideus HHB14362 ss-1 OX=1314782 GN=NEOLEDRAFT_1174783 PE=4 SV=1	A0A165VJT2	Eukaryota	Fungi	Dikarya	Basidiomycota	Agaricomycotina	Agaricomycetes	Gloeophyllales	Gloeophyllaceae			48	424	0	0	0	0						plas: 8, extr: 7, mito: 6, golg: 5, E.R.: 1	Golgi apparatus	Membrane	0.003	0.0002	0.0046	0.0134	0.0019	0.2926	0.0056	0.6586	0.0198	0.0002		SP	0.477593	0.515441	0.006965	CS pos: 41-42. VHG-SM. Pr: 0.6180		472	89
	23	2282107	1	Pyrrhoderma noxium	>tr|A0A286UA00|A0A286UA00_9HOMO Metallo-dependent phosphatase OS=Pyrrhoderma noxium OX=2282107 GN=PNOK_0801700 PE=4 SV=1	A0A286UA00	Eukaryota	Fungi	Dikarya	Basidiomycota	Agaricomycotina	Agaricomycetes	Hymenochaetales	Hymenochaetaceae			0	0	20	21	417	0						extr: 9, golg: 7, mito: 4, plas: 3, E.R.: 2, pero: 1, vacu: 1	Golgi apparatus	Membrane	0.0005	0.0002	0.0024	0.0003	0.001	0.2239	0.0001	0.7083	0.0633	0		OTHER	0.848856	0.145828	0.005316			458	95
	24	5627	1	Grifola frondosa	>tr|A0A1C7M7L1|A0A1C7M7L1_GRIFR Uncharacterized protein OS=Grifola frondosa OX=5627 GN=A0H81_07984 PE=4 SV=1	A0A1C7M7L1	Eukaryota	Fungi	Dikarya	Basidiomycota	Agaricomycotina	Agaricomycetes	Polyporales	Grifolaceae			23	601	0	0	0	0						extr: 10, plas: 7, golg: 3, nucl: 2, cyto: 2, mito: 1, pero: 1, E.R.: 1	Endoplasmic reticulum	Membrane	0.0012	0.0036	0.0265	0.0039	0.002	0.8144	0.0026	0.1367	0.0091	0		SP	0.017363	0.982485	0.000152	CS pos: 23-24. VFS-AA. Pr: 0.5587		624	71
	25	98765	1	Phlebia centrifuga	>tr|A0A2R6NSM3|A0A2R6NSM3_9APHY Uncharacterized protein OS=Phlebia centrifuga OX=98765 GN=PHLCEN_2v9043 PE=4 SV=1	A0A2R6NSM3	Eukaryota	Fungi	Dikarya	Basidiomycota	Agaricomycotina	Agaricomycetes	Polyporales	Meruliaceae			0	0	78	23	518	0						plas: 16, extr: 3, golg: 3, E.R.: 2, mito: 1, cyto: 1, vacu: 1	Golgi apparatus	Membrane	0.0047	0.0016	0.0151	0.0237	0.0047	0.3733	0.0052	0.4755	0.0915	0.0048		OTHER	0.954785	0.007429	0.037786			619	148
	26	1077348	1	Ganoderma sinense ZZ0214-1	>tr|A0A2G8SPH3|A0A2G8SPH3_9APHY Uncharacterized protein OS=Ganoderma sinense ZZ0214-1 OX=1077348 GN=GSI_02394 PE=4 SV=1	A0A2G8SPH3	Eukaryota	Fungi	Dikarya	Basidiomycota	Agaricomycotina	Agaricomycetes	Polyporales	Polyporaceae			0	0	11	19	613	0						extr: 16, golg: 6, mito: 2, E.R.: 2, vacu: 1	Golgi apparatus	Membrane	0.0012	0.0001	0.0008	0.0021	0.0016	0.4438	0	0.5357	0.0148	0.0001		OTHER	0.547258	0.44632	0.006422			643	88
	27	154538	1	Trametes pubescens	>tr|A0A1M2VC49|A0A1M2VC49_TRAPU Uncharacterized protein OS=Trametes pubescens OX=154538 GN=TRAPUB_4099 PE=4 SV=1	A0A1M2VC49	Eukaryota	Fungi	Dikarya	Basidiomycota	Agaricomycotina	Agaricomycetes	Polyporales	Polyporaceae			42	605	0	0	0	0						golg: 9, extr: 8, mito: 5, E.R.: 2, vacu: 2, pero: 1	Golgi apparatus	Membrane	0.0007	0	0.0001	0.0006	0.0002	0.3553	0	0.6392	0.0039	0		OTHER	0.723589	0.255292	0.021119			647	90
	28	1314783	1	Daedalea quercina L-15889	>tr|A0A165TL71|A0A165TL71_9APHY Metallo-dependent phosphatase OS=Daedalea quercina L-15889 OX=1314783 GN=DAEQUDRAFT_721664 PE=4 SV=1	A0A165TL71	Eukaryota	Fungi	Dikarya	Basidiomycota	Agaricomycotina	Agaricomycetes	Polyporales				0	542	0	0	0	0						nucl: 12.5, cyto_nucl: 9.5, mito: 6, cyto: 5.5, pero: 2, extr: 1	Endoplasmic reticulum	Membrane	0.0042	0.0062	0.0052	0.0141	0.0018	0.9465	0.0096	0.0099	0.0024	0.0001		OTHER	0.994487	0.002937	0.002575			542	59
	29	1314785	1	Laetiporus sulphureus 93-53	>tr|A0A165CC83|A0A165CC83_9APHY Metallo-dependent phosphatase OS=Laetiporus sulphureus 93-53 OX=1314785 GN=LAESUDRAFT_730049 PE=4 SV=1	A0A165CC83	Eukaryota	Fungi	Dikarya	Basidiomycota	Agaricomycotina	Agaricomycetes	Polyporales				18	552	0	0	0	0						extr: 10, plas: 6, golg: 4, nucl: 2, cyto: 2, E.R.: 2, mito: 1	Endoplasmic reticulum	Membrane	0.001	0.001	0.0089	0.0073	0.0038	0.944	0.0016	0.0273	0.0048	0.0001		SP	0.009201	0.990317	0.000483	CS pos: 19-20. IAT-EF. Pr: 0.3501		570	72
	30	742152	1	Wolfiporia cocos MD-104 SS10	>tr|A0A2H3JRK8|A0A2H3JRK8_WOLCO Metallo-dependent phosphatase OS=Wolfiporia cocos (strain MD-104) OX=742152 GN=WOLCODRAFT_144110 PE=4 SV=1	A0A2H3JRK8	Eukaryota	Fungi	Dikarya	Basidiomycota	Agaricomycotina	Agaricomycetes	Polyporales				32	583	0	0	0	0						mito: 13, extr: 5, cyto: 4, nucl: 1, pero: 1, E.R.: 1, golg: 1, vacu: 1	Endoplasmic reticulum	Membrane	0.0028	0.0003	0.0016	0.003	0.005	0.5984	0.0001	0.3261	0.0626	0.0001		SP	0.459747	0.538405	0.001848	CS pos: 32-33. GLA-TE. Pr: 0.7366		615	87
	31	1314672	1	Peniophora sp. CONT	>tr|A0A166E3L4|A0A166E3L4_9HOMO Metallo-dependent phosphatase OS=Peniophora sp. CONT OX=1314672 GN=PENSPDRAFT_736016 PE=4 SV=1	A0A166E3L4	Eukaryota	Fungi	Dikarya	Basidiomycota	Agaricomycotina	Agaricomycetes	Russulales	Peniophoraceae			0	19	0	20	0	472						cyto: 7.5, E.R.: 7, cyto_nucl: 4.5, extr: 4, golg: 3, mito: 2, plas: 1, pero: 1, vacu: 1	Golgi apparatus	Membrane	0.0007	0.0001	0.0003	0.0008	0.0005	0.2945	0.0001	0.6959	0.0072	0		OTHER	0.73742	0.257868	0.004711			511	94
	32	933852	1	Serendipita vermifera MAFF 305830	>tr|A0A0C3AIB8|A0A0C3AIB8_9HOMO Uncharacterized protein OS=Serendipita vermifera MAFF 305830 OX=933852 GN=M408DRAFT_331780 PE=4 SV=1	A0A0C3AIB8	Eukaryota	Fungi	Dikarya	Basidiomycota	Agaricomycotina	Agaricomycetes	Sebacinales	Serendipitaceae			0	0	30	20	473	0						mito: 10, plas: 4, extr: 3, E.R.: 3, golg: 3, nucl: 2.5, cyto_nucl: 2, pero: 1	Golgi apparatus	Membrane	0.0003	0	0.0001	0.0006	0.0009	0.3189	0.0002	0.6069	0.072	0		OTHER	0.92729	0.069675	0.003035			523	96
	33	1314776	1	Sistotremastrum suecicum HHB10207 ss-3	>tr|A0A166GZQ3|A0A166GZQ3_9HOMO Metallo-dependent phosphatase OS=Sistotremastrum suecicum HHB10207 ss-3 OX=1314776 GN=SISSUDRAFT_1058795 PE=4 SV=1	A0A166GZQ3	Eukaryota	Fungi	Dikarya	Basidiomycota	Agaricomycotina	Agaricomycetes	Trechisporales	Hydnodontaceae			0	0	11	21	384	0						plas: 9, golg: 7, extr: 6, mito: 2, E.R.: 2, vacu: 1	Golgi apparatus	Membrane	0.0003	0.0008	0.0005	0.0008	0.0034	0.3468	0	0.5566	0.0907	0.0002		SP	0.382709	0.611048	0.006243	CS pos: 34-35. LRA-DS. Pr: 0.5843		416	70
	34	1314777	1	Sistotremastrum niveocremeum HHB9708	>tr|A0A164TNZ7|A0A164TNZ7_9HOMO Metallo-dependent phosphatase OS=Sistotremastrum niveocremeum HHB9708 OX=1314777 GN=SISNIDRAFT_486546 PE=4 SV=1	A0A164TNZ7	Eukaryota	Fungi	Dikarya	Basidiomycota	Agaricomycotina	Agaricomycetes	Trechisporales	Hydnodontaceae			0	0	11	21	384	0						plas: 10, golg: 7, extr: 5, mito: 2, E.R.: 2, vacu: 1	Golgi apparatus	Membrane	0.0003	0.0009	0.0009	0.0009	0.0041	0.4025	0	0.5068	0.0833	0.0001		SP	0.392514	0.601648	0.005838	CS pos: 34-35. LRA-DS. Pr: 0.5843		416	70
	35	1330018	1	Calocera viscosa TUFC12733	>tr|A0A167MCM8|A0A167MCM8_9BASI Metallo-dependent phosphatase OS=Calocera viscosa TUFC12733 OX=1330018 GN=CALVIDRAFT_536944 PE=4 SV=1	A0A167MCM8	Eukaryota	Fungi	Dikarya	Basidiomycota	Agaricomycotina	Dacrymycetes	Dacrymycetales	Dacrymycetaceae			0	5	0	19	0	345						extr: 15, cyto: 5, E.R.: 4, golg: 2, mito: 1	Endoplasmic reticulum	Membrane	0.0059	0.037	0.0258	0.0052	0.006	0.7437	0.0004	0.1075	0.0674	0.0011		SP	0.242876	0.750871	0.006253	CS pos: 23-24. WYG-LK. Pr: 0.3174		369	83
	36	1353952	1	Calocera cornea HHB12733	>tr|A0A165GIG3|A0A165GIG3_9BASI Metallo-dependent phosphatase OS=Calocera cornea HHB12733 OX=1353952 GN=CALCODRAFT_482645 PE=4 SV=1	A0A165GIG3	Eukaryota	Fungi	Dikarya	Basidiomycota	Agaricomycotina	Dacrymycetes	Dacrymycetales	Dacrymycetaceae			0	0	24	19	345	0						cyto: 14.5, cyto_nucl: 8.5, mito: 4, extr: 3, E.R.: 3, nucl: 1.5, pero: 1	Golgi apparatus	Membrane	0.004	0.001	0.0128	0.002	0.0043	0.295	0.0027	0.5045	0.1736	0.0001		OTHER	0.998097	0.001871	3.1e-05			388	102
	37	1295533	1	Cryptococcus amylolentus CBS 6039	>tr|A0A1E3HPT5|A0A1E3HPT5_9TREE Uncharacterized protein OS=Cryptococcus amylolentus CBS 6039 OX=1295533 GN=L202_04010 PE=4 SV=1	A0A1E3HPT5	Eukaryota	Fungi	Dikarya	Basidiomycota	Agaricomycotina	Tremellomycetes	Tremellales	Cryptococcaceae			0	0	54	19	459	0						nucl: 9.5, cyto_nucl: 8, plas: 6, cyto: 5.5, mito: 1, pero: 1, E.R.: 1, golg: 1, cysk: 1, vacu: 1	Golgi apparatus	Membrane	0.0084	0.001	0.0001	0.0003	0.0018	0.2585	0.0039	0.5894	0.1366	0.0001		OTHER	0.999925	7.5e-05	1e-06			532	173
	38	1331196	1	Kwoniella mangroviensis CBS 10435	>tr|A0A1B9ITZ6|A0A1B9ITZ6_9TREE Uncharacterized protein OS=Kwoniella mangroviensis CBS 10435 OX=1331196 GN=L486_03516 PE=4 SV=1	A0A1B9ITZ6	Eukaryota	Fungi	Dikarya	Basidiomycota	Agaricomycotina	Tremellomycetes	Tremellales	Cryptococcaceae			0	0	78	22	462	0						nucl: 8, mito: 7, cyto: 4, golg: 3, plas: 2, pero: 1, cysk: 1, vacu: 1	Golgi apparatus	Membrane	0.0329	0.0073	0.0014	0.0257	0.0073	0.2369	0.0685	0.5102	0.0945	0.0154		OTHER	0.99993	5.7e-05	1.3e-05			562	200
	39	1296100	1	Kwoniella bestiolae CBS 10118	>tr|A0A1B9G5N3|A0A1B9G5N3_9TREE Uncharacterized protein OS=Kwoniella bestiolae CBS 10118 OX=1296100 GN=I302_03991 PE=4 SV=1	A0A1B9G5N3	Eukaryota	Fungi	Dikarya	Basidiomycota	Agaricomycotina	Tremellomycetes	Tremellales	Cryptococcaceae			0	0	87	19	456	0						plas: 9, nucl: 8, cyto: 4, golg: 3, mito: 2, pero: 1	Golgi apparatus	Membrane	0.029	0.0034	0.0004	0.0109	0.0026	0.3124	0.0198	0.5644	0.0497	0.0075		OTHER	0.999991	9e-06	0			562	202
	40	1296096	1	Kwoniella pini CBS 10737	>tr|A0A1B9HVZ4|A0A1B9HVZ4_9TREE Uncharacterized protein OS=Kwoniella pini CBS 10737 OX=1296096 GN=I206_06341 PE=4 SV=1	A0A1B9HVZ4	Eukaryota	Fungi	Dikarya	Basidiomycota	Agaricomycotina	Tremellomycetes	Tremellales	Cryptococcaceae			0	0	76	23	469	0						nucl: 15, mito: 3, plas: 3, golg: 3, cyto: 1, pero: 1, E.R.: 1	Lysosome/Vacuole	Membrane	0.0293	0.0034	0.0005	0.0201	0.0272	0.1859	0.0144	0.3343	0.3703	0.0146		OTHER	0.999994	2e-06	4e-06			568	207
	41	1296121	1	Kwoniella dejecticola CBS 10117	>tr|A0A1A6AC75|A0A1A6AC75_9TREE Uncharacterized protein OS=Kwoniella dejecticola CBS 10117 OX=1296121 GN=I303_01875 PE=4 SV=1	A0A1A6AC75	Eukaryota	Fungi	Dikarya	Basidiomycota	Agaricomycotina	Tremellomycetes	Tremellales	Cryptococcaceae			0	0	96	22	472	0						nucl: 9, plas: 6, cyto: 3, pero: 2, E.R.: 2, golg: 2, mito: 1, cysk: 1, vacu: 1	Lysosome/Vacuole	Membrane	0.0617	0.0921	0.0132	0.0161	0.039	0.1139	0.0566	0.1371	0.4325	0.0377		OTHER	0.999998	2e-06	0			590	235
	42	1296120	1	Kwoniella heveanensis BCC8398	>tr|A0A1B9H2I0|A0A1B9H2I0_9TREE Uncharacterized protein OS=Kwoniella heveanensis BCC8398 OX=1296120 GN=I316_00592 PE=4 SV=1	A0A1B9H2I0	Eukaryota	Fungi	Dikarya	Basidiomycota	Agaricomycotina	Tremellomycetes	Tremellales	Cryptococcaceae			0	0	129	18	501	0						nucl: 7.5, cyto_nucl: 6.5, cyto: 4.5, plas: 4, mito: 3, golg: 3, pero: 2, extr: 1, cysk: 1, vacu: 1	Golgi apparatus	Membrane	0.008	0.0008	0.0002	0.0019	0.0037	0.1033	0.0008	0.6647	0.2147	0.0018		OTHER	0.99998	2e-05	0			648	265
	43	4999	1	Kockovaella imperatae	>tr|A0A1Y1UMM3|A0A1Y1UMM3_9TREE Metallo-dependent phosphatase-like protein OS=Kockovaella imperatae OX=4999 GN=BD324DRAFT_619048 PE=4 SV=1	A0A1Y1UMM3	Eukaryota	Fungi	Dikarya	Basidiomycota	Agaricomycotina	Tremellomycetes	Tremellales	Cuniculitremaceae			0	0	56	19	399	0						nucl: 10.5, cyto_nucl: 8, cyto: 4.5, plas: 4, golg: 3, mito: 1, pero: 1, E.R.: 1, cysk: 1, vacu: 1	Golgi apparatus	Membrane	0.0141	0.0013	0.0005	0.0024	0.0007	0.2949	0.0101	0.6099	0.0657	0.0003		OTHER	0.999262	0.000728	1e-05			474	146
	44	71784	1	Naematelia encephala	>tr|A0A1Y2BE31|A0A1Y2BE31_9TREE Metallo-dependent phosphatase-like protein OS=Naematelia encephala OX=71784 GN=BCR39DRAFT_520794 PE=4 SV=1	A0A1Y2BE31	Eukaryota	Fungi	Dikarya	Basidiomycota	Agaricomycotina	Tremellomycetes	Tremellales	Naemateliaceae			0	0	85	19	467	0						nucl: 10.5, cyto_nucl: 7, plas: 6, mito: 3, cyto: 2.5, golg: 2, pero: 1, cysk: 1, vacu: 1	Golgi apparatus	Membrane	0.0022	0.0004	0.0001	0.0032	0.004	0.3082	0.0009	0.6298	0.0493	0.0018		OTHER	0.999983	1.7e-05	0			571	192
	45	289078	1	Microbotryum saponariae	>tr|A0A2X0LHF7|A0A2X0LHF7_9BASI BZ3500_MvSof-1268-A1-R1_Chr3-3g06481 protein OS=Microbotryum saponariae OX=289078 GN=BZ3500_MVSOF-1268-A1-R1_CHR3-3G06481 PE=4 SV=1	A0A2X0LHF7	Eukaryota	Fungi	Dikarya	Basidiomycota	Pucciniomycotina	Microbotryomycetes	Microbotryales	Microbotryaceae			0	0	33	20	665	0						extr: 15, cyto: 7.5, cyto_nucl: 4.5, mito: 2, pero: 1, E.R.: 1	Golgi apparatus	Membrane	0.0005	0.0005	0.001	0.0005	0.0136	0.0922	0.0006	0.4479	0.4429	0.0002		OTHER	0.999007	0.000992	2e-06			718	168
	46	796604	1	Microbotryum silenes-dioicae	>tr|A0A2X0PEX0|A0A2X0PEX0_9BASI BQ5605_C009g05550 protein OS=Microbotryum silenes-dioicae OX=796604 GN=BQ5605_C009g05550 PE=4 SV=1	A0A2X0PEX0	Eukaryota	Fungi	Dikarya	Basidiomycota	Pucciniomycotina	Microbotryomycetes	Microbotryales	Microbotryaceae			0	0	41	20	660	0						extr: 16, cyto: 6.5, cyto_nucl: 4, mito: 2, pero: 1, golg: 1	Lysosome/Vacuole	Membrane	0.004	0.0028	0.0004	0.0007	0.0248	0.0498	0.001	0.3464	0.5691	0.001		OTHER	0.999607	0.000391	2e-06			721	176
	47	269621	1	Microbotryum intermedium	>tr|A0A238FNJ7|A0A238FNJ7_9BASI BQ2448_7784 protein OS=Microbotryum intermedium OX=269621 GN=BQ2448_7784 PE=4 SV=1	A0A238FNJ7	Eukaryota	Fungi	Dikarya	Basidiomycota	Pucciniomycotina	Microbotryomycetes	Microbotryales	Microbotryaceae			0	0	42	20	697	0						extr: 13, cyto: 4.5, cyto_nucl: 3, golg: 3, mito: 2, pero: 1, E.R.: 1, cysk: 1, vacu: 1	Lysosome/Vacuole	Membrane	0.0116	0.006	0.0004	0.001	0.0081	0.2109	0.0041	0.3544	0.395	0.0084		OTHER	0.999433	0.000566	1e-06			759	184
	48	741276	1	Rhodotorula taiwanensis	>tr|A0A2S5BE43|A0A2S5BE43_9BASI Uncharacterized protein OS=Rhodotorula taiwanensis OX=741276 GN=BMF94_2016 PE=4 SV=1	A0A2S5BE43	Eukaryota	Fungi	Dikarya	Basidiomycota	Pucciniomycotina	Microbotryomycetes	Sporidiobolales	Sporidiobolaceae			0	0	122	25	905	0						mito: 8, nucl: 6, plas: 4, cyto: 3, extr: 3, pero: 1, E.R.: 1, vacu: 1	Mitochondrion	Membrane	0.0272	0.0284	0.0008	0.3932	0.0177	0.0893	0.0528	0.0498	0.0836	0.2573		OTHER	0.996423	0.000347	0.00323		disordered regions	1052	328
	49	1305733	1	Rhodotorula sp. JG-1b	>tr|A0A109FIQ1|A0A109FIQ1_9BASI Uncharacterized protein OS=Rhodotorula sp. JG-1b OX=1305733 GN=RHOSPDRAFT_33145 PE=4 SV=1	A0A109FIQ1	Eukaryota	Fungi	Dikarya	Basidiomycota	Pucciniomycotina	Microbotryomycetes	Sporidiobolales	Sporidiobolaceae			0	0	134	20	994	0						nucl: 8, mito: 7, cyto: 3, plas: 3, pero: 2, extr: 1, E.R.: 1, golg: 1, vacu: 1	Peroxisome	Membrane	0.1082	0.1018	0.0024	0.1816	0.0199	0.1124	0.0514	0.1174	0.068	0.2369		OTHER	0.99967	2.9e-05	0.000301		disordered regions	1148	356
	50	200324	2	Puccinia coronata var. avenae f. sp. avenae	>tr|A0A2N5SCU7|A0A2N5SCU7_9BASI Uncharacterized protein OS=Puccinia coronata var. avenae f. sp. avenae OX=200324 GN=PCANC_20510 PE=4 SV=1	A0A2N5SCU7	Eukaryota	Fungi	Dikarya	Basidiomycota	Pucciniomycotina	Pucciniomycetes	Pucciniales	Pucciniaceae			0	0	29	24	363	0						mito: 9, nucl: 5, plas: 4, extr: 3, E.R.: 2, golg: 2, cyto: 1, pero: 1	Golgi apparatus	Membrane	0.0041	0.0005	0.0008	0.0031	0.0052	0.2389	0.0066	0.5468	0.1936	0.0004		OTHER	0.994185	0.005328	0.000487			416	94
	51	200324	2	Puccinia coronata var. avenae f. sp. avenae	>tr|A0A2N5UY95|A0A2N5UY95_9BASI Uncharacterized protein OS=Puccinia coronata var. avenae f. sp. avenae OX=200324 GN=PCANC_07930 PE=4 SV=1	A0A2N5UY95	Eukaryota	Fungi	Dikarya	Basidiomycota	Pucciniomycotina	Pucciniomycetes	Pucciniales	Pucciniaceae			0	0	29	24	363	0						mito: 10, nucl: 5, plas: 4, extr: 3, golg: 2, cyto: 1, pero: 1, E.R.: 1	Golgi apparatus	Membrane	0.002	0.0004	0.0007	0.0012	0.0045	0.2319	0.0031	0.6266	0.1296	0.0001		OTHER	0.994129	0.005399	0.000472			416	94
	52	1165861	1	Puccinia striiformis f. sp. tritici PST-78	>tr|A0A0L0VKE2|A0A0L0VKE2_9BASI Uncharacterized protein OS=Puccinia striiformis f. sp. tritici PST-78 OX=1165861 GN=PSTG_06977 PE=4 SV=1	A0A0L0VKE2	Eukaryota	Fungi	Dikarya	Basidiomycota	Pucciniomycotina	Pucciniomycetes	Pucciniales	Pucciniaceae			0	0	34	20	368	0						mito: 8, golg: 8, extr: 7, E.R.: 2, nucl: 1, vacu: 1	Golgi apparatus	Membrane	0.0012	0.0003	0.0001	0.0003	0.0031	0.2701	0.0003	0.6178	0.1068	0		OTHER	0.999644	0.000236	0.000119			422	103
Ascomycota Ascomycota Ascomycota Ascomycota Ascomycota Ascomycota Ascomycota Ascomycota. Ascomycota Ascomycota Ascomycota Ascomycota Ascomycota Ascomycota Ascomycota Ascomycota Ascomycota Ascomycota Ascomycota Ascomycota Ascomycota Ascomycota Ascomycota Ascomycota Ascomycota Ascomycota Ascomycota Ascomycota Ascomycota Ascomycota Ascomycota Ascomycota Ascomycota Ascomycota Ascomycota Ascomycota As…	1	236234	1	Diplodia corticola	>tr|A0A1J9RJF2|A0A1J9RJF2_9PEZI Ser thr protein phosphatase family OS=Diplodia corticola OX=236234 GN=BKCO1_1230001 PE=4 SV=1	A0A1J9RJF2	Eukaryota	Fungi	Dikarya	Ascomycota	Pezizomycotina	Dothideomycetes	Dothideomycetes incertae sedis	Botryosphaeriales	Botryosphaeriaceae		0	224	0	19	0	318	0	0	0	0	0	plas: 14, nucl: 5.5, cyto_nucl: 4, mito: 3, pero: 2, cyto: 1.5, vacu: 1	Golgi apparatus	Membrane	0.077	0.0008	0.0001	0.0265	0.0021	0.1864	0.0933	0.5733	0.0253	0.0153		OTHER	0.999998	2e-06	1e-06		disordered regions	561	302
	2	5025	1	Venturia inaequalis	>tr|A0A370J0B4|A0A370J0B4_VENIN Uncharacterized protein OS=Venturia inaequalis OX=5025 GN=Vi05172_g10609 PE=4 SV=1	A0A370J0B4	Eukaryota	Fungi	Dikarya	Ascomycota	Pezizomycotina	Dothideomycetes	Dothideomycetes incertae sedis	Venturiales	Venturiaceae		0	0	279	0	0	0	0	0	0	0	0	cyto: 23, cyto_nucl: 13.333, cyto_pero: 12.333, nucl: 2.5, mito: 1	Cytoplasm	Soluble	0.0716	0.5411	0.0115	0.2776	0.0004	0.0004	0.0391	0.0002	0.0009	0.0573		OTHER	0.999683	0.000184	0.000133			279	27
	3	766039	1	Acidomyces richmondensis	>tr|A0A150V7K9|A0A150V7K9_9PEZI Uncharacterized protein (Fragment) OS=Acidomyces richmondensis BFW OX=766039 GN=M433DRAFT_50047 PE=4 SV=1	A0A150V7K9	Eukaryota	Fungi	Dikarya	Ascomycota	Pezizomycotina	Dothideomycetes	Dothideomycetidae	Capnodiales	Capnodiales incertae sedis		0	57	0	19	0	331	0	0	0	0	0	mito: 10.5, plas: 7, cyto_mito: 7, nucl: 3, pero: 3, cyto: 2.5, E.R.: 1	Golgi apparatus	Membrane	0.0024	0	0	0.0005	0.0007	0.2854	0	0.6997	0.011	0		OTHER	0.999267	0.000319	0.000414			407	140
	4	1507870	2	Rachicladosporium antarcticum	>tr|A0A1V8SFV7|A0A1V8SFV7_9PEZI Uncharacterized protein OS=Rachicladosporium antarcticum OX=1507870 GN=B0A48_16341 PE=4 SV=1	A0A1V8SFV7	Eukaryota	Fungi	Dikarya	Ascomycota	Pezizomycotina	Dothideomycetes	Dothideomycetidae	Capnodiales	Cladosporiaceae		0	0	892	0	0	0	0	0	0	0	0	mito: 23, cyto: 2, nucl: 1, pero: 1	Mitochondrion	Soluble	0	0.0002	0	0.9898	0	0	0.0097	0	0	0.0002		OTHER	0.564242	0.000107	0.435651		Ubiquinol-cytochrome c chaperone/UPF0174 (IPR021150), SET DOMAIN	892	592
	5	1507870	2	Rachicladosporium antarcticum	>tr|A0A1V8TR94|A0A1V8TR94_9PEZI Uncharacterized protein OS=Rachicladosporium antarcticum OX=1507870 GN=B0A48_02013 PE=4 SV=1	A0A1V8TR94	Eukaryota	Fungi	Dikarya	Ascomycota	Pezizomycotina	Dothideomycetes	Dothideomycetidae	Capnodiales	Cladosporiaceae		0	853	0	18	0	363	0	0	0	0	0	plas: 10, nucl: 6, mito: 3, cyto: 3, pero: 2, extr: 1, golg: 1, vacu: 1	Golgi apparatus	Membrane	0.0005	0.0008	0.0077	0.0006	0.1054	0.3205	0.0042	0.4197	0.1402	0.0003		OTHER	0.999375	0.000461	0.000164		Pectate_lyase_SF_prot, disordered region	1234	934
	6	1974281	1	Rachicladosporium sp. CCFEE 5018	>tr|A0A1V8U9A6|A0A1V8U9A6_9PEZI Uncharacterized protein OS=Rachicladosporium sp. CCFEE 5018 OX=1974281 GN=B0A51_12479 PE=4 SV=1	A0A1V8U9A6	Eukaryota	Fungi	Dikarya	Ascomycota	Pezizomycotina	Dothideomycetes	Dothideomycetidae	Capnodiales	Cladosporiaceae		19	0	510	22	298	0	19	362	0	0	0	extr: 17, plas: 9	Endoplasmic reticulum	Membrane	0.0088	0.0082	0.1376	0.0149	0.2368	0.3515	0.0161	0.1023	0.1103	0.0135		SP	8.1e-05	0.999914	5e-06	CS pos: 19-20. VIA-QH. Pr: 0.8792	Pectate_lyase_SF_prot	1230	930
	7	112498	1	Ramularia collo-cygni	>tr|A0A2D3VAN0|A0A2D3VAN0_9PEZI Uncharacterized protein OS=Ramularia collo-cygni OX=112498 GN=RCC_10862 PE=4 SV=1	A0A2D3VAN0	Eukaryota	Fungi	Dikarya	Ascomycota	Pezizomycotina	Dothideomycetes	Dothideomycetidae	Capnodiales	Mycosphaerellaceae		0	67	0	19	0	353	0	0	0	0	0	nucl: 15, cyto_nucl: 11.5, cyto: 6, pero: 4, mito: 2	Golgi apparatus	Membrane	0.0019	0.0005	0.0002	0.0009	0.0035	0.2605	0.0011	0.6391	0.0922	0.0001		OTHER	0.999912	8.5e-05	3e-06			439	147
	8	122368	1	Cercospora beticola	>tr|A0A2G5HQG7|A0A2G5HQG7_CERBT Uncharacterized protein OS=Cercospora beticola OX=122368 GN=CB0940_08558 PE=4 SV=1	A0A2G5HQG7	Eukaryota	Fungi	Dikarya	Ascomycota	Pezizomycotina	Dothideomycetes	Dothideomycetidae	Capnodiales	Mycosphaerellaceae		0	93	0	17	0	355	0	0	0	0	0	cyto: 9, pero: 6, nucl: 5, plas: 4, mito: 2, cysk: 1	Endoplasmic reticulum	Membrane	0.0037	0.001	0.0001	0.0004	0.0013	0.4845	0.0024	0.4452	0.0613	0.0001		OTHER	0.999839	0.000146	1.5e-05			465	174
	9	348901	1	Cercospora zeina	>tr|A0A2I0RM40|A0A2I0RM40_9PEZI Bis(5'-nucleosyl)-tetraphosphatase, symmetrical OS=Cercospora zeina OX=348901 GN=BST61_czeina87g000150 PE=4 SV=1	A0A2I0RM40	Eukaryota	Fungi	Dikarya	Ascomycota	Pezizomycotina	Dothideomycetes	Dothideomycetidae	Capnodiales	Mycosphaerellaceae		0	93	0	19	0	355	0	0	0	0	0	cyto: 13, cyto_nucl: 10, nucl: 5, pero: 5, mito: 4	Golgi apparatus	Membrane	0.0026	0.0005	0	0.0003	0.0011	0.3941	0.0001	0.574	0.0269	0.0002		OTHER	0.999867	0.000122	1.2e-05			467	176
	10	357750	1	Cercospora berteroae	>tr|A0A2S6BXG7|A0A2S6BXG7_9PEZI Uncharacterized protein OS=Cercospora berteroae OX=357750 GN=CBER1_10027 PE=4 SV=1	A0A2S6BXG7	Eukaryota	Fungi	Dikarya	Ascomycota	Pezizomycotina	Dothideomycetes	Dothideomycetidae	Capnodiales	Mycosphaerellaceae		0	91	0	19	0	355	0	0	0	0	0	cyto: 8, pero: 6, nucl: 5, plas: 5, mito: 2, cysk: 1	Endoplasmic reticulum	Membrane	0.0053	0.0016	0.0001	0.0004	0.0009	0.4725	0.0019	0.4521	0.065	0.0001		OTHER	0.999801	0.00017	2.9e-05			465	174
	11	1276538	1	Zymoseptoria tritici ST99CH_3D7	>tr|A0A1X7RP76|A0A1X7RP76_ZYMTR Uncharacterized protein OS=Zymoseptoria tritici ST99CH_3D7 OX=1276538 GN=ZT3D7_G4354 PE=4 SV=1	A0A1X7RP76	Eukaryota	Fungi	Dikarya	Ascomycota	Pezizomycotina	Dothideomycetes	Dothideomycetidae	Capnodiales	Mycosphaerellaceae		0	83	0	17	0	370	0	0	0	0	0	plas: 8, cyto: 6.5, cyto_nucl: 6, nucl: 4.5, mito: 4, E.R.: 3, vacu: 1	Golgi apparatus	Membrane	0.0034	0.0005	0.0002	0.0039	0.0032	0.3771	0.001	0.549	0.0597	0.0021		OTHER	0.999813	0.000121	6.6e-05			470	166
	12	1157616	1	Hortaea werneckii EXF-2000	>tr|A0A1Z5TC95|A0A1Z5TC95_HORWE Uncharacterized protein OS=Hortaea werneckii EXF-2000 OX=1157616 GN=BTJ68_08200 PE=4 SV=1	A0A1Z5TC95	Eukaryota	Fungi	Dikarya	Ascomycota	Pezizomycotina	Dothideomycetes	Dothideomycetidae	Capnodiales	Teratosphaeriaceae		0	114	0	18	0	356	0	0	0	0	0	nucl: 10.5, cyto_nucl: 10, cyto: 8.5, mito: 3, pero: 3, plas: 1, cysk: 1	Golgi apparatus	Membrane	0.0019	0.0007	0.0004	0.0003	0.0028	0.3243	0.0002	0.5939	0.0753	0.0002		OTHER	0.999963	1.2e-05	2.5e-05			490	196
	13	40998	1	Elsinoe australis	>tr|A0A2P7ZTZ7|A0A2P7ZTZ7_9PEZI Uncharacterized protein OS=Elsinoe australis OX=40998 GN=B9Z65_2947 PE=4 SV=1	A0A2P7ZTZ7	Eukaryota	Fungi	Dikarya	Ascomycota	Pezizomycotina	Dothideomycetes	Dothideomycetidae	Myriangiales	Elsinoaceae		0	76	0	20	0	463	0	0	0	0	0	nucl: 12.5, cyto_nucl: 9, mito: 5, cyto: 4.5, plas: 4, pero: 1	Golgi apparatus	Membrane	0.0011	0.0003	0.0002	0.0006	0.0018	0.4301	0.0003	0.5108	0.0545	0.0003		OTHER	0.99999	4e-06	6e-06			559	159
	14	2082308	1	Sphaceloma murrayae	>tr|A0A2K1QJ98|A0A2K1QJ98_9PEZI Uncharacterized protein OS=Sphaceloma murrayae OX=2082308 GN=CAC42_8245 PE=4 SV=1	A0A2K1QJ98	Eukaryota	Fungi	Dikarya	Ascomycota	Pezizomycotina	Dothideomycetes	Dothideomycetidae	Myriangiales	Elsinoaceae		0	74	0	20	0	453	0	0	0	0	0	mito: 15, nucl: 6.5, cyto_nucl: 5.5, cyto: 3.5, pero: 2	Golgi apparatus	Membrane	0.0008	0.0001	0.0001	0.0003	0.0006	0.3258	0.0001	0.6489	0.0233	0		OTHER	0.999938	8e-06	5.4e-05			547	157
	15	1448308	1	Corynespora cassiicola Philippines	>tr|A0A2T2P8D9|A0A2T2P8D9_CORCC Ser/Thr protein phosphatase-like protein family OS=Corynespora cassiicola Philippines OX=1448308 GN=BS50DRAFT_493 PE=4 SV=1	A0A2T2P8D9	Eukaryota	Fungi	Dikarya	Ascomycota	Pezizomycotina	Dothideomycetes	Pleosporomycetidae	Pleosporales	Corynesporascaceae		0	63	0	19	0	304	0	0	0	0	0	cyto: 12.5, cyto_pero: 9.5, pero: 5.5, mito: 4, nucl: 3, plas: 1, cysk: 1	Golgi apparatus	Membrane	0.0008	0.0003	0.0001	0.0002	0.0016	0.2589	0.0001	0.6711	0.0669	0.0001		OTHER	0.999977	1.7e-05	5e-06			387	136
	16	1231657	1	Clohesyomyces aquaticus	>tr|A0A1Y1Y8I0|A0A1Y1Y8I0_9PLEO Metallo-dependent phosphatase-like protein OS=Clohesyomyces aquaticus OX=1231657 GN=BCR34DRAFT_499371 PE=4 SV=1	A0A1Y1Y8I0	Eukaryota	Fungi	Dikarya	Ascomycota	Pezizomycotina	Dothideomycetes	Pleosporomycetidae	Pleosporales	Lindgomycetaceae		0	64	0	19	0	308	0	0	0	0	0	cyto: 10.5, cyto_pero: 8, nucl: 6, mito: 5, pero: 4.5, cysk: 1	Golgi apparatus	Membrane	0.0028	0.0005	0.0001	0.0007	0.0011	0.2238	0.0007	0.71	0.0599	0.0004		OTHER	0.999896	3.5e-05	6.9e-05			391	143
	17	1460663	1	Paraphaeosphaeria sporulosa	>tr|A0A177CBY0|A0A177CBY0_9PLEO Serine/threonine protein phosphatase OS=Paraphaeosphaeria sporulosa OX=1460663 GN=CC84DRAFT_1092771 PE=4 SV=1	A0A177CBY0	Eukaryota	Fungi	Dikarya	Ascomycota	Pezizomycotina	Dothideomycetes	Pleosporomycetidae	Pleosporales	Massarineae	Didymosphaeriaceae	0	61	0	18	0	306	0	0	0	0	0	cyto: 11.5, cyto_nucl: 8.5, mito: 6, nucl: 4.5, pero: 3, plas: 1, cysk: 1	Golgi apparatus	Membrane	0.0017	0.0004	0.0001	0.0003	0.0005	0.3038	0.0001	0.6543	0.0389	0		OTHER	0.99999	6e-06	3e-06			386	135
	18	765868	1	Stagonospora sp. SRC1lsM3a	>tr|A0A178AIS5|A0A178AIS5_9PLEO Metallo-dependent phosphatase OS=Stagonospora sp. SRC1lsM3a OX=765868 GN=IQ06DRAFT_281700 PE=4 SV=1	A0A178AIS5	Eukaryota	Fungi	Dikarya	Ascomycota	Pezizomycotina	Dothideomycetes	Pleosporomycetidae	Pleosporales	Massarineae	Massarinaceae	0	66	0	19	0	308	0	0	0	0	0	nucl: 11.5, cyto_nucl: 8, plas: 6, cyto: 3.5, mito: 3, pero: 1, E.R.: 1, vacu: 1	Golgi apparatus	Membrane	0.0012	0.0002	0.0005	0.0005	0.0012	0.2369	0.0008	0.7004	0.0581	0.0003		OTHER	0.999974	1e-05	1.6e-05			393	139
	19	97972	1	Periconia macrospinosa	>tr|A0A2V1E635|A0A2V1E635_9PLEO Metallo-dependent phosphatase OS=Periconia macrospinosa OX=97972 GN=DM02DRAFT_84530 PE=4 SV=1	A0A2V1E635	Eukaryota	Fungi	Dikarya	Ascomycota	Pezizomycotina	Dothideomycetes	Pleosporomycetidae	Pleosporales	Massarineae	Periconiaceae	0	64	0	23	0	280	0	0	0	0	0	plas: 8, mito: 5, cyto: 5, nucl: 4, pero: 2, golg: 1, cysk: 1, vacu: 1	Golgi apparatus	Membrane	0.0019	0.0011	0.0002	0.0014	0.0138	0.4278	0.0006	0.4737	0.0794	0.0002		OTHER	0.999988	3e-06	9e-06			367	137
	20	765867	1	Pyrenochaeta sp. DS3sAY3a	>tr|A0A178EIY7|A0A178EIY7_9PLEO Metallo-dependent phosphatase OS=Pyrenochaeta sp. DS3sAY3a OX=765867 GN=IQ07DRAFT_285050 PE=4 SV=1	A0A178EIY7	Eukaryota	Fungi	Dikarya	Ascomycota	Pezizomycotina	Dothideomycetes	Pleosporomycetidae	Pleosporales	Pleosporineae	Cucurbitariaceae	0	67	0	19	0	296	0	0	0	0	0	plas: 7, nucl: 6, cyto: 5, mito: 4, pero: 3, extr: 2	Golgi apparatus	Membrane	0.003	0.0005	0.0005	0.0009	0.0016	0.288	0.0047	0.6707	0.0299	0.0002		OTHER	0.999944	4.3e-05	1.3e-05			382	139
	21	5454	1	Ascochyta rabiei	>tr|A0A163KAZ0|A0A163KAZ0_DIDRA Hydrolase OS=Didymella rabiei OX=5454 GN=ST47_g1959 PE=4 SV=1	A0A163KAZ0	Eukaryota	Fungi	Dikarya	Ascomycota	Pezizomycotina	Dothideomycetes	Pleosporomycetidae	Pleosporales	Pleosporineae	Didymellaceae	0	179	0	20	0	308	0	0	0	0	0	plas: 9, pero: 6, mito: 4, nucl: 3.5, cyto_nucl: 3.5, cyto: 2.5, cysk: 1, vacu: 1	Golgi apparatus	Membrane	0.0463	0.0028	0.0001	0.0176	0.001	0.3131	0.0083	0.5268	0.0659	0.0181		OTHER	0.999944	3.9e-05	1.7e-05		disorder prediction	507	253
	22	105696	1	Epicoccum nigrum	>tr|A0A1Y2LWQ0|A0A1Y2LWQ0_EPING Uncharacterized protein OS=Epicoccum nigrum OX=105696 GN=B5807_07777 PE=4 SV=1	A0A1Y2LWQ0	Eukaryota	Fungi	Dikarya	Ascomycota	Pezizomycotina	Dothideomycetes	Pleosporomycetidae	Pleosporales	Pleosporineae	Didymellaceae	0	64	0	20	0	309	0	0	0	0	0	cyto: 10.5, cyto_nucl: 9.5, nucl: 7.5, mito: 4, plas: 3, E.R.: 1, golg: 1	Golgi apparatus	Membrane	0.0016	0.0002	0.0002	0.0004	0.0016	0.2671	0.0005	0.657	0.0712	0		OTHER	0.999943	3.2e-05	2.4e-05			393	138
	23	5599	1	Alternaria alternata	>tr|A0A177E5I0|A0A177E5I0_ALTAL Metallo-dependent phosphatase OS=Alternaria alternata OX=5599 GN=CC77DRAFT_925781 PE=4 SV=1	A0A177E5I0	Eukaryota	Fungi	Dikarya	Ascomycota	Pezizomycotina	Dothideomycetes	Pleosporomycetidae	Pleosporales	Pleosporineae	Pleosporaceae	0	71	0	19	0	306	0	0	0	0	0	nucl: 12, plas: 6, pero: 4, cyto: 3, mito: 1, vacu: 1	Golgi apparatus	Membrane	0.0014	0.0006	0.0005	0.002	0.0017	0.3021	0.0112	0.6183	0.0618	0.0005		OTHER	0.999871	6.7e-05	6.2e-05			396	143
	24	45151	1	Pyrenophora tritici-repentis	>tr|A0A2W1GFF5|A0A2W1GFF5_9PLEO Metallophos domain containing protein OS=Pyrenophora tritici-repentis OX=45151 GN=A1F97_09248 PE=4 SV=1	A0A2W1GFF5	Eukaryota	Fungi	Dikarya	Ascomycota	Pezizomycotina	Dothideomycetes	Pleosporomycetidae	Pleosporales	Pleosporineae	Pleosporaceae	0	77	0	18	0	323	0	0	0	0	0	plas: 11, nucl: 9.5, cyto_nucl: 6.5, pero: 3, cyto: 2.5, mito: 1	Golgi apparatus	Membrane	0.0052	0.0016	0.001	0.0067	0.001	0.2678	0.0042	0.6346	0.0744	0.0035		OTHER	0.999962	2.7e-05	1.2e-05			418	149
	25	183478	1	Stemphylium lycopersici	>tr|A0A364N5U8|A0A364N5U8_9PLEO Metallo-dependent phosphatase OS=Stemphylium lycopersici OX=183478 GN=DDE83_004182 PE=4 SV=1	A0A364N5U8	Eukaryota	Fungi	Dikarya	Ascomycota	Pezizomycotina	Dothideomycetes	Pleosporomycetidae	Pleosporales	Pleosporineae	Pleosporaceae	0	66	0	18	0	307	0	0	0	0	0	nucl: 13, plas: 10, pero: 3, cyto: 1	Golgi apparatus	Membrane	0.0006	0.0003	0.0004	0.0005	0.0023	0.1925	0.0056	0.7577	0.0402	0.0001		OTHER	0.999966	2.7e-05	7e-06			391	138
	26	930089	1	Bipolaris zeicola 26-R-13	>tr|W6XSY9|W6XSY9_COCCA Uncharacterized protein OS=Bipolaris zeicola 26-R-13 OX=930089 GN=COCCADRAFT_103294 PE=4 SV=1	W6XSY9	Eukaryota	Fungi	Dikarya	Ascomycota	Pezizomycotina	Dothideomycetes	Pleosporomycetidae	Pleosporales	Pleosporineae	Pleosporaceae	0	70	0	18	0	307	0	0	0	0	0	cyto: 10.5, cyto_nucl: 9.5, nucl: 7.5, pero: 5, mito: 4	Golgi apparatus	Membrane	0.0022	0.001	0.0005	0.0006	0.0024	0.4505	0.0061	0.4683	0.0681	0.0002		OTHER	0.999734	7.2e-05	0.000194			397	143
	27	930090	1	Bipolaris oryzae ATCC 44560	>tr|W6ZNF0|W6ZNF0_COCMI Uncharacterized protein OS=Bipolaris oryzae ATCC 44560 OX=930090 GN=COCMIDRAFT_96461 PE=4 SV=1	W6ZNF0	Eukaryota	Fungi	Dikarya	Ascomycota	Pezizomycotina	Dothideomycetes	Pleosporomycetidae	Pleosporales	Pleosporineae	Pleosporaceae	0	70	0	18	0	299	0	0	0	0	0	cyto: 9.5, cyto_nucl: 9, nucl: 7.5, mito: 5, pero: 5	Golgi apparatus	Membrane	0.002	0.0004	0.0005	0.0018	0.0022	0.3178	0.0042	0.6407	0.0297	0.0007		OTHER	0.999937	3.4e-05	3e-05			389	143
	28	5601	1	Phialophora americana	>tr|A0A0D2G8B3|A0A0D2G8B3_9EURO Uncharacterized protein OS=Phialophora americana OX=5601 GN=PV04_04115 PE=4 SV=1	A0A0D2G8B3	Eukaryota	Fungi	Dikarya	Ascomycota	Pezizomycotina	Eurotiomycetes	Chaetothyriomycetidae	Chaetothyriales	Herpotrichiellaceae		0	28	0	20	0	349	0	0	0	0	0	cyto: 11.5, mito: 7, cyto_nucl: 6.5, extr: 4, plas: 2, pero: 1, E.R.: 1	Golgi apparatus	Membrane	0.0007	0.0001	0.0001	0.0006	0.0035	0.136	0.0001	0.8119	0.047	0		OTHER	0.968264	0.026022	0.005714			397	115
	29	86049	1	Cladophialophora carrionii	>tr|A0A1C1CB13|A0A1C1CB13_9EURO Ser/Thr protein phosphatase family OS=Cladophialophora carrionii OX=86049 GN=CLCR_01603 PE=4 SV=1	A0A1C1CB13	Eukaryota	Fungi	Dikarya	Ascomycota	Pezizomycotina	Eurotiomycetes	Chaetothyriomycetidae	Chaetothyriales	Herpotrichiellaceae		0	0	25	21	347	0	0	0	0	0	0	cyto: 8.5, cyto_nucl: 7.333, nucl: 5, mito_nucl: 4.833, plas: 4, mito: 3.5, extr: 3, E.R.: 1, golg: 1, vacu: 1	Golgi apparatus	Membrane	0.0002	0.0001	0.0003	0.0005	0.0013	0.2468	0	0.6965	0.0544	0		OTHER	0.998613	0.001258	0.000129			393	111
	30	212818	1	Exophiala mesophila	>tr|A0A0D1ZDS9|A0A0D1ZDS9_9EURO Uncharacterized protein OS=Exophiala mesophila OX=212818 GN=PV10_04131 PE=4 SV=1	A0A0D1ZDS9	Eukaryota	Fungi	Dikarya	Ascomycota	Pezizomycotina	Eurotiomycetes	Chaetothyriomycetidae	Chaetothyriales	Herpotrichiellaceae		0	74	0	19	0	340	0	0	0	0	0	nucl: 7.5, cyto_nucl: 7.5, plas: 7, cyto: 6.5, mito: 3, pero: 1, cysk: 1, vacu: 1	Golgi apparatus	Membrane	0.0045	0.0006	0.0001	0.0019	0.0018	0.3649	0.0015	0.5554	0.0682	0.0011		OTHER	0.999968	1.9e-05	1.3e-05			433	162
	31	348802	1	Exophiala xenobiotica	>tr|A0A0D2D6H2|A0A0D2D6H2_9EURO Uncharacterized protein OS=Exophiala xenobiotica OX=348802 GN=PV05_02478 PE=4 SV=1	A0A0D2D6H2	Eukaryota	Fungi	Dikarya	Ascomycota	Pezizomycotina	Eurotiomycetes	Chaetothyriomycetidae	Chaetothyriales	Herpotrichiellaceae		0	74	0	23	0	356	0	0	0	0	0	plas: 10, nucl: 5.5, cyto_nucl: 5.5, pero: 5, cyto: 4.5, E.R.: 1, vacu: 1	Golgi apparatus	Membrane	0.0042	0.0006	0.0001	0.0004	0.0009	0.3796	0.0007	0.539	0.0743	0.0001		OTHER	0.999957	1.5e-05	2.8e-05			453	161
	32	569365	1	Cladophialophora immunda	>tr|A0A0D2AUX9|A0A0D2AUX9_9EURO Uncharacterized protein OS=Cladophialophora immunda OX=569365 GN=PV07_04893 PE=4 SV=1	A0A0D2AUX9	Eukaryota	Fungi	Dikarya	Ascomycota	Pezizomycotina	Eurotiomycetes	Chaetothyriomycetidae	Chaetothyriales	Herpotrichiellaceae		0	51	0	24	0	345	0	0	0	0	0	plas: 10, cyto: 6, mito: 5, cyto_nucl: 5, nucl: 2, extr: 1, pero: 1, E.R.: 1, vacu: 1	Golgi apparatus	Membrane	0.0008	0.0001	0.0001	0.0012	0.0014	0.3812	0.0001	0.5531	0.0618	0.0002		OTHER	0.99071	5.1e-05	0.009239			420	137
	33	1367422	1	Fonsecaea erecta	>tr|A0A178ZD72|A0A178ZD72_9EURO Uncharacterized protein OS=Fonsecaea erecta OX=1367422 GN=AYL99_08446 PE=4 SV=1	A0A178ZD72	Eukaryota	Fungi	Dikarya	Ascomycota	Pezizomycotina	Eurotiomycetes	Chaetothyriomycetidae	Chaetothyriales	Herpotrichiellaceae		0	53	0	23	0	339	0	0	0	0	0	plas: 9, cyto_nucl: 6.5, nucl: 6, cyto: 5, mito: 4, pero: 1, cysk: 1, vacu: 1	Golgi apparatus	Membrane	0.001	0.0002	0.0001	0.0002	0.0005	0.3379	0	0.6192	0.0408	0		OTHER	0.999941	4e-06	5.5e-05			415	138
	34	5062	1	Aspergillus oryzae	>tr|A0A1S9E1K0|A0A1S9E1K0_ASPOZ Calcineurin-like phosphoesterase superfamily domain OS=Aspergillus oryzae OX=5062 GN=OAory_01037860 PE=4 SV=1	A0A1S9E1K0	Eukaryota	Fungi	Dikarya	Ascomycota	Pezizomycotina	Eurotiomycetes	Eurotiomycetidae	Eurotiales	Aspergillaceae		0	0	338	0	0	0	0	0	0	0	0	cyto: 20, cyto_nucl: 12.5, nucl: 3, cysk: 3, mito: 1	Cytoplasm	Soluble	0.0128	0.6501	0.0275	0.0255	0.0006	0.0017	0.1809	0.0006	0.0016	0.0988		OTHER	0.999802	0.000136	6.3e-05			338	50
	35	5078	2	Penicillium griseofulvum	>tr|A0A135LMP1|A0A135LMP1_PENPA Uncharacterized protein OS=Penicillium patulum OX=5078 GN=PGRI_061950 PE=4 SV=1	A0A135LMP1	Eukaryota	Fungi	Dikarya	Ascomycota	Pezizomycotina	Eurotiomycetes	Eurotiomycetidae	Eurotiales	Aspergillaceae		0	0	333	0	0	0	0	0	0	0	0	cyto: 21.5, cyto_nucl: 11.5, mito: 5	Cytoplasm	Soluble	0.0128	0.835	0.0123	0.008	0.0005	0.0012	0.0023	0.0001	0.0009	0.127		OTHER	0.998853	0.000693	0.000454			333	44
	36	5078	2	Penicillium griseofulvum	>tr|A0A135LLR9|A0A135LLR9_PENPA Molybdenum cofactor biosynthesis, MoeB OS=Penicillium patulum OX=5078 GN=PGRI_058760 PE=4 SV=1	A0A135LLR9	Eukaryota	Fungi	Dikarya	Ascomycota	Pezizomycotina	Eurotiomycetes	Eurotiomycetidae	Eurotiales	Aspergillaceae		0	0	667	19	319	0	0	0	0	0	0	nucl: 10, cyto_nucl: 8.5, plas: 7, cyto: 5, mito: 2, golg: 1, cysk: 1, vacu: 1	Endoplasmic reticulum	Membrane	0.0036	0.0007	0	0.2374	0.0317	0.389	0.0042	0.2451	0.0457	0.0427		OTHER	0.999992	6e-06	1e-06		THIF-type NAD/FAD binding fold (IPR000594), disorder domain	1005	753
	37	41047	1	Aspergillus thermomutatus	>tr|A0A397HL77|A0A397HL77_9EURO Uncharacterized protein OS=Aspergillus thermomutatus OX=41047 GN=CDV56_108086 PE=4 SV=1	A0A397HL77	Eukaryota	Fungi	Dikarya	Ascomycota	Pezizomycotina	Eurotiomycetes	Eurotiomycetidae	Eurotiales	Aspergillaceae		0	87	0	22	0	321	0	0	0	0	0	plas: 18, nucl: 5, mito: 1, cyto: 1, golg: 1, vacu: 1	Golgi apparatus	Membrane	0.0012	0.0004	0.0001	0.0009	0.0013	0.3941	0.0003	0.5367	0.0645	0.0005		OTHER	0.999995	5e-06	1e-06			430	177
	38	41067	1	Aspergillus candidus	>tr|A0A2I2FBB9|A0A2I2FBB9_9EURO Metallo-dependent phosphatase OS=Aspergillus candidus OX=41067 GN=BDW47DRAFT_106039 PE=4 SV=1	A0A2I2FBB9	Eukaryota	Fungi	Dikarya	Ascomycota	Pezizomycotina	Eurotiomycetes	Eurotiomycetidae	Eurotiales	Aspergillaceae		0	11	0	20	0	305	0	0	0	0	0	extr: 12, mito: 4, golg: 4, E.R.: 3, vacu: 2, cyto: 1, plas: 1	Endoplasmic reticulum	Membrane	0.0002	0.0012	0.0177	0.0019	0.0029	0.5557	0.0001	0.4001	0.0201	0.0002		SP	0.228331	0.726913	0.044756	CS pos: 28-29. VLS-PW. Pr: 0.3046		336	89
	39	48697	2	Penicillium freii	>tr|A0A124GQE2|A0A124GQE2_9EURO Uncharacterized protein OS=Penicillium freii OX=48697 GN=ACN42_g9309 PE=4 SV=1	A0A124GQE2	Eukaryota	Fungi	Dikarya	Ascomycota	Pezizomycotina	Eurotiomycetes	Eurotiomycetidae	Eurotiales	Aspergillaceae		0	0	331	0	0	0	0	0	0	0	0	cyto: 16.5, cyto_nucl: 9.5, extr: 7, nucl: 1.5, mito: 1, E.R.: 1	Cytoplasm	Soluble	0.035	0.871	0.0037	0.0052	0.0007	0.0017	0.001	0.0003	0.0019	0.0794		OTHER	0.999865	0.00013	5e-06			331	45
	40	48697	2	Penicillium freii	>tr|A0A101MQ87|A0A101MQ87_9EURO Uncharacterized protein OS=Penicillium freii OX=48697 GN=ACN42_g2389 PE=4 SV=1	A0A101MQ87	Eukaryota	Fungi	Dikarya	Ascomycota	Pezizomycotina	Eurotiomycetes	Eurotiomycetidae	Eurotiales	Aspergillaceae		0	0	305	0	0	0	0	0	0	0	0	cyto_nucl: 14.166, nucl: 14, cyto: 11, mito_nucl: 8.832, cyto_mito: 7.332, mito: 2	Cytoplasm	Soluble	0.1869	0.6486	0.0075	0.0952	0.0025	0.0009	0.0068	0.0015	0.0018	0.0482		OTHER	0.997829	0.000262	0.001908			305	54
	41	60169	2	Penicillium polonicum	>tr|A0A1V6NAN3|A0A1V6NAN3_9EURO Uncharacterized protein OS=Penicillium polonicum OX=60169 GN=PENPOL_c015G08416 PE=4 SV=1	A0A1V6NAN3	Eukaryota	Fungi	Dikarya	Ascomycota	Pezizomycotina	Eurotiomycetes	Eurotiomycetidae	Eurotiales	Aspergillaceae		0	0	331	0	0	0	0	0	0	0	0	cyto: 23.5, cyto_nucl: 13, extr: 2, nucl: 1.5	Cytoplasm	Soluble	0.0413	0.8803	0.0036	0.006	0.0006	0.0014	0.0011	0.0004	0.0019	0.0634		OTHER	0.999915	8.1e-05	4e-06			331	45
	42	60169	2	Penicillium polonicum	>tr|A0A1V6NN05|A0A1V6NN05_9EURO Uncharacterized protein OS=Penicillium polonicum OX=60169 GN=PENPOL_c005G03938 PE=4 SV=1	A0A1V6NN05	Eukaryota	Fungi	Dikarya	Ascomycota	Pezizomycotina	Eurotiomycetes	Eurotiomycetidae	Eurotiales	Aspergillaceae		0	0	72	21	516	0	18	302	0	0	0	plas: 8, cyto: 6.5, cyto_nucl: 6.5, nucl: 5.5, mito: 3, pero: 1, golg: 1, cysk: 1, vacu: 1	Mitochondrion	Membrane	0.0043	0.0007	0	0.3618	0.023	0.3363	0.0073	0.1604	0.0295	0.0768		OTHER	0.999991	9e-06	1e-06		THIF-type NAD/FAD binding fold (IPR000594), disorder domain	929	678
	43	60172	2	Penicillium solitum	>tr|A0A1V6QZQ4|A0A1V6QZQ4_9EURO Uncharacterized protein OS=Penicillium solitum OX=60172 GN=PENSOL_c024G08299 PE=4 SV=1	A0A1V6QZQ4	Eukaryota	Fungi	Dikarya	Ascomycota	Pezizomycotina	Eurotiomycetes	Eurotiomycetidae	Eurotiales	Aspergillaceae		0	0	319	0	0	0	0	0	0	0	0	cyto: 16.5, cyto_mito: 10, extr: 5, mito: 2.5, nucl: 2, E.R.: 1	Cytoplasm	Soluble	0.0268	0.7725	0.0094	0.0367	0.0009	0.0026	0.0031	0.0004	0.0044	0.1432		OTHER	0.99988	0.000117	2e-06			319	45
	44	60172	2	Penicillium solitum	>tr|A0A1V6RIR7|A0A1V6RIR7_9EURO Uncharacterized protein OS=Penicillium solitum OX=60172 GN=PENSOL_c004G05399 PE=4 SV=1	A0A1V6RIR7	Eukaryota	Fungi	Dikarya	Ascomycota	Pezizomycotina	Eurotiomycetes	Eurotiomycetidae	Eurotiales	Aspergillaceae		0	0	657	22	302	0	0	0	0	0	0	plas: 15, nucl: 7.5, cyto_nucl: 5.5, cyto: 2.5, mito: 1, vacu: 1	Endoplasmic reticulum	Membrane	0.006	0.0007	0	0.265	0.0279	0.3867	0.0058	0.1876	0.0287	0.0914		OTHER	0.999991	9e-06	1e-06		THIF-type NAD/FAD binding fold (IPR000594), disorder domain	981	730
	45	60175	2	Penicillium nalgiovense	>tr|A0A1V6YLT1|A0A1V6YLT1_PENNA Uncharacterized protein OS=Penicillium nalgiovense OX=60175 GN=PENNAL_c0017G10703 PE=4 SV=1	A0A1V6YLT1	Eukaryota	Fungi	Dikarya	Ascomycota	Pezizomycotina	Eurotiomycetes	Eurotiomycetidae	Eurotiales	Aspergillaceae		0	0	336	0	0	0	0	0	0	0	0	cyto: 20, cyto_nucl: 13.5, nucl: 5, extr: 1, cysk: 1	Cytoplasm	Soluble	0.0803	0.8059	0.0061	0.0186	0.0016	0.0019	0.0021	0.0011	0.0037	0.0787		OTHER	0.999839	0.000154	8e-06			336	42
	46	60175	2	Penicillium nalgiovense	>tr|A0A1V6YZ52|A0A1V6YZ52_PENNA Uncharacterized protein OS=Penicillium nalgiovense OX=60175 GN=PENNAL_c0007G01394 PE=4 SV=1	A0A1V6YZ52	Eukaryota	Fungi	Dikarya	Ascomycota	Pezizomycotina	Eurotiomycetes	Eurotiomycetidae	Eurotiales	Aspergillaceae		0	81	0	19	0	313	0	0	0	0	0	plas: 15, nucl: 5, cyto: 3, pero: 2, mito: 1, golg: 1	Golgi apparatus	Membrane	0.0067	0.0021	0.0002	0.0166	0.0031	0.3643	0.007	0.4916	0.0955	0.0129		OTHER	0.999983	1e-05	7e-06			413	169
	47	5061	1	Aspergillus niger	>tr|A0A124BYL6|A0A124BYL6_ASPNG Ser/Thr protein phosphatase family OS=Aspergillus niger OX=5061 GN=ABL_08629 PE=4 SV=1	A0A124BYL6	Eukaryota	Fungi	Dikarya	Ascomycota	Pezizomycotina	Eurotiomycetes	Eurotiomycetidae	Eurotiales	Aspergillaceae		0	81	0	19	0	317	0	0	0	0	0	plas: 15, nucl: 5.5, cyto_nucl: 4, mito: 2, vacu: 2, cyto: 1.5, golg: 1	Golgi apparatus	Membrane	0.0053	0.0002	0	0.0004	0.0016	0.4138	0.0002	0.4855	0.093	0.0001		OTHER	0.999993	4e-06	2e-06			417	159
	48	109264	2	Aspergillus bombycis	>tr|A0A1F8AEK7|A0A1F8AEK7_9EURO AflYe/ orf/ Ser-Thr protein phosphatase family protein OS=Aspergillus bombycis OX=109264 GN=ABOM_001792 PE=4 SV=1	A0A1F8AEK7	Eukaryota	Fungi	Dikarya	Ascomycota	Pezizomycotina	Eurotiomycetes	Eurotiomycetidae	Eurotiales	Aspergillaceae		0	0	334	0	0	0	0	0	0	0	0	cyto: 16.5, cyto_nucl: 10.833, cyto_mito: 9.666, nucl: 3, extr: 3, cysk: 3, mito: 1.5	Cytoplasm	Soluble	0.0351	0.7728	0.0061	0.0289	0.0014	0.0031	0.0192	0.0014	0.0051	0.1269		OTHER	0.999974	2.5e-05	1e-06			334	46
	49	109264	2	Aspergillus bombycis	>tr|A0A1F8A3T7|A0A1F8A3T7_9EURO Ser/Thr protein phosphatase family OS=Aspergillus bombycis OX=109264 GN=ABOM_004824 PE=4 SV=1	A0A1F8A3T7	Eukaryota	Fungi	Dikarya	Ascomycota	Pezizomycotina	Eurotiomycetes	Eurotiomycetidae	Eurotiales	Aspergillaceae		0	89	0	19	0	319	0	0	0	0	0	nucl: 16.5, cyto_nucl: 12, cyto: 6.5, pero: 2, mito: 1, plas: 1	Golgi apparatus	Membrane	0.0044	0.0005	0	0.0008	0.0005	0.3545	0.0007	0.5648	0.0734	0.0005		OTHER	0.999995	2e-06	3e-06			427	176
	50	290292	1	Penicillium sp. 'occitanis'	>tr|A0A2H3J4W6|A0A2H3J4W6_9EURO Uncharacterized protein OS=Penicillium occitanis OX=290292 GN=PENO1_012570 PE=4 SV=1	A0A2H3J4W6	Eukaryota	Fungi	Dikarya	Ascomycota	Pezizomycotina	Eurotiomycetes	Eurotiomycetidae	Eurotiales	Aspergillaceae		0	85	0	19	0	317	0	0	0	0	0	nucl: 14.5, cyto_nucl: 13.5, cyto: 11.5, pero: 1	Golgi apparatus	Membrane	0.008	0.0027	0.0001	0.0106	0.0016	0.3996	0.0022	0.4843	0.0785	0.0124		OTHER	0.999992	4e-06	4e-06			421	174
	51	303698	1	Penicillium steckii	>tr|A0A1V6T0G4|A0A1V6T0G4_9EURO Uncharacterized protein OS=Penicillium steckii OX=303698 GN=PENSTE_c015G09556 PE=4 SV=1	A0A1V6T0G4	Eukaryota	Fungi	Dikarya	Ascomycota	Pezizomycotina	Eurotiomycetes	Eurotiomycetidae	Eurotiales	Aspergillaceae		0	79	0	20	0	317	0	0	0	0	0	plas: 12, nucl: 9.5, cyto_nucl: 6.5, cyto: 2.5, pero: 1, E.R.: 1, vacu: 1	Golgi apparatus	Membrane	0.0088	0.0015	0	0.0133	0.0013	0.3826	0.0021	0.5199	0.0516	0.0188		OTHER	0.999978	7e-06	1.5e-05			416	166
	52	416450	2	Penicillium antarcticum	>tr|A0A1V6Q8D1|A0A1V6Q8D1_9EURO Uncharacterized protein OS=Penicillium antarcticum OX=416450 GN=PENANT_c010G07317 PE=4 SV=1	A0A1V6Q8D1	Eukaryota	Fungi	Dikarya	Ascomycota	Pezizomycotina	Eurotiomycetes	Eurotiomycetidae	Eurotiales	Aspergillaceae		0	0	346	0	0	0	0	0	0	0	0	cyto: 13, cyto_mito: 10.833, cyto_nucl: 8.833, mito: 7.5, nucl: 3.5, extr: 3	Cytoplasm	Soluble	0.0155	0.7838	0.0037	0.0687	0.0006	0.0018	0.0182	0.0003	0.002	0.1055		OTHER	0.998177	0.001307	0.000516			346	44
	53	416450	2	Penicillium antarcticum	>tr|A0A1V6PUN9|A0A1V6PUN9_9EURO Uncharacterized protein OS=Penicillium antarcticum OX=416450 GN=PENANT_c036G09671 PE=4 SV=1	A0A1V6PUN9	Eukaryota	Fungi	Dikarya	Ascomycota	Pezizomycotina	Eurotiomycetes	Eurotiomycetidae	Eurotiales	Aspergillaceae		0	81	0	22	0	321	0	0	0	0	0	plas: 16, nucl: 6, E.R.: 2, mito: 1, cyto: 1, golg: 1	Golgi apparatus	Membrane	0.0021	0.0006	0	0.0004	0.0014	0.3983	0.0003	0.5449	0.0516	0.0003		OTHER	0.999981	1.4e-05	4e-06			424	172
	54	454130	2	Aspergillus calidoustus	>tr|A0A0U5G8U5|A0A0U5G8U5_9EURO Uncharacterized protein OS=Aspergillus calidoustus OX=454130 GN=ASPCAL10470 PE=4 SV=1	A0A0U5G8U5	Eukaryota	Fungi	Dikarya	Ascomycota	Pezizomycotina	Eurotiomycetes	Eurotiomycetidae	Eurotiales	Aspergillaceae		0	0	341	0	0	0	0	0	0	0	0	cyto: 19, cyto_mito: 11.833, cyto_nucl: 10.333, mito: 3.5, extr: 3, E.R.: 1	Cytoplasm	Soluble	0.156	0.7731	0.0093	0.0205	0.0014	0.0012	0.0034	0.0008	0.0019	0.0324		OTHER	0.99969	0.000298	1.3e-05			341	48
	55	454130	2	Aspergillus calidoustus	>tr|A0A0U5FUA8|A0A0U5FUA8_9EURO Uncharacterized protein OS=Aspergillus calidoustus OX=454130 GN=ASPCAL04178 PE=4 SV=1	A0A0U5FUA8	Eukaryota	Fungi	Dikarya	Ascomycota	Pezizomycotina	Eurotiomycetes	Eurotiomycetidae	Eurotiales	Aspergillaceae		0	91	0	20	0	308	0	0	0	0	0	nucl: 13.5, cyto_nucl: 11.5, cyto: 8.5, pero: 4, mito: 1	Golgi apparatus	Membrane	0.0022	0.0006	0	0.0009	0.0012	0.4036	0.0002	0.5477	0.0427	0.0009		OTHER	0.999996	2e-06	2e-06			419	177
	56	482145	1	Aspergillus taichungensis	>tr|A0A2J5I956|A0A2J5I956_9EURO Metallo-dependent phosphatase-like protein OS=Aspergillus taichungensis OX=482145 GN=BDW42DRAFT_159112 PE=4 SV=1	A0A2J5I956	Eukaryota	Fungi	Dikarya	Ascomycota	Pezizomycotina	Eurotiomycetes	Eurotiomycetidae	Eurotiales	Aspergillaceae		20	0	318	0	0	0	0	0	0	0	0	extr: 15, golg: 4, mito: 3, E.R.: 2, cyto: 1, plas: 1, vacu: 1	Endoplasmic reticulum	Membrane	0.0004	0.0012	0.0035	0.0022	0.0041	0.4839	0.0001	0.4688	0.0354	0.0003		SP	0.2592	0.716986	0.023814	CS pos: 24-25. GRK-LV. Pr: 0.2818		338	89
	57	573508	1	Aspergillus cristatus	>tr|A0A1E3BK62|A0A1E3BK62_9EURO Uncharacterized protein OS=Aspergillus cristatus OX=573508 GN=SI65_03809 PE=4 SV=1	A0A1E3BK62	Eukaryota	Fungi	Dikarya	Ascomycota	Pezizomycotina	Eurotiomycetes	Eurotiomycetidae	Eurotiales	Aspergillaceae		0	0	390	0	0	0	0	0	0	0	0	nucl: 20, cyto: 4, pero: 1, golg: 1, cysk: 1	Cytoplasm	Soluble	0.1736	0.3896	0.0137	0.1153	0.0034	0.0145	0.0716	0.0188	0.1818	0.0176		OTHER	0.999997	0	3e-06			390	76
	58	656916	1	Aspergillus arachidicola	>tr|A0A2G7FGC6|A0A2G7FGC6_9EURO AflYe/ orf/ Ser-Thr protein phosphatase family protein OS=Aspergillus arachidicola OX=656916 GN=AARAC_001490 PE=4 SV=1	A0A2G7FGC6	Eukaryota	Fungi	Dikarya	Ascomycota	Pezizomycotina	Eurotiomycetes	Eurotiomycetidae	Eurotiales	Aspergillaceae		0	0	308	0	0	0	0	0	0	0	0	cyto: 19.5, cyto_nucl: 10.5, cysk: 5, mito: 1, extr: 1	Cytoplasm	Soluble	0.0128	0.7508	0.0071	0.0142	0.0004	0.0034	0.0242	0.0013	0.0043	0.1815		OTHER	0.999414	0.000338	0.000248			308	46
	59	690307	1	Aspergillus aculeatus ATCC 16872	>tr|A0A1L9WVD9|A0A1L9WVD9_ASPAC Uncharacterized protein OS=Aspergillus aculeatus ATCC 16872 OX=690307 GN=ASPACDRAFT_43511 PE=4 SV=1	A0A1L9WVD9	Eukaryota	Fungi	Dikarya	Ascomycota	Pezizomycotina	Eurotiomycetes	Eurotiomycetidae	Eurotiales	Aspergillaceae		0	90	0	19	0	322	0	0	0	0	0	nucl: 19.5, cyto_nucl: 12.5, cyto: 4.5, pero: 2, extr: 1	Golgi apparatus	Membrane	0.0139	0.0008	0.0003	0.0208	0.0096	0.3075	0.0611	0.5199	0.056	0.0101		OTHER	0.999998	2e-06	1e-06			431	177
	60	767769	1	Aspergillus brasiliensis CBS 101740	>tr|A0A1L9ULL0|A0A1L9ULL0_9EURO Uncharacterized protein OS=Aspergillus brasiliensis CBS 101740 OX=767769 GN=ASPBRDRAFT_122895 PE=4 SV=1	A0A1L9ULL0	Eukaryota	Fungi	Dikarya	Ascomycota	Pezizomycotina	Eurotiomycetes	Eurotiomycetidae	Eurotiales	Aspergillaceae		0	81	0	19	0	319	0	0	0	0	0	plas: 13, nucl: 7.5, cyto_nucl: 6, cyto: 3.5, mito: 2, vacu: 1	Endoplasmic reticulum	Membrane	0.002	0.0005	0	0.0006	0.0023	0.4722	0.001	0.4605	0.0605	0.0003		OTHER	0.999996	2e-06	1e-06			419	159
	61	767770	1	Aspergillus tubingensis CBS 134.48	>tr|A0A1L9NEH1|A0A1L9NEH1_ASPTU Uncharacterized protein OS=Aspergillus tubingensis CBS 134.48 OX=767770 GN=ASPTUDRAFT_136511 PE=4 SV=1	A0A1L9NEH1	Eukaryota	Fungi	Dikarya	Ascomycota	Pezizomycotina	Eurotiomycetes	Eurotiomycetidae	Eurotiales	Aspergillaceae		0	81	0	19	0	316	0	0	0	0	0	plas: 15, nucl: 6, mito: 2, cyto: 2, vacu: 2	Golgi apparatus	Membrane	0.0112	0.0003	0	0.0005	0.0015	0.4253	0.0003	0.4977	0.0629	0.0003		OTHER	0.999993	4e-06	3e-06			416	159
	62	1036611	1	Aspergillus versicolor CBS 583.65	>tr|A0A1L9PP69|A0A1L9PP69_ASPVE Uncharacterized protein OS=Aspergillus versicolor CBS 583.65 OX=1036611 GN=ASPVEDRAFT_720232 PE=4 SV=1	A0A1L9PP69	Eukaryota	Fungi	Dikarya	Ascomycota	Pezizomycotina	Eurotiomycetes	Eurotiomycetidae	Eurotiales	Aspergillaceae		0	82	0	18	0	304	0	0	0	0	0	plas: 12, nucl: 6.5, cyto_nucl: 6, cyto: 4.5, golg: 2, pero: 1, vacu: 1	Golgi apparatus	Membrane	0.0052	0.0021	0.0002	0.019	0.0044	0.1543	0.0023	0.7169	0.0796	0.0159		OTHER	0.999979	1e-05	1.1e-05			405	169
	63	1036612	1	Aspergillus sydowii CBS 593.65	>tr|A0A1L9TCB0|A0A1L9TCB0_9EURO Uncharacterized protein OS=Aspergillus sydowii CBS 593.65 OX=1036612 GN=ASPSYDRAFT_47360 PE=4 SV=1	A0A1L9TCB0	Eukaryota	Fungi	Dikarya	Ascomycota	Pezizomycotina	Eurotiomycetes	Eurotiomycetidae	Eurotiales	Aspergillaceae		0	86	0	19	0	311	0	0	0	0	0	nucl: 10, plas: 8, cyto: 3, mito: 2, pero: 2, cysk: 1, vacu: 1	Golgi apparatus	Membrane	0.0088	0.0008	0	0.004	0.0009	0.2621	0.0009	0.6696	0.0482	0.0047		OTHER	0.999995	3e-06	2e-06			416	172
	64	1069201	1	Aspergillus luchuensis	>tr|A0A146F400|A0A146F400_9EURO Ser/Thr protein phosphatase family OS=Aspergillus luchuensis OX=1069201 GN=RIB2604_00803030 PE=4 SV=1	A0A146F400	Eukaryota	Fungi	Dikarya	Ascomycota	Pezizomycotina	Eurotiomycetes	Eurotiomycetidae	Eurotiales	Aspergillaceae		0	81	0	19	0	327	0	0	0	0	0	plas: 16, nucl: 4, mito: 2, cyto: 2, vacu: 2, golg: 1	Golgi apparatus	Membrane	0.0057	0.0002	0	0.0004	0.0018	0.4008	0.0002	0.5035	0.0874	0.0001		OTHER	0.999994	4e-06	2e-06			427	159
	65	1073089	1	Aspergillus wentii DTO 134E9	>tr|A0A1L9S3A4|A0A1L9S3A4_ASPWE Uncharacterized protein OS=Aspergillus wentii DTO 134E9 OX=1073089 GN=ASPWEDRAFT_35200 PE=4 SV=1	A0A1L9S3A4	Eukaryota	Fungi	Dikarya	Ascomycota	Pezizomycotina	Eurotiomycetes	Eurotiomycetidae	Eurotiales	Aspergillaceae		0	86	0	19	0	308	0	0	0	0	0	plas: 16, pero: 4, cyto: 3, nucl: 1, mito: 1, golg: 1, vacu: 1	Endoplasmic reticulum	Membrane	0.0032	0.0003	0	0.0004	0.0017	0.4871	0.0002	0.4514	0.0554	0.0003		OTHER	0.999994	2e-06	4e-06			413	169
	66	1073090	1	Penicilliopsis zonata CBS 506.65	>tr|A0A1L9SMK2|A0A1L9SMK2_9EURO Uncharacterized protein OS=Penicilliopsis zonata CBS 506.65 OX=1073090 GN=ASPZODRAFT_14484 PE=4 SV=1	A0A1L9SMK2	Eukaryota	Fungi	Dikarya	Ascomycota	Pezizomycotina	Eurotiomycetes	Eurotiomycetidae	Eurotiales	Aspergillaceae		0	86	0	19	0	323	0	0	0	0	0	nucl: 9.5, cyto_nucl: 7.5, plas: 6, cyto: 4.5, mito: 2, golg: 2, pero: 1, cysk: 1, vacu: 1	Golgi apparatus	Membrane	0.0044	0.0017	0	0.0132	0.0016	0.4555	0.0016	0.4708	0.0328	0.0184		OTHER	0.999974	1.1e-05	1.5e-05			428	172
	67	1160497	1	Aspergillus glaucus CBS 516.65	>tr|A0A1L9VGH9|A0A1L9VGH9_ASPGL Uncharacterized protein OS=Aspergillus glaucus CBS 516.65 OX=1160497 GN=ASPGLDRAFT_36484 PE=4 SV=1	A0A1L9VGH9	Eukaryota	Fungi	Dikarya	Ascomycota	Pezizomycotina	Eurotiomycetes	Eurotiomycetidae	Eurotiales	Aspergillaceae		0	0	392	0	0	0	0	0	0	0	0	nucl: 21.5, cyto_nucl: 13, cyto: 3.5, golg: 1, cysk: 1	Cytoplasm	Soluble	0.1978	0.5735	0.0159	0.0221	0.0019	0.0189	0.0119	0.0062	0.1188	0.033		OTHER	1	0	0			392	76
	68	1245748	1	Aspergillus turcosus	>tr|A0A229X197|A0A229X197_9EURO Uncharacterized protein OS=Aspergillus turcosus OX=1245748 GN=CFD26_08191 PE=4 SV=1	A0A229X197	Eukaryota	Fungi	Dikarya	Ascomycota	Pezizomycotina	Eurotiomycetes	Eurotiomycetidae	Eurotiales	Aspergillaceae		0	89	0	22	0	323	0	0	0	0	0	plas: 14, nucl: 5, mito: 3, golg: 2, cyto: 1, E.R.: 1, vacu: 1	Golgi apparatus	Membrane	0.0011	0.0005	0.0001	0.0004	0.0018	0.3949	0.0004	0.5433	0.0573	0.0002		OTHER	0.999954	3.6e-05	1e-05			434	179
	69	1316194	2	Penicillium subrubescens	>tr|A0A1Q5UP03|A0A1Q5UP03_9EURO Uncharacterized protein OS=Penicillium subrubescens OX=1316194 GN=PENSUB_112 PE=4 SV=1	A0A1Q5UP03	Eukaryota	Fungi	Dikarya	Ascomycota	Pezizomycotina	Eurotiomycetes	Eurotiomycetidae	Eurotiales	Aspergillaceae		0	0	335	0	0	0	0	0	0	0	0	cyto: 14, cyto_nucl: 9.833, cyto_mito: 8.999, extr: 8, nucl: 2.5, mito: 2.5	Cytoplasm	Soluble	0.0779	0.6579	0.019	0.1115	0.0011	0.0012	0.0083	0.0004	0.0012	0.1215		OTHER	0.99989	9e-05	2e-05			335	45
	70	1316194	2	Penicillium subrubescens	>tr|A0A1Q5UB12|A0A1Q5UB12_9EURO Uncharacterized protein OS=Penicillium subrubescens OX=1316194 GN=PENSUB_4939 PE=4 SV=1	A0A1Q5UB12	Eukaryota	Fungi	Dikarya	Ascomycota	Pezizomycotina	Eurotiomycetes	Eurotiomycetidae	Eurotiales	Aspergillaceae		0	80	0	20	0	345	0	0	0	0	0	plas: 14, nucl: 10, cyto: 1, golg: 1, vacu: 1	Golgi apparatus	Membrane	0.008	0.0015	0.0001	0.0161	0.0016	0.3937	0.0025	0.504	0.053	0.0194		OTHER	0.999976	1.1e-05	1.3e-05			445	168
	71	1392250	1	Aspergillus steynii IBT 23096	>tr|A0A2I2FZ11|A0A2I2FZ11_9EURO Ser/Thr protein phosphatase family OS=Aspergillus steynii IBT 23096 OX=1392250 GN=P170DRAFT_439570 PE=4 SV=1	A0A2I2FZ11	Eukaryota	Fungi	Dikarya	Ascomycota	Pezizomycotina	Eurotiomycetes	Eurotiomycetidae	Eurotiales	Aspergillaceae		0	83	0	19	0	320	0	0	0	0	0	plas: 10, nucl: 9.5, cyto_nucl: 7, cyto: 3.5, mito: 2, pero: 1, vacu: 1	Golgi apparatus	Membrane	0.0013	0.0002	0	0.0006	0.0021	0.3413	0.0003	0.5772	0.0765	0.0006		OTHER	0.999996	3e-06	1e-06			422	170
	72	1392255	1	Aspergillus novofumigatus IBT 16806	>tr|A0A2I1CB69|A0A2I1CB69_9EURO Metallo-dependent phosphatase OS=Aspergillus novofumigatus IBT 16806 OX=1392255 GN=P174DRAFT_403202 PE=4 SV=1	A0A2I1CB69	Eukaryota	Fungi	Dikarya	Ascomycota	Pezizomycotina	Eurotiomycetes	Eurotiomycetidae	Eurotiales	Aspergillaceae		0	0	335	0	0	0	0	0	0	0	0	cyto: 22, cyto_nucl: 13, nucl: 2, cysk: 2, pero: 1	Cytoplasm	Soluble	0.1167	0.8246	0.0064	0.012	0.0009	0.0012	0.0017	0.0003	0.0014	0.0348		OTHER	0.999864	0.000132	4e-06			335	45
	73	1392256	1	Aspergillus ochraceoroseus IBT 24754	>tr|A0A2T5M9P2|A0A2T5M9P2_9EURO Uncharacterized protein OS=Aspergillus ochraceoroseus IBT 24754 OX=1392256 GN=P175DRAFT_0498355 PE=4 SV=1	A0A2T5M9P2	Eukaryota	Fungi	Dikarya	Ascomycota	Pezizomycotina	Eurotiomycetes	Eurotiomycetidae	Eurotiales	Aspergillaceae		0	86	0	19	0	319	0	0	0	0	0	nucl: 13.5, cyto_nucl: 10.5, cyto: 6.5, pero: 4, mito: 1, plas: 1, vacu: 1	Endoplasmic reticulum	Membrane	0.0009	0.0005	0.0001	0.0003	0.0017	0.4621	0.0002	0.462	0.072	0.0001		OTHER	0.999985	9e-06	5e-06			424	172
	74	1429867	2	Penicillium camemberti FM 013	>tr|A0A0G4P9T3|A0A0G4P9T3_PENCA Metallophosphoesterase OS=Penicillium camemberti FM 013 OX=1429867 GN=PCAMFM013_S009g000013 PE=4 SV=1	A0A0G4P9T3	Eukaryota	Fungi	Dikarya	Ascomycota	Pezizomycotina	Eurotiomycetes	Eurotiomycetidae	Eurotiales	Aspergillaceae		0	0	339	0	0	0	0	0	0	0	0	cyto: 21, cyto_nucl: 11.833, cyto_mito: 11.333, extr: 3, nucl: 1.5, E.R.: 1	Cytoplasm	Soluble	0.0298	0.8112	0.0049	0.0145	0.0011	0.0032	0.004	0.0005	0.0037	0.1271		OTHER	0.999929	6.6e-05	5e-06			339	45
	75	1429867	2	Penicillium camemberti FM 013	>tr|A0A0G4PR51|A0A0G4PR51_PENCA Metallophosphoesterase OS=Penicillium camemberti FM 013 OX=1429867 GN=PCAMFM013_S029g000017 PE=4 SV=1	A0A0G4PR51	Eukaryota	Fungi	Dikarya	Ascomycota	Pezizomycotina	Eurotiomycetes	Eurotiomycetidae	Eurotiales	Aspergillaceae		0	83	0	21	0	304	0	0	0	0	0	nucl: 18.5, cyto_nucl: 12, cyto: 4.5, plas: 2, mito: 1, pero: 1	Golgi apparatus	Membrane	0.041	0.0045	0.0001	0.018	0.0031	0.3967	0.0055	0.4323	0.081	0.0178		OTHER	0.999998	2e-06	1e-06			408	156
	76	1448314	1	Aspergillus eucalypticola CBS 122712	>tr|A0A317V6Q2|A0A317V6Q2_9EURO Metallo-dependent phosphatase OS=Aspergillus eucalypticola CBS 122712 OX=1448314 GN=BO83DRAFT_439043 PE=4 SV=1	A0A317V6Q2	Eukaryota	Fungi	Dikarya	Ascomycota	Pezizomycotina	Eurotiomycetes	Eurotiomycetidae	Eurotiales	Aspergillaceae		0	81	0	19	0	316	0	0	0	0	0	plas: 12, nucl: 6.5, cyto_nucl: 5.5, cyto: 3.5, mito: 2, vacu: 2, golg: 1	Golgi apparatus	Membrane	0.0028	0.0004	0	0.0006	0.0018	0.3942	0.0004	0.5169	0.0828	0.0003		OTHER	0.999993	5e-06	2e-06			416	159
	77	1448315	1	Aspergillus uvarum CBS 121591	>tr|A0A319E0Y5|A0A319E0Y5_9EURO Ser/Thr protein phosphatase family OS=Aspergillus uvarum CBS 121591 OX=1448315 GN=BO82DRAFT_389772 PE=4 SV=1	A0A319E0Y5	Eukaryota	Fungi	Dikarya	Ascomycota	Pezizomycotina	Eurotiomycetes	Eurotiomycetidae	Eurotiales	Aspergillaceae		0	89	0	19	0	321	0	0	0	0	0	nucl: 18.5, cyto_nucl: 12, cyto: 4.5, pero: 4	Golgi apparatus	Membrane	0.042	0.0008	0.0003	0.013	0.0167	0.2901	0.0464	0.4537	0.131	0.006		OTHER	0.999992	5e-06	4e-06			429	176
	78	1448320	1	Aspergillus ellipticus CBS 707.79	>tr|A0A319DLM0|A0A319DLM0_9EURO Ser/Thr protein phosphatase family OS=Aspergillus ellipticus CBS 707.79 OX=1448320 GN=BO71DRAFT_395261 PE=4 SV=1	A0A319DLM0	Eukaryota	Fungi	Dikarya	Ascomycota	Pezizomycotina	Eurotiomycetes	Eurotiomycetidae	Eurotiales	Aspergillaceae		0	81	0	20	0	34	19	0	270	0	0	nucl: 14, cyto_nucl: 11.5, cyto: 7, pero: 5, vacu: 1	Golgi apparatus	Membrane	0.0012	0.0006	0	0.0002	0.0021	0.4178	0.0001	0.5262	0.0516	0.0002		OTHER	0.999991	4e-06	5e-06			424	166
	79	1448321	1	Aspergillus heteromorphus CBS 117.55	>tr|A0A317WZZ0|A0A317WZZ0_9EURO Metallo-dependent phosphatase OS=Aspergillus heteromorphus CBS 117.55 OX=1448321 GN=BO70DRAFT_384495 PE=4 SV=1	A0A317WZZ0	Eukaryota	Fungi	Dikarya	Ascomycota	Pezizomycotina	Eurotiomycetes	Eurotiomycetidae	Eurotiales	Aspergillaceae		0	93	0	20	0	332	0	0	0	0	0	nucl: 16, cyto_nucl: 13, cyto: 8, pero: 2, extr: 1	Golgi apparatus	Membrane	0.0017	0.0007	0.0002	0.0004	0.0017	0.4077	0.0009	0.5106	0.0758	0.0003		OTHER	0.999984	9e-06	8e-06			445	190
	80	1450533	1	Aspergillus lacticoffeatus CBS 101883	>tr|A0A319BCC8|A0A319BCC8_9EURO Ser/Thr protein phosphatase family OS=Aspergillus lacticoffeatus CBS 101883 OX=1450533 GN=BO96DRAFT_413334 PE=4 SV=1	A0A319BCC8	Eukaryota	Fungi	Dikarya	Ascomycota	Pezizomycotina	Eurotiomycetes	Eurotiomycetidae	Eurotiales	Aspergillaceae		0	81	0	19	0	316	0	0	0	0	0	plas: 13, nucl: 8, mito: 2, cyto: 2, vacu: 2	Golgi apparatus	Membrane	0.0184	0.0005	0	0.0006	0.0018	0.392	0.0008	0.5166	0.069	0.0003		OTHER	0.999996	3e-06	1e-06			416	159
	81	1450537	1	Aspergillus homomorphus CBS 101889	>tr|A0A395HM84|A0A395HM84_9EURO Ser/Thr protein phosphatase family OS=Aspergillus homomorphus CBS 101889 OX=1450537 GN=BO97DRAFT_397980 PE=4 SV=1	A0A395HM84	Eukaryota	Fungi	Dikarya	Ascomycota	Pezizomycotina	Eurotiomycetes	Eurotiomycetidae	Eurotiales	Aspergillaceae		0	87	0	19	0	322	0	0	0	0	0	nucl: 18.5, cyto_nucl: 11.5, pero: 4, cyto: 3.5, vacu: 1	Golgi apparatus	Membrane	0.0312	0.0008	0.0001	0.0137	0.0081	0.3315	0.0135	0.493	0.1027	0.0053		OTHER	0.999997	2e-06	1e-06			428	174
	82	1450538	1	Aspergillus violaceofuscus CBS 115571	>tr|A0A2V5H5M5|A0A2V5H5M5_9EURO Ser/Thr protein phosphatase family OS=Aspergillus violaceofuscus CBS 115571 OX=1450538 GN=BO99DRAFT_360079 PE=4 SV=1	A0A2V5H5M5	Eukaryota	Fungi	Dikarya	Ascomycota	Pezizomycotina	Eurotiomycetes	Eurotiomycetidae	Eurotiales	Aspergillaceae		0	89	0	19	0	322	0	0	0	0	0	plas: 13, nucl: 8.5, cyto_nucl: 6, cyto: 2.5, mito: 1, pero: 1, vacu: 1	Golgi apparatus	Membrane	0.0383	0.0013	0.0003	0.0204	0.0107	0.2958	0.026	0.4778	0.1193	0.0101		OTHER	0.999995	3e-06	1e-06			430	176
	83	1450539	1	Aspergillus saccharolyticus JOP 1030-1	>tr|A0A318ZQW0|A0A318ZQW0_9EURO Ser/Thr protein phosphatase family OS=Aspergillus saccharolyticus JOP 1030-1 OX=1450539 GN=BP01DRAFT_353273 PE=4 SV=1	A0A318ZQW0	Eukaryota	Fungi	Dikarya	Ascomycota	Pezizomycotina	Eurotiomycetes	Eurotiomycetidae	Eurotiales	Aspergillaceae		0	86	0	19	0	322	0	0	0	0	0	nucl: 18.5, cyto_nucl: 12, cyto: 4.5, pero: 4	Golgi apparatus	Membrane	0.0131	0.0015	0.0001	0.0282	0.0023	0.3748	0.007	0.4766	0.0774	0.0191		OTHER	0.999995	3e-06	2e-06			427	173
	84	1450541	1	Aspergillus indologenus CBS 114.80	>tr|A0A2V5HVU0|A0A2V5HVU0_9EURO Ser/Thr protein phosphatase family OS=Aspergillus indologenus CBS 114.80 OX=1450541 GN=BP00DRAFT_407782 PE=4 SV=1	A0A2V5HVU0	Eukaryota	Fungi	Dikarya	Ascomycota	Pezizomycotina	Eurotiomycetes	Eurotiomycetidae	Eurotiales	Aspergillaceae		0	89	0	19	0	322	0	0	0	0	0	nucl: 17.5, cyto_nucl: 11.5, cyto: 4.5, pero: 4, extr: 1	Golgi apparatus	Membrane	0.0426	0.0013	0.0002	0.0192	0.0073	0.3094	0.0354	0.4613	0.1105	0.0127		OTHER	0.999997	2e-06	1e-06			430	176
	85	1835702	2	Penicillium arizonense	>tr|A0A1F5LB34|A0A1F5LB34_9EURO Uncharacterized protein OS=Penicillium arizonense OX=1835702 GN=PENARI_c017G02767 PE=4 SV=1	A0A1F5LB34	Eukaryota	Fungi	Dikarya	Ascomycota	Pezizomycotina	Eurotiomycetes	Eurotiomycetidae	Eurotiales	Aspergillaceae		0	0	342	0	0	0	0	0	0	0	0	cyto: 17.5, cyto_nucl: 10.5, cysk: 5, nucl: 2.5, mito: 1, pero: 1	Cytoplasm	Soluble	0.0388	0.8309	0.0027	0.0162	0.0006	0.0014	0.0064	0.0003	0.0015	0.1012		OTHER	0.999936	5.4e-05	9e-06			342	43
	86	1835702	2	Penicillium arizonense	>tr|A0A1F5LVD1|A0A1F5LVD1_9EURO Uncharacterized protein OS=Penicillium arizonense OX=1835702 GN=PENARI_c002G01661 PE=4 SV=1	A0A1F5LVD1	Eukaryota	Fungi	Dikarya	Ascomycota	Pezizomycotina	Eurotiomycetes	Eurotiomycetidae	Eurotiales	Aspergillaceae		0	81	0	19	0	325	0	0	0	0	0	plas: 16, nucl: 6, E.R.: 2, mito: 1, cyto: 1, golg: 1	Golgi apparatus	Membrane	0.0015	0.0005	0.0001	0.0004	0.0019	0.4012	0.0004	0.5326	0.0611	0.0003		OTHER	0.999983	1.3e-05	3e-06			425	172
	87	28573	1	Talaromyces islandicus	>tr|A0A0U1LW49|A0A0U1LW49_TALIS Uncharacterized protein OS=Talaromyces islandicus OX=28573 GN=PISL3812_04654 PE=4 SV=1	A0A0U1LW49	Eukaryota	Fungi	Dikarya	Ascomycota	Pezizomycotina	Eurotiomycetes	Eurotiomycetidae	Eurotiales	Trichocomaceae		0	102	0	19	0	320	0	0	0	0	0	nucl: 6.5, cyto_nucl: 6.5, plas: 6, cyto: 5.5, mito: 3, extr: 3, E.R.: 1, golg: 1, vacu: 1	Golgi apparatus	Membrane	0.0047	0.0003	0	0.0005	0.0007	0.3566	0.0002	0.5677	0.069	0.0003		OTHER	0.999996	3e-06	1e-06			441	189
	88	1196081	2	Talaromyces amestolkiae	>tr|A0A364L7L8|A0A364L7L8_9EURO Uncharacterized protein OS=Talaromyces amestolkiae OX=1196081 GN=BHQ10_007804 PE=4 SV=1	A0A364L7L8	Eukaryota	Fungi	Dikarya	Ascomycota	Pezizomycotina	Eurotiomycetes	Eurotiomycetidae	Eurotiales	Trichocomaceae		0	0	328	0	0	0	0	0	0	0	0	cyto: 23.5, cyto_nucl: 12.5, mito: 1, pero: 1, cysk: 1	Cytoplasm	Soluble	0.0401	0.8859	0.002	0.0051	0.0006	0.0014	0.0026	0.0005	0.0022	0.0596		OTHER	0.999828	0.000161	1.2e-05			328	41
	89	1196081	2	Talaromyces amestolkiae	>tr|A0A364KYY5|A0A364KYY5_9EURO Uncharacterized protein OS=Talaromyces amestolkiae OX=1196081 GN=BHQ10_004771 PE=4 SV=1	A0A364KYY5	Eukaryota	Fungi	Dikarya	Ascomycota	Pezizomycotina	Eurotiomycetes	Eurotiomycetidae	Eurotiales	Trichocomaceae		0	104	0	19	0	317	0	0	0	0	0	nucl: 18.5, cyto_nucl: 12, cyto: 4.5, mito: 3, pero: 1	Golgi apparatus	Membrane	0.0112	0.0007	0	0.006	0.0015	0.3807	0.0018	0.5566	0.0368	0.0048		OTHER	0.999991	4e-06	5e-06			440	193
	90	1408163	1	Rasamsonia emersonii CBS 393.64	>tr|A0A0F4YMT5|A0A0F4YMT5_TALEM ThiF domain protein OS=Rasamsonia emersonii CBS 393.64 OX=1408163 GN=T310_6900 PE=4 SV=1	A0A0F4YMT5	Eukaryota	Fungi	Dikarya	Ascomycota	Pezizomycotina	Eurotiomycetes	Eurotiomycetidae	Eurotiales	Trichocomaceae		0	0	642	19	315	0	0	0	0	0	0	nucl: 8, mito: 6, cyto: 6, plas: 4, pero: 1, cysk: 1, vacu: 1	Golgi apparatus	Membrane	0.0016	0.0004	0.0001	0.0017	0.011	0.404	0.0007	0.5402	0.039	0.0015		OTHER	0.997293	0.001851	0.000856		THIF-type NAD/FAD binding fold (IPR000594)	976	725
	91	1441469	1	Talaromyces atroroseus	>tr|A0A225B9C1|A0A225B9C1_9EURO Uncharacterized protein OS=Talaromyces atroroseus OX=1441469 GN=UA08_00658 PE=4 SV=1	A0A225B9C1	Eukaryota	Fungi	Dikarya	Ascomycota	Pezizomycotina	Eurotiomycetes	Eurotiomycetidae	Eurotiales	Trichocomaceae		0	108	0	19	0	318	0	0	0	0	0	plas: 12, nucl: 5, mito: 3, cyto: 2, E.R.: 2, extr: 1, pero: 1, vacu: 1	Golgi apparatus	Membrane	0.0051	0.0008	0.0002	0.0037	0.0017	0.3745	0.0028	0.5569	0.0515	0.0027		OTHER	0.999974	6e-06	2e-05			445	195
	92	1447872	1	Emergomyces pasteurianus Ep9510	>tr|A0A1J9PJQ8|A0A1J9PJQ8_9EURO Uncharacterized protein OS=Emergomyces pasteurianus Ep9510 OX=1447872 GN=AJ78_03159 PE=4 SV=1	A0A1J9PJQ8	Eukaryota	Fungi	Dikarya	Ascomycota	Pezizomycotina	Eurotiomycetes	Eurotiomycetidae	Onygenales	Ajellomycetaceae		0	26	0	19	0	324	0	0	0	0	0	mito: 8, plas: 7, extr: 4, golg: 4, nucl: 1, cyto: 1, pero: 1, E.R.: 1	Golgi apparatus	Membrane	0.0001	0	0	0.0007	0.0019	0.1913	0	0.792	0.0137	0.0002		OTHER	0.898941	0.09791	0.003149			369	113
	93	1447875	1	Helicocarpus griseus UAMH5409	>tr|A0A2B7X354|A0A2B7X354_9EURO Uncharacterized protein OS=Helicocarpus griseus UAMH5409 OX=1447875 GN=AJ79_07445 PE=4 SV=1	A0A2B7X354	Eukaryota	Fungi	Dikarya	Ascomycota	Pezizomycotina	Eurotiomycetes	Eurotiomycetidae	Onygenales	Ajellomycetaceae		0	137	0	20	0	334	0	0	0	0	0	plas: 11, mito: 8, cyto: 3, nucl: 1, extr: 1, pero: 1, E.R.: 1, vacu: 1	Golgi apparatus	Membrane	0.0514	0.0012	0.0014	0.0442	0.0146	0.2079	0.142	0.4604	0.0469	0.0299		OTHER	0.989305	0.000564	0.010131			491	223
	94	1447883	1	Polytolypa hystricis UAMH7299	>tr|A0A2B7WPX8|A0A2B7WPX8_9EURO Uncharacterized protein OS=Polytolypa hystricis UAMH7299 OX=1447883 GN=AJ80_09516 PE=4 SV=1	A0A2B7WPX8	Eukaryota	Fungi	Dikarya	Ascomycota	Pezizomycotina	Eurotiomycetes	Eurotiomycetidae	Onygenales	Ajellomycetaceae		0	143	0	21	0	323	0	0	0	0	0	plas: 13, nucl: 5, mito: 4, pero: 2, cyto: 1, golg: 1, vacu: 1	Golgi apparatus	Membrane	0.0109	0.0004	0	0.0085	0.0009	0.3051	0.06	0.5919	0.0191	0.0033		OTHER	0.99953	1.1e-05	0.000459			487	229
	95	1658172	1	Emmonsia sp. CAC-2015a	>tr|A0A1B7NVP4|A0A1B7NVP4_9EURO Uncharacterized protein OS=Emmonsia sp. CAC-2015a OX=1658172 GN=ACJ72_04814 PE=4 SV=1	A0A1B7NVP4	Eukaryota	Fungi	Dikarya	Ascomycota	Pezizomycotina	Eurotiomycetes	Eurotiomycetidae	Onygenales	Ajellomycetaceae		0	0	25	23	328	0	0	0	0	0	0	extr: 11, plas: 7, mito: 6, cyto: 1, E.R.: 1, golg: 1	Golgi apparatus	Membrane	0.0004	0.0001	0	0.0007	0.0005	0.3184	0	0.6711	0.0088	0.0001		OTHER	0.951268	0.041356	0.007376			377	117
	96	1658174	1	Blastomyces percursus	>tr|A0A1J9Q7E7|A0A1J9Q7E7_9EURO Uncharacterized protein OS=Blastomyces percursus OX=1658174 GN=ACJ73_03948 PE=4 SV=1	A0A1J9Q7E7	Eukaryota	Fungi	Dikarya	Ascomycota	Pezizomycotina	Eurotiomycetes	Eurotiomycetidae	Onygenales	Ajellomycetaceae		0	134	0	19	0	330	0	0	0	0	0	plas: 9, mito: 6, nucl: 5, cyto: 3, pero: 2, E.R.: 1, golg: 1	Golgi apparatus	Membrane	0.0037	0.0001	0	0.0064	0.0009	0.1715	0.0002	0.8085	0.0072	0.0014		OTHER	0.997339	3.7e-05	0.002624			483	218
	97	2060905	1	Blastomyces parvus	>tr|A0A2B7XMH0|A0A2B7XMH0_9EURO Protein phosphatase OS=Blastomyces parvus OX=2060905 GN=GX51_00237 PE=4 SV=1	A0A2B7XMH0	Eukaryota	Fungi	Dikarya	Ascomycota	Pezizomycotina	Eurotiomycetes	Eurotiomycetidae	Onygenales	Ajellomycetaceae		0	145	0	20	0	328	0	0	0	0	0	nucl: 8, plas: 8, mito: 6, cyto: 2, pero: 1, E.R.: 1, golg: 1	Golgi apparatus	Membrane	0.0169	0.0003	0	0.0028	0.001	0.3516	0.0036	0.6103	0.0108	0.0027		OTHER	0.999972	1e-05	1.8e-05			493	228
	98	5551	1	Trichophyton rubrum	>tr|A0A178F4B5|A0A178F4B5_TRIRU Uncharacterized protein OS=Trichophyton rubrum OX=5551 GN=A7C99_1586 PE=4 SV=1	A0A178F4B5	Eukaryota	Fungi	Dikarya	Ascomycota	Pezizomycotina	Eurotiomycetes	Eurotiomycetidae	Onygenales	Arthrodermataceae		0	100	0	21	0	78	21	0	372	19	292	plas: 19, nucl: 3.5, E.R.: 3, cyto_nucl: 2.5, golg: 1	Endoplasmic reticulum	Membrane	0.0075	0.0008	0	0.328	0.0446	0.429	0.0131	0.0319	0.0204	0.1247		OTHER	0.983559	0.000189	0.016251		THIF-type NAD/FAD binding fold (IPR000594)	904	684
	99	404692	1	Coccidioides immitis RMSCC 2394	>tr|A0A0J6Y5H4|A0A0J6Y5H4_COCIT Uncharacterized protein OS=Coccidioides immitis RMSCC 2394 OX=404692 GN=CIRG_03608 PE=4 SV=1	A0A0J6Y5H4	Eukaryota	Fungi	Dikarya	Ascomycota	Pezizomycotina	Eurotiomycetes	Eurotiomycetidae	Onygenales	Onygenales incertae sedis		0	83	0	19	0	342	0	0	0	0	0	mito: 13, cyto: 4, plas: 4, nucl: 3, extr: 1, pero: 1, vacu: 1	Golgi apparatus	Membrane	0.0096	0.0005	0.0001	0.0004	0.0012	0.3811	0.0002	0.5206	0.0863	0.0001		OTHER	0.8539	0.000938	0.145163			444	172
	100	503106	1	Marssonina coronariae	>tr|A0A218ZFN8|A0A218ZFN8_9HELO Ser/Thr protein phosphatase family protein OS=Marssonina coronariae OX=503106 GN=B2J93_1842 PE=4 SV=1	A0A218ZFN8	Eukaryota	Fungi	Dikarya	Ascomycota	Pezizomycotina	Leotiomycetes	Helotiales	Dermateaceae			0	0	19	21	319	0	0	0	0	0	0	extr: 12, cyto: 3.5, cyto_nucl: 3.5, mito: 3, E.R.: 3, golg: 3, nucl: 2.5	Golgi apparatus	Membrane	0.0003	0.0002	0.0002	0.002	0.0018	0.2315	0.0001	0.729	0.0347	0.0003		OTHER	0.963329	0.034537	0.002134			359	105
	101	946125	2	Diplocarpon rosae	>tr|A0A2H3F9E1|A0A2H3F9E1_9HELO Putative ser/Thr protein phosphatase family OS=Diplocarpon rosae OX=946125 GN=BUE80_DR011409 PE=4 SV=1	A0A2H3F9E1	Eukaryota	Fungi	Dikarya	Ascomycota	Pezizomycotina	Leotiomycetes	Helotiales	Dermateaceae			0	0	24	20	315	0	0	0	0	0	0	mito: 14, nucl: 3, cyto: 2, plas: 2, extr: 2, pero: 1, E.R.: 1, golg: 1, vacu: 1	Golgi apparatus	Membrane	0.0023	0.0001	0.0006	0.0029	0.0026	0.1792	0.0002	0.7718	0.0402	0.0001		OTHER	0.987794	0.011271	0.000935			359	111
	102	946125	2	Diplocarpon rosae	>tr|A0A2H3F0L8|A0A2H3F0L8_9HELO Putative ser/Thr protein phosphatase family OS=Diplocarpon rosae OX=946125 GN=BUE80_DR004148 PE=4 SV=1	A0A2H3F0L8	Eukaryota	Fungi	Dikarya	Ascomycota	Pezizomycotina	Leotiomycetes	Helotiales	Dermateaceae			0	0	24	20	321	0	0	0	0	0	0	mito: 19, plas: 2, extr: 2, nucl: 1, cyto: 1, E.R.: 1, golg: 1	Golgi apparatus	Membrane	0.0003	0	0.0005	0.0008	0.0009	0.1888	0	0.7869	0.0216	0		OTHER	0.95459	0.032215	0.013195			365	111
	103	149040	1	Phialocephala scopiformis	>tr|A0A132BBE9|A0A132BBE9_9HELO Metallo-dependent phosphatase OS=Phialocephala scopiformis OX=149040 GN=LY89DRAFT_598477 PE=4 SV=1	A0A132BBE9	Eukaryota	Fungi	Dikarya	Ascomycota	Pezizomycotina	Leotiomycetes	Helotiales	Helotiales incertae sedis			0	0	393	0	0	0	0	0	0	0	0	cyto: 15.5, cyto_nucl: 10.833, cyto_pero: 9.666, cysk: 5, nucl: 4, pero: 2.5	Cytoplasm	Soluble	0.0052	0.6806	0.0074	0.0685	0.0015	0.0022	0.0228	0.0004	0.0026	0.2089		OTHER	0.999979	9e-06	1.2e-05			303	49
	104	914237	1	Rhynchosporium commune	>tr|A0A1E1K6G5|A0A1E1K6G5_9HELO Uncharacterized protein OS=Rhynchosporium commune OX=914237 GN=RCO7_09473 PE=4 SV=1	A0A1E1K6G5	Eukaryota	Fungi	Dikarya	Ascomycota	Pezizomycotina	Leotiomycetes	Helotiales	Helotiales incertae sedis			0	20	0	20	0	322	0	0	0	0	0	mito: 15.5, mito_nucl: 10, nucl: 3.5, plas: 3, extr: 2, cyto: 1, E.R.: 1, golg: 1	Golgi apparatus	Membrane	0.0005	0.0002	0.0011	0.0014	0.0022	0.3372	0	0.6247	0.0326	0.0002		OTHER	0.937272	0.056377	0.006351			363	109
	105	1485229	1	Cadophora sp. DSE1049	>tr|A0A2V1BNW1|A0A2V1BNW1_9HELO Metallo-dependent phosphatase OS=Cadophora sp. DSE1049 OX=1485229 GN=DL98DRAFT_551882 PE=4 SV=1	A0A2V1BNW1	Eukaryota	Fungi	Dikarya	Ascomycota	Pezizomycotina	Leotiomycetes	Helotiales	Helotiales incertae sedis			0	0	311	0	0	0	0	0	0	0	0	cyto: 23.5, cyto_nucl: 13.5, nucl: 2.5, pero: 1	Cytoplasm	Soluble	0.0344	0.4424	0.0081	0.2223	0.0037	0.0351	0.0454	0.0056	0.0122	0.1908		OTHER	0.999989	5e-06	6e-06			311	60
	106	1095630	1	Meliniomyces bicolor E	>tr|A0A2J6TK86|A0A2J6TK86_9HELO Metallo-dependent phosphatase OS=Meliniomyces bicolor E OX=1095630 GN=K444DRAFT_522971 PE=4 SV=1	A0A2J6TK86	Eukaryota	Fungi	Dikarya	Ascomycota	Pezizomycotina	Leotiomycetes	Helotiales	Hyaloscyphaceae	Hyaloscypha		0	0	303	0	0	0	0	0	0	0	0	cyto: 17.5, cyto_nucl: 13.333, cyto_pero: 10.166, nucl: 7, pero: 1.5, cysk: 1	Cytoplasm	Soluble	0.0164	0.4964	0.1217	0.0823	0.0182	0.0209	0.0977	0.0048	0.029	0.1126		OTHER	0.999985	8e-06	7e-06			303	51
	107	1149755	1	Hyaloscypha variabilis F	>tr|A0A2J6QX20|A0A2J6QX20_9HELO Metallo-dependent phosphatase OS=Hyaloscypha variabilis F OX=1149755 GN=L207DRAFT_549216 PE=4 SV=1	A0A2J6QX20	Eukaryota	Fungi	Dikarya	Ascomycota	Pezizomycotina	Leotiomycetes	Helotiales	Hyaloscyphaceae	Hyaloscypha		0	0	320	0	0	0	0	0	0	0	0	cyto: 10.5, cyto_nucl: 9.5, nucl: 7.5, mito: 3, plas: 2, pero: 2, golg: 1, cysk: 1	Mitochondrion	Soluble	0.0096	0.1143	0.0067	0.6825	0.0015	0.0018	0.1131	0.0013	0.0026	0.0666		OTHER	0.999906	3.9e-05	5.5e-05			320	64
	108	2070412	1	Rutstroemia sp. NJR-2017a WRK4	>tr|A0A2S7R420|A0A2S7R420_9HELO Ser thr phosphatase family protein OS=Rutstroemia sp. NJR-2017a WRK4 OX=2070412 GN=CJF32_00003429 PE=4 SV=1	A0A2S7R420	Eukaryota	Fungi	Dikarya	Ascomycota	Pezizomycotina	Leotiomycetes	Helotiales	Rutstroemiaceae			0	0	316	0	0	0	0	0	0	0	0	nucl: 12, mito: 4, golg: 4, cyto: 3, plas: 3, pero: 1	Mitochondrion	Soluble	0.0088	0.0867	0.0253	0.7766	0.0016	0.0021	0.0755	0.0008	0.0021	0.0205		OTHER	0.999744	5.5e-05	0.000201			316	61
	109	2070414	1	Rutstroemia sp. NJR-2017a BBW	>tr|A0A2S7PN17|A0A2S7PN17_9HELO Ser thr phosphatase family protein OS=Rutstroemia sp. NJR-2017a BBW OX=2070414 GN=CJF30_00006075 PE=4 SV=1	A0A2S7PN17	Eukaryota	Fungi	Dikarya	Ascomycota	Pezizomycotina	Leotiomycetes	Helotiales	Rutstroemiaceae			0	0	282	0	0	0	0	0	0	0	0	cyto: 13.5, mito: 8, cyto_pero: 7.5, nucl: 5	Mitochondrion	Soluble	0.0302	0.3247	0.012	0.4099	0.001	0.0015	0.097	0.0005	0.0013	0.122		OTHER	0.99986	3.7e-05	0.000102			282	27
	110	857342	1	Amorphotheca resinae ATCC 22711	>tr|A0A2T3BG33|A0A2T3BG33_AMORE Uncharacterized protein OS=Amorphotheca resinae ATCC 22711 OX=857342 GN=M430DRAFT_92861 PE=4 SV=1	A0A2T3BG33	Eukaryota	Fungi	Dikarya	Ascomycota	Pezizomycotina	Leotiomycetes	Leotiomycetes incertae sedis	Myxotrichaceae			0	0	322	0	0	0	0	0	0	0	0	cyto: 13.5, cyto_nucl: 12.333, nucl: 9, cyto_pero: 8.166, mito: 2, pero: 1.5, cysk: 1	Mitochondrion	Soluble	0.0102	0.04	0.009	0.9143	0.0012	0.0031	0.0054	0.0006	0.0018	0.0144		OTHER	0.999641	0.000138	0.000221			322	63
	111	913774	1	Oidiodendron maius Zn	>tr|A0A0C3HYJ2|A0A0C3HYJ2_9PEZI Uncharacterized protein OS=Oidiodendron maius Zn OX=913774 GN=OIDMADRAFT_22782 PE=4 SV=1	A0A0C3HYJ2	Eukaryota	Fungi	Dikarya	Ascomycota	Pezizomycotina	Leotiomycetes	Leotiomycetes incertae sedis	Myxotrichaceae			0	0	307	0	0	0	0	0	0	0	0	nucl: 14, cyto: 5, cysk: 5, pero: 2, mito: 1	Cytoplasm	Soluble	0.0254	0.8846	0.0036	0.007	0.0026	0.0076	0.0054	0.0155	0.0114	0.0369		OTHER	0.999982	7e-06	1.1e-05			307	53
	112	342668	1	Pseudogymnoascus verrucosus	>tr|A0A1B8GB22|A0A1B8GB22_9PEZI Uncharacterized protein OS=Pseudogymnoascus verrucosus OX=342668 GN=VE01_08566 PE=4 SV=2	A0A1B8GB22	Eukaryota	Fungi	Dikarya	Ascomycota	Pezizomycotina	Leotiomycetes	Leotiomycetes incertae sedis	Pseudeurotiaceae			0	48	0	20	0	347	0	0	0	0	0	nucl: 13, plas: 10, mito: 1, cyto: 1, E.R.: 1, vacu: 1	Golgi apparatus	Membrane	0.0088	0.0002	0.0004	0.0003	0.0003	0.1821	0.005	0.7714	0.0315	0.0001		OTHER	0.999918	7.9e-05	4e-06			415	152
	113	1622147	1	Pseudogymnoascus sp. WSF 3629	>tr|A0A1B8BZ36|A0A1B8BZ36_9PEZI Uncharacterized protein OS=Pseudogymnoascus sp. WSF 3629 OX=1622147 GN=VE00_09115 PE=4 SV=1	A0A1B8BZ36	Eukaryota	Fungi	Dikarya	Ascomycota	Pezizomycotina	Leotiomycetes	Leotiomycetes incertae sedis	Pseudeurotiaceae			0	0	50	18	340	0	0	0	0	0	0	nucl: 17.5, cyto_nucl: 12.833, cyto: 7, cyto_mito: 4.833, mito: 1.5, golg: 1	Golgi apparatus	Membrane	0.0066	0.0003	0.0002	0.0005	0.0059	0.2323	0.0079	0.6634	0.0828	0.0001		OTHER	0.999723	0.000272	5e-06			408	151
	114	1622149	1	Pseudogymnoascus sp. 05NY08	>tr|A0A1B8FAV9|A0A1B8FAV9_9PEZI Uncharacterized protein OS=Pseudogymnoascus sp. 05NY08 OX=1622149 GN=VF21_00514 PE=4 SV=1	A0A1B8FAV9	Eukaryota	Fungi	Dikarya	Ascomycota	Pezizomycotina	Leotiomycetes	Leotiomycetes incertae sedis	Pseudeurotiaceae			0	0	50	18	326	0	0	0	0	0	0	nucl: 22, cyto: 3, mito: 1, pero: 1	Golgi apparatus	Membrane	0.0066	0.0002	0.0001	0.0024	0.0003	0.2703	0.0026	0.6883	0.0282	0.001		OTHER	0.99996	3.9e-05	1e-06			394	152
	115	2005443	1	Phialophora cf. hyalina BP 5553	>tr|A0A370U159|A0A370U159_9PEZI Metallo-dependent phosphatase OS=Phialophora cf. hyalina BP 5553 OX=2005443 GN=BP5553_01490 PE=4 SV=1	A0A370U159	Eukaryota	Fungi	Dikarya	Ascomycota	Pezizomycotina	Leotiomycetes	Leotiomycetes incertae sedis				0	20	0	20	0	306	0	0	0	0	0	extr: 9, mito: 6, cyto: 5, plas: 3, E.R.: 3, nucl: 1	Golgi apparatus	Membrane	0.0002	0.0001	0.0001	0.0015	0.0045	0.2154	0.0001	0.7407	0.0369	0.0004		OTHER	0.867305	0.13147	0.001224			346	93
	116	42249	1	Tuber magnatum	>tr|A0A317T011|A0A317T011_9PEZI Metallo-dependent phosphatase (Fragment) OS=Tuber magnatum OX=42249 GN=C7212DRAFT_167727 PE=4 SV=1	A0A317T011	Eukaryota	Fungi	Dikarya	Ascomycota	Pezizomycotina	Pezizomycetes	Pezizales	Tuberaceae			0	0	263	0	0	0	0	0	0	0	0	cyto: 15, nucl: 8, mito: 2, pero: 2	Cytoplasm	Soluble	0.0549	0.6451	0.0191	0.188	0.002	0.0019	0.0716	0.0008	0.0036	0.013		OTHER	0.999986	6e-06	8e-06			263	34
	117	42251	1	Tuber borchii	>tr|A0A2T6ZCY5|A0A2T6ZCY5_TUBBO Metallo-dependent phosphatase-like protein OS=Tuber borchii OX=42251 GN=B9Z19DRAFT_1103958 PE=4 SV=1	A0A2T6ZCY5	Eukaryota	Fungi	Dikarya	Ascomycota	Pezizomycotina	Pezizomycetes	Pezizales	Tuberaceae			0	39	0	19	0	353	0	0	0	0	0	mito: 12, nucl: 9.5, cyto_nucl: 7.5, cyto: 4.5, pero: 1	Golgi apparatus	Membrane	0.0045	0.0006	0.0002	0.01	0.0029	0.2674	0.0086	0.6232	0.0796	0.0029		OTHER	0.99805	0.001399	0.000551			411	129
	118	708187	1	Colletotrichum chlorophyti	>tr|A0A1Q8S4P5|A0A1Q8S4P5_9PEZI Serine/threonine-protein phosphatase 1 OS=Colletotrichum chlorophyti OX=708187 GN=CCHL11_00725 PE=4 SV=1	A0A1Q8S4P5	Eukaryota	Fungi	Dikarya	Ascomycota	Pezizomycotina	Sordariomycetes	Hypocreomycetidae	Glomerellales	Glomerellaceae		32	0	425	0	0	0	0	0	0	0	0	extr: 12, golg: 5, mito: 3, vacu: 3, plas: 2, E.R.: 2	Golgi apparatus	Membrane	0.0002	0.0001	0.0006	0.0008	0.0021	0.259	0	0.6493	0.0879	0		SP	0.261367	0.733544	0.00509	CS pos: 30-31. AAA-RL. Pr: 0.3345		457	96
	119	708197	2	Colletotrichum tofieldiae	>tr|A0A166T2B1|A0A166T2B1_9PEZI Ser/thr protein phosphatase family (Calcineurin-like phosphoesterase) OS=Colletotrichum tofieldiae OX=708197 GN=CT0861_08118 PE=4 SV=1	A0A166T2B1	Eukaryota	Fungi	Dikarya	Ascomycota	Pezizomycotina	Sordariomycetes	Hypocreomycetidae	Glomerellales	Glomerellaceae		33	0	424	0	0	0	0	0	0	0	0	extr: 12, mito: 5, golg: 3, plas: 2, E.R.: 2, vacu: 2, cyto: 1	Golgi apparatus	Membrane	0.0005	0.0004	0.0018	0.001	0.0031	0.4335	0	0.4644	0.0953	0.0001		SP	0.318525	0.669984	0.011491	CS pos: 34-35. IAA-SL. Pr: 0.6611		457	97
	120	708197	2	Colletotrichum tofieldiae	>tr|A0A161VP42|A0A161VP42_9PEZI Ser/thr protein phosphatase family protein (Calcineurin-like phosphoesterase) OS=Colletotrichum tofieldiae OX=708197 GN=CT0861_06207 PE=4 SV=1	A0A161VP42	Eukaryota	Fungi	Dikarya	Ascomycota	Pezizomycotina	Sordariomycetes	Hypocreomycetidae	Glomerellales	Glomerellaceae		0	0	375	0	0	0	0	0	0	0	0	cyto: 13, cyto_nucl: 12, nucl: 9, pero: 3, mito: 1, extr: 1	Cytoplasm	Soluble	0.1075	0.7424	0.0185	0.0317	0.0028	0.0022	0.003	0.0015	0.005	0.0854		OTHER	0.999941	2.8e-05	3e-05			375	37
	121	1209926	2	Colletotrichum orchidophilum	>tr|A0A1G4BPK1|A0A1G4BPK1_9PEZI Calcineurin-like phosphoesterase OS=Colletotrichum orchidophilum OX=1209926 GN=CORC01_01612 PE=4 SV=1	A0A1G4BPK1	Eukaryota	Fungi	Dikarya	Ascomycota	Pezizomycotina	Sordariomycetes	Hypocreomycetidae	Glomerellales	Glomerellaceae		32	0	453	0	0	0	0	0	0	0	0	extr: 10, golg: 5, mito: 3, plas: 3, E.R.: 2, vacu: 2, cyto_nucl: 1, pero: 1	Golgi apparatus	Membrane	0.0002	0.0001	0.0016	0.0007	0.0127	0.334	0	0.5378	0.1129	0		OTHER	0.535716	0.435871	0.028413			484	99
	122	1209926	2	Colletotrichum orchidophilum	>tr|A0A1G4BJN7|A0A1G4BJN7_9PEZI Calcineurin-like phosphoesterase OS=Colletotrichum orchidophilum OX=1209926 GN=CORC01_03269 PE=4 SV=1	A0A1G4BJN7	Eukaryota	Fungi	Dikarya	Ascomycota	Pezizomycotina	Sordariomycetes	Hypocreomycetidae	Glomerellales	Glomerellaceae		0	0	389	0	0	0	0	0	0	0	0	cyto_nucl: 12.5, cyto: 12, nucl: 11, mito: 2, pero: 2	Mitochondrion	Soluble	0.0401	0.2571	0.0306	0.5336	0.0034	0.0023	0.0296	0.0027	0.0049	0.0959		OTHER	0.999655	0.000234	0.000111			389	47
	123	1209931	2	Colletotrichum salicis	>tr|A0A135V0U9|A0A135V0U9_9PEZI Calcineurin-like phosphoesterase OS=Colletotrichum salicis OX=1209931 GN=CSAL01_06726 PE=4 SV=1	A0A135V0U9	Eukaryota	Fungi	Dikarya	Ascomycota	Pezizomycotina	Sordariomycetes	Hypocreomycetidae	Glomerellales	Glomerellaceae		32	0	447	0	0	0	0	0	0	0	0	extr: 8, golg: 6, mito: 4.5, cyto_mito: 3.5, E.R.: 3, plas: 2, vacu: 2, cyto: 1.5	Golgi apparatus	Membrane	0.0003	0.0004	0.0013	0.0017	0.005	0.3643	0	0.5317	0.0951	0.0002		OTHER	0.504599	0.471966	0.023435			479	97
	124	1209931	2	Colletotrichum salicis	>tr|A0A135UZ02|A0A135UZ02_9PEZI Calcineurin-like phosphoesterase OS=Colletotrichum salicis OX=1209931 GN=CSAL01_12156 PE=4 SV=1	A0A135UZ02	Eukaryota	Fungi	Dikarya	Ascomycota	Pezizomycotina	Sordariomycetes	Hypocreomycetidae	Glomerellales	Glomerellaceae		0	0	389	0	0	0	0	0	0	0	0	cyto: 8.5, cyto_nucl: 8.5, nucl: 7.5, pero: 6, cysk: 2, mito: 1, extr: 1, golg: 1	Cytoplasm	Soluble	0.0225	0.8223	0.0098	0.0153	0.0025	0.0036	0.0071	0.001	0.0148	0.1011		OTHER	0.999978	1e-05	1.1e-05			389	47
	125	1573173	1	Colletotrichum incanum	>tr|A0A167E9Z1|A0A167E9Z1_9PEZI Calcineurin-like phosphoesterase OS=Colletotrichum incanum OX=1573173 GN=CI238_11514 PE=4 SV=1	A0A167E9Z1	Eukaryota	Fungi	Dikarya	Ascomycota	Pezizomycotina	Sordariomycetes	Hypocreomycetidae	Glomerellales	Glomerellaceae		35	0	437	0	0	0	0	0	0	0	0	mito: 7, extr: 5, E.R.: 5, plas: 4, golg: 4, vacu: 2	Golgi apparatus	Membrane	0.0003	0.0004	0.0014	0.0017	0.0033	0.3119	0	0.6194	0.0615	0.0001		SP	0.418366	0.568401	0.013233	CS pos: 35-36. ASS-LD. Pr: 0.3761		472	97
	126	655827	2	Metarhizium acridum CQMa 102	>tr|A0A0D9PAV2|A0A0D9PAV2_METAN Uncharacterized protein OS=Metarhizium anisopliae BRIP 53293 OX=1291518 GN=H634G_01387 PE=4 SV=1	A0A0D9PAV2	Eukaryota	Fungi	Dikarya	Ascomycota	Pezizomycotina	Sordariomycetes	Hypocreomycetidae	Hypocreales	Clavicipitaceae		0	0	311	0	0	0	0	0	0	0	0	cyto: 18, nucl: 2, mito: 2, extr: 2, cysk: 2, pero: 1	Cytoplasm	Soluble	0.0389	0.7483	0.0153	0.02	0.0011	0.0164	0.0332	0.0046	0.0028	0.1193		OTHER	0.999973	1.4e-05	1.2e-05			311	54
	127	655827	2	Metarhizium acridum CQMa 102	>tr|A0A0D9P8P9|A0A0D9P8P9_METAN Uncharacterized protein OS=Metarhizium anisopliae BRIP 53293 OX=1291518 GN=H634G_01764 PE=4 SV=1	A0A0D9P8P9	Eukaryota	Fungi	Dikarya	Ascomycota	Pezizomycotina	Sordariomycetes	Hypocreomycetidae	Hypocreales	Clavicipitaceae		0	8	0	20	0	327	0	0	0	0	0	extr: 18, E.R.: 3, plas: 2, golg: 2, mito: 1	Endoplasmic reticulum	Membrane	0.0002	0.0004	0.0132	0.0036	0.0031	0.6012	0.0001	0.355	0.023	0.0004		OTHER	0.895101	0.096462	0.008437			355	76
	128	1081105	1	Metarhizium rileyi RCEF 4871	>tr|A0A167GS97|A0A167GS97_9HYPO Ser/Thr protein phosphatase family OS=Metarhizium rileyi RCEF 4871 OX=1081105 GN=NOR_02653 PE=4 SV=1	A0A167GS97	Eukaryota	Fungi	Dikarya	Ascomycota	Pezizomycotina	Sordariomycetes	Hypocreomycetidae	Hypocreales	Clavicipitaceae		0	8	0	20	0	316	0	0	0	0	0	extr: 14, plas: 5, cyto: 2, E.R.: 2, golg: 2, nucl: 1, mito: 1	Golgi apparatus	Membrane	0.0001	0.0002	0.0025	0.0008	0.0065	0.242	0	0.6972	0.0505	0.0001		OTHER	0.505117	0.491728	0.003155			344	71
	129	1380566	2	Pochonia chlamydosporia 170	>tr|A0A179G121|A0A179G121_METCM Ser/Thr protein phosphatase family OS=Pochonia chlamydosporia 170 OX=1380566 GN=VFPPC_15643 PE=4 SV=1	A0A179G121	Eukaryota	Fungi	Dikarya	Ascomycota	Pezizomycotina	Sordariomycetes	Hypocreomycetidae	Hypocreales	Clavicipitaceae		0	0	283	0	0	0	0	0	0	0	0	cyto: 13.5, cyto_nucl: 8.5, mito: 5, nucl: 2.5, pero: 2, cysk: 2, extr: 1, E.R.: 1	Mitochondrion	Soluble	0.0151	0.209	0.011	0.5824	0.0024	0.0096	0.1014	0.0009	0.0022	0.0661		OTHER	0.999892	4.6e-05	6.2e-05			283	44
	130	1380566	2	Pochonia chlamydosporia 170	>tr|A0A179FNA3|A0A179FNA3_METCM Ser/Thr protein phosphatase family OS=Pochonia chlamydosporia 170 OX=1380566 GN=VFPPC_08547 PE=4 SV=1	A0A179FNA3	Eukaryota	Fungi	Dikarya	Ascomycota	Pezizomycotina	Sordariomycetes	Hypocreomycetidae	Hypocreales	Clavicipitaceae		0	11	0	24	0	325	0	0	0	0	0	mito: 19, cyto: 5, extr: 2, plas: 1	Golgi apparatus	Membrane	0.0007	0.0006	0.0023	0.0019	0.0031	0.3443	0	0.6085	0.0382	0.0004		SP	0.473471	0.514903	0.011625	CS pos: 33-34. VPA-LV. Pr: 0.5468		360	91
	131	1081107	1	Beauveria brongniartii RCEF 3172	>tr|A0A162JCA0|A0A162JCA0_9HYPO Ser/Thr protein phosphatase family OS=Beauveria brongniartii RCEF 3172 OX=1081107 GN=BBO_06261 PE=4 SV=1	A0A162JCA0	Eukaryota	Fungi	Dikarya	Ascomycota	Pezizomycotina	Sordariomycetes	Hypocreomycetidae	Hypocreales	Cordycipitaceae	Beauveria	0	14	0	21	0	355	0	0	0	0	0	extr: 11, golg: 8, E.R.: 3, nucl: 1, mito: 1, cyto: 1, plas: 1, vacu: 1	Golgi apparatus	Membrane	0.0016	0.0009	0.0001	0.0013	0.0019	0.2503	0.0001	0.7242	0.0185	0.0012		OTHER	0.877678	0.004875	0.117447			390	108
	132	176275	1	Beauveria bassiana	>tr|A0A2N6NM79|A0A2N6NM79_BEABA Bis(5'-nucleosyl)-tetraphosphatase, symmetrical OS=Beauveria bassiana OX=176275 GN=apaH PE=4 SV=1	A0A2N6NM79	Eukaryota	Fungi	Dikarya	Ascomycota	Pezizomycotina	Sordariomycetes	Hypocreomycetidae	Hypocreales	Cordycipitaceae		0	0	14	21	352	0	0	0	0	0	0	extr: 7, golg: 7, mito: 3, plas: 3, E.R.: 3, nucl: 1, cyto: 1, pero: 1, vacu: 1	Golgi apparatus	Membrane	0.0025	0.0006	0.0004	0.0015	0.0025	0.2353	0.0003	0.7118	0.0445	0.0007		OTHER	0.831006	0.02294	0.146054			387	101
	133	1081104	1	Cordyceps fumosorosea ARSEF 2679	>tr|A0A162MG19|A0A162MG19_9HYPO Ser/Thr protein phosphatase family OS=Cordyceps fumosorosea ARSEF 2679 OX=1081104 GN=ISF_07725 PE=4 SV=1	A0A162MG19	Eukaryota	Fungi	Dikarya	Ascomycota	Pezizomycotina	Sordariomycetes	Hypocreomycetidae	Hypocreales	Cordycipitaceae		0	19	0	19	0	367	0	0	0	0	0	extr: 13, mito: 5, plas: 5, E.R.: 2, golg: 2	Golgi apparatus	Membrane	0.0041	0.002	0.0007	0.0292	0.0032	0.4146	0.0006	0.5201	0.0185	0.0072		OTHER	0.910846	0.082145	0.007009			405	112
	134	1081108	2	Cordyceps confragosa RCEF 1005	>tr|A0A168H1W4|A0A168H1W4_CORDF Protein phosphatase family protein OS=Cordyceps confragosa RCEF 1005 OX=1081108 GN=LEL_04032 PE=4 SV=1	A0A168H1W4	Eukaryota	Fungi	Dikarya	Ascomycota	Pezizomycotina	Sordariomycetes	Hypocreomycetidae	Hypocreales	Cordycipitaceae		0	0	303	0	0	0	0	0	0	0	0	cyto: 21.5, cyto_mito: 13, mito: 3.5, nucl: 2	Cytoplasm	Soluble	0.0261	0.67	0.0072	0.0948	0.0014	0.0027	0.0477	0.0009	0.0026	0.1466		OTHER	0.999972	1.8e-05	1e-05			303	45
	135	1081108	2	Cordyceps confragosa RCEF 1005	>tr|A0A162JYD7|A0A162JYD7_CORDF Ser/Thr protein phosphatase family OS=Cordyceps confragosa RCEF 1005 OX=1081108 GN=LEL_07290 PE=4 SV=1	A0A162JYD7	Eukaryota	Fungi	Dikarya	Ascomycota	Pezizomycotina	Sordariomycetes	Hypocreomycetidae	Hypocreales	Cordycipitaceae		0	11	0	24	0	356	0	0	0	0	0	extr: 12, mito: 6, plas: 5, golg: 2, nucl: 1, E.R.: 1	Golgi apparatus	Membrane	0.0005	0.0002	0.0019	0.0025	0.0025	0.3771	0.0001	0.58	0.0347	0.0004		OTHER	0.500816	0.193324	0.30586			391	95
	136	150374	1	Escovopsis weberi	>tr|A0A0M8MWX7|A0A0M8MWX7_9HYPO Putative metallophosphoesterase OS=Escovopsis weberi OX=150374 GN=ESCO_004177 PE=4 SV=1	A0A0M8MWX7	Eukaryota	Fungi	Dikarya	Ascomycota	Pezizomycotina	Sordariomycetes	Hypocreomycetidae	Hypocreales	Hypocreaceae		26	0	528	0	0	0	0	0	0	0	0	extr: 15, golg: 5, mito: 4, pero: 1, E.R.: 1, vacu: 1	Golgi apparatus	Membrane	0.0019	0.0013	0.0136	0.0202	0.0171	0.2888	0.0039	0.612	0.0398	0.0014		OTHER	0.853846	0.126064	0.02009			554	303
	137	398673	1	Trichoderma gamsii	>tr|A0A2P4ZKS4|A0A2P4ZKS4_9HYPO Uncharacterized protein OS=Trichoderma gamsii OX=398673 GN=TGAM01_v206389 PE=4 SV=1	A0A2P4ZKS4	Eukaryota	Fungi	Dikarya	Ascomycota	Pezizomycotina	Sordariomycetes	Hypocreomycetidae	Hypocreales	Hypocreaceae		0	11	0	20	0	367	0	0	0	0	0	golg: 7, E.R.: 5, mito: 4, plas: 3, extr: 3, nucl: 2, vacu: 2, cyto: 1	Golgi apparatus	Membrane	0.0012	0.0016	0.0007	0.0026	0.003	0.4425	0.0001	0.4967	0.0496	0.002		OTHER	0.940796	0.051081	0.008123			398	103
	138	983964	1	Trichoderma harzianum CBS 226.95	>tr|A0A2T4A3G4|A0A2T4A3G4_TRIHA Uncharacterized protein OS=Trichoderma harzianum CBS 226.95 OX=983964 GN=M431DRAFT_92757 PE=4 SV=1	A0A2T4A3G4	Eukaryota	Fungi	Dikarya	Ascomycota	Pezizomycotina	Sordariomycetes	Hypocreomycetidae	Hypocreales	Hypocreaceae		26	0	376	0	0	0	0	0	0	0	0	extr: 12, mito: 4, golg: 4, E.R.: 3, plas: 2, nucl: 1, cyto: 1	Golgi apparatus	Membrane	0.0011	0.0016	0.0009	0.0036	0.0018	0.35	0.0001	0.6232	0.0158	0.0018		SP	0.360699	0.609859	0.029442	CS pos: 27-28. CAT-RL. Pr: 0.3502		402	101
	139	983965	1	Trichoderma longibrachiatum ATCC 18648	>tr|A0A2T4BRJ1|A0A2T4BRJ1_TRILO Metallo-dependent phosphatase OS=Trichoderma longibrachiatum ATCC 18648 OX=983965 GN=M440DRAFT_1442221 PE=4 SV=1	A0A2T4BRJ1	Eukaryota	Fungi	Dikarya	Ascomycota	Pezizomycotina	Sordariomycetes	Hypocreomycetidae	Hypocreales	Hypocreaceae		0	62	0	22	0	383	0	0	0	0	0	mito: 7, cyto: 5, plas: 4, extr: 4, golg: 3, nucl: 2, E.R.: 2	Golgi apparatus	Membrane	0.0003	0	0	0.0003	0.0001	0.1697	0	0.8204	0.0092	0		OTHER	0.997407	0.000391	0.002203			467	150
	140	1042311	1	Trichoderma asperellum CBS 433.97	>tr|A0A2T3YUZ9|A0A2T3YUZ9_9HYPO Uncharacterized protein OS=Trichoderma asperellum CBS 433.97 OX=1042311 GN=M441DRAFT_150664 PE=4 SV=1	A0A2T3YUZ9	Eukaryota	Fungi	Dikarya	Ascomycota	Pezizomycotina	Sordariomycetes	Hypocreomycetidae	Hypocreales	Hypocreaceae		0	0	370	0	0	0	0	0	0	0	0	mito: 9, cyto_nucl: 8.5, nucl: 8, cyto: 7, pero: 2, vacu: 1	Cytoplasm	Soluble	0.263	0.5562	0.0078	0.0843	0.0071	0.0059	0.015	0.0079	0.0113	0.0414		OTHER	0.999852	2.2e-05	0.000126			370	71
	141	5507	2	Fusarium oxysporum	>tr|A0A2H3U1N2|A0A2H3U1N2_FUSOX Uncharacterized protein OS=Fusarium oxysporum OX=5507 GN=FRV6_15028 PE=4 SV=1	A0A2H3U1N2	Eukaryota	Fungi	Dikarya	Ascomycota	Pezizomycotina	Sordariomycetes	Hypocreomycetidae	Hypocreales	Nectriaceae	Fusarium	0	0	404	0	0	0	0	0	0	0	0	cyto: 15, cyto_nucl: 12.5, nucl: 8, pero: 3, mito: 1	Cytoplasm	Soluble	0.0908	0.679	0.0311	0.0603	0.0069	0.0078	0.0125	0.026	0.0361	0.0495		OTHER	0.999982	1e-06	1.7e-05			404	44
	142	5507	2	Fusarium oxysporum	>tr|A0A2H3TD29|A0A2H3TD29_FUSOX Uncharacterized protein OS=Fusarium oxysporum OX=5507 GN=FRV6_10745 PE=4 SV=1	A0A2H3TD29	Eukaryota	Fungi	Dikarya	Ascomycota	Pezizomycotina	Sordariomycetes	Hypocreomycetidae	Hypocreales	Nectriaceae	Fusarium	25	0	391	0	0	0	0	0	0	0	0	mito: 7, extr: 7, plas: 5, golg: 3, nucl: 2, E.R.: 2, cyto: 1	Endoplasmic reticulum	Membrane	0.0006	0.0005	0.006	0.0027	0.0042	0.5346	0.0001	0.4177	0.0335	0.0002		SP	0.163798	0.828202	0.008	CS pos: 31-32. LAA-LT. Pr: 0.5847		416	93
	143	42673	4	Fusarium nygamai	>tr|A0A2K0VW37|A0A2K0VW37_GIBNY Uncharacterized protein OS=Gibberella nygamai OX=42673 GN=FNYG_12290 PE=4 SV=1	A0A2K0VW37	Eukaryota	Fungi	Dikarya	Ascomycota	Pezizomycotina	Sordariomycetes	Hypocreomycetidae	Hypocreales	Nectriaceae	Fusarium	0	0	404	0	0	0	0	0	0	0	0	cyto: 17.5, cyto_nucl: 12.5, nucl: 4.5, pero: 3, extr: 1, vacu: 1	Mitochondrion	Soluble	0.0239	0.1887	0.0137	0.5732	0.0037	0.0063	0.0691	0.0057	0.0089	0.1068		OTHER	0.99998	2e-06	1.8e-05			404	44
	144	42673	4	Fusarium nygamai	>tr|A0A2K0WJM4|A0A2K0WJM4_GIBNY Uncharacterized protein OS=Gibberella nygamai OX=42673 GN=FNYG_04181 PE=4 SV=1	A0A2K0WJM4	Eukaryota	Fungi	Dikarya	Ascomycota	Pezizomycotina	Sordariomycetes	Hypocreomycetidae	Hypocreales	Nectriaceae	Fusarium	25	0	391	0	0	0	0	0	0	0	0	mito: 7.5, extr: 7, cyto_mito: 5, plas: 3, golg: 3, nucl: 2, E.R.: 2, cyto: 1.5, pero: 1	Golgi apparatus	Membrane	0.0004	0.0003	0.0048	0.0022	0.0037	0.4753	0	0.4831	0.0299	0.0002		SP	0.174262	0.817724	0.008014	CS pos: 31-32. LAA-LT. Pr: 0.5847		416	93
	145	42673	4	Fusarium nygamai	>tr|A0A2K0UHR9|A0A2K0UHR9_GIBNY Uncharacterized protein OS=Gibberella nygamai OX=42673 GN=FNYG_15225 PE=4 SV=1	A0A2K0UHR9	Eukaryota	Fungi	Dikarya	Ascomycota	Pezizomycotina	Sordariomycetes	Hypocreomycetidae	Hypocreales	Nectriaceae	Fusarium	0	11	0	22	0	359	0	0	0	0	0	extr: 11, E.R.: 4, golg: 4, cyto: 2.5, mito: 2, cyto_nucl: 2, vacu: 2, plas: 1	Endoplasmic reticulum	Membrane	0.0031	0.0039	0.0032	0.017	0.01	0.5073	0.0011	0.3709	0.0802	0.0032		OTHER	0.807331	0.167573	0.025096			392	94
	146	42673	4	Fusarium nygamai	>tr|A0A2K0WSS1|A0A2K0WSS1_GIBNY Uncharacterized protein OS=Gibberella nygamai OX=42673 GN=FNYG_01332 PE=4 SV=1	A0A2K0WSS1	Eukaryota	Fungi	Dikarya	Ascomycota	Pezizomycotina	Sordariomycetes	Hypocreomycetidae	Hypocreales	Nectriaceae	Fusarium	25	0	367	0	0	0	0	0	0	0	0	extr: 9, golg: 5, cyto: 4.5, cyto_nucl: 3, E.R.: 3, mito: 2, vacu: 2, plas: 1	Golgi apparatus	Membrane	0.0011	0.0009	0.0022	0.0029	0.0084	0.3728	0.0002	0.5186	0.0924	0.0005		OTHER	0.750741	0.235335	0.013924			392	94
	147	327505	2	Fusarium oxysporum f. sp. radicis-cucumerinum	>tr|A0A2H3GBT0|A0A2H3GBT0_FUSOX Uncharacterized protein OS=Fusarium oxysporum f. sp. radicis-cucumerinum OX=327505 GN=AU210_013329 PE=4 SV=1	A0A2H3GBT0	Eukaryota	Fungi	Dikarya	Ascomycota	Pezizomycotina	Sordariomycetes	Hypocreomycetidae	Hypocreales	Nectriaceae	Fusarium	0	0	404	0	0	0	0	0	0	0	0	cyto: 17, cyto_nucl: 12.5, nucl: 6, pero: 2, extr: 1, vacu: 1	Mitochondrion	Soluble	0.0344	0.279	0.0225	0.4672	0.0056	0.0084	0.0553	0.0103	0.0132	0.1042		OTHER	0.999894	5e-06	0.000101			404	44
	148	327505	2	Fusarium oxysporum f. sp. radicis-cucumerinum	>tr|A0A2H3H7L7|A0A2H3H7L7_FUSOX Uncharacterized protein OS=Fusarium oxysporum f. sp. radicis-cucumerinum OX=327505 GN=AU210_009118 PE=4 SV=1	A0A2H3H7L7	Eukaryota	Fungi	Dikarya	Ascomycota	Pezizomycotina	Sordariomycetes	Hypocreomycetidae	Hypocreales	Nectriaceae	Fusarium	25	0	391	0	0	0	0	0	0	0	0	mito: 7, extr: 7, plas: 5, golg: 3, nucl: 2, E.R.: 2, cyto: 1	Endoplasmic reticulum	Membrane	0.0006	0.0005	0.006	0.0027	0.0042	0.5346	0.0001	0.4177	0.0335	0.0002		SP	0.163798	0.828202	0.008	CS pos: 31-32. LAA-LT. Pr: 0.5847		416	93
	149	948311	2	Fusarium proliferatum	>tr|A0A365NMS3|A0A365NMS3_GIBIN Uncharacterized protein OS=Gibberella intermedia OX=948311 GN=FPRO05_00259 PE=4 SV=1	A0A365NMS3	Eukaryota	Fungi	Dikarya	Ascomycota	Pezizomycotina	Sordariomycetes	Hypocreomycetidae	Hypocreales	Nectriaceae	Fusarium	0	0	404	0	0	0	0	0	0	0	0	cyto: 17, cyto_nucl: 12.5, nucl: 6, pero: 3, vacu: 1	Cytoplasm	Soluble	0.0706	0.7933	0.0094	0.0103	0.0046	0.0071	0.0046	0.0078	0.0266	0.0658		OTHER	0.999939	4e-06	5.7e-05			404	44
	150	948311	2	Fusarium proliferatum	>tr|A0A365NCY6|A0A365NCY6_GIBIN Uncharacterized protein OS=Gibberella intermedia OX=948311 GN=FPRO05_10297 PE=4 SV=1	A0A365NCY6	Eukaryota	Fungi	Dikarya	Ascomycota	Pezizomycotina	Sordariomycetes	Hypocreomycetidae	Hypocreales	Nectriaceae	Fusarium	25	0	393	0	0	0	0	0	0	0	0	extr: 8, mito: 7.5, cyto_mito: 5, plas: 4, nucl: 2, E.R.: 2, golg: 2, cyto: 1.5	Golgi apparatus	Membrane	0.0005	0.0005	0.0048	0.0037	0.0052	0.4706	0.0001	0.4713	0.0431	0.0003		SP	0.17361	0.818325	0.008066	CS pos: 31-32. LAA-LT. Pr: 0.5847		418	93
	151	2109339	2	Fusarium coffeatum	>tr|A0A366SE20|A0A366SE20_9HYPO Uncharacterized protein OS=Fusarium sp. FIESC_28 OX=2109339 GN=FIESC28_00238 PE=4 SV=1	A0A366SE20	Eukaryota	Fungi	Dikarya	Ascomycota	Pezizomycotina	Sordariomycetes	Hypocreomycetidae	Hypocreales	Nectriaceae	Fusarium	0	0	399	0	0	0	0	0	0	0	0	cyto: 16, cyto_nucl: 13, nucl: 6, pero: 4, mito: 1	Mitochondrion	Soluble	0.029	0.3646	0.0167	0.4192	0.0044	0.0032	0.0458	0.0036	0.0191	0.0945		OTHER	0.99962	8.1e-05	0.000299			399	41
	152	2109339	2	Fusarium coffeatum	>tr|A0A366QMP3|A0A366QMP3_9HYPO Uncharacterized protein OS=Fusarium sp. FIESC_28 OX=2109339 GN=FIESC28_11234 PE=4 SV=1	A0A366QMP3	Eukaryota	Fungi	Dikarya	Ascomycota	Pezizomycotina	Sordariomycetes	Hypocreomycetidae	Hypocreales	Nectriaceae	Fusarium	25	0	393	0	0	0	0	0	0	0	0	mito: 6.5, plas: 6, extr: 6, cyto_mito: 4.5, golg: 4, E.R.: 2, cyto: 1.5, nucl: 1	Golgi apparatus	Membrane	0.0008	0.0006	0.0078	0.0048	0.0095	0.4248	0.0001	0.4882	0.0628	0.0005		SP	0.228005	0.756611	0.015384	CS pos: 31-32. LAA-LT. Pr: 0.5719		418	94
	153	5516	2	Fusarium culmorum	>tr|A0A2T4GXR9|A0A2T4GXR9_FUSCU Uncharacterized protein OS=Fusarium culmorum OX=5516 GN=FCULG_00005671 PE=4 SV=1	A0A2T4GXR9	Eukaryota	Fungi	Dikarya	Ascomycota	Pezizomycotina	Sordariomycetes	Hypocreomycetidae	Hypocreales	Nectriaceae		0	0	403	0	0	0	0	0	0	0	0	cyto_nucl: 9.833, cyto: 9.5, cyto_mito: 8.666, nucl: 8, mito: 6.5, pero: 2, E.R.: 1	Cytoplasm	Soluble	0.1146	0.4736	0.0186	0.1946	0.0042	0.0127	0.0563	0.0049	0.0121	0.1085		OTHER	0.99996	1.9e-05	2.1e-05			403	43
	154	5516	2	Fusarium culmorum	>tr|A0A2T4GML0|A0A2T4GML0_FUSCU Uncharacterized protein OS=Fusarium culmorum OX=5516 GN=FCULG_00002451 PE=4 SV=1	A0A2T4GML0	Eukaryota	Fungi	Dikarya	Ascomycota	Pezizomycotina	Sordariomycetes	Hypocreomycetidae	Hypocreales	Nectriaceae		0	170	0	22	0	386	0	0	0	0	0	cyto: 7.5, plas: 7, cyto_nucl: 6.5, nucl: 4.5, mito: 4, extr: 1, pero: 1, E.R.: 1, vacu: 1	Golgi apparatus	Membrane	0.0013	0.0003	0.0047	0.0025	0.0022	0.3544	0.0002	0.5913	0.0423	0.0008		OTHER	0.999241	0.000677	8.2e-05		Cytochrome c oxidase assembly protein PET191	578	255
	155	36050	2	Fusarium poae	>tr|A0A1B8AVZ1|A0A1B8AVZ1_FUSPO Uncharacterized protein OS=Fusarium poae OX=36050 GN=FPOA_05077 PE=4 SV=1	A0A1B8AVZ1	Eukaryota	Fungi	Dikarya	Ascomycota	Pezizomycotina	Sordariomycetes	Hypocreomycetidae	Hypocreales	Nectriaceae		0	0	405	0	0	0	0	0	0	0	0	cyto_nucl: 10.333, cyto: 10, cyto_mito: 8.999, nucl: 7.5, mito: 6.5, pero: 2, E.R.: 1	Mitochondrion	Soluble	0.0195	0.0398	0.0081	0.8475	0.0014	0.0045	0.0385	0.0036	0.0039	0.0332		OTHER	0.999832	5.1e-05	0.000116			405	43
	156	36050	2	Fusarium poae	>tr|A0A1B8ATI9|A0A1B8ATI9_FUSPO Uncharacterized protein OS=Fusarium poae OX=36050 GN=FPOA_04393 PE=4 SV=1	A0A1B8ATI9	Eukaryota	Fungi	Dikarya	Ascomycota	Pezizomycotina	Sordariomycetes	Hypocreomycetidae	Hypocreales	Nectriaceae		26	0	390	0	0	0	0	0	0	0	0	mito: 7, extr: 6, plas: 3, E.R.: 3, golg: 3, nucl: 2, cyto: 2, pero: 1	Golgi apparatus	Membrane	0.0007	0.001	0.0033	0.0023	0.004	0.3777	0	0.5545	0.0561	0.0003		SP	0.277306	0.702725	0.019969	CS pos: 32-33. LAA-LS. Pr: 0.5115		416	94
	157	56646	2	Fusarium venenatum	>tr|A0A2L2SVS2|A0A2L2SVS2_9HYPO Uncharacterized protein OS=Fusarium venenatum OX=56646 PE=4 SV=1	A0A2L2SVS2	Eukaryota	Fungi	Dikarya	Ascomycota	Pezizomycotina	Sordariomycetes	Hypocreomycetidae	Hypocreales	Nectriaceae		0	0	405	0	0	0	0	0	0	0	0	cyto_mito: 10.666, mito: 10.5, cyto: 9.5, cyto_nucl: 7.833, nucl: 4, pero: 2, extr: 1	Mitochondrion	Soluble	0.0359	0.1405	0.0164	0.6625	0.004	0.0063	0.0549	0.0052	0.0137	0.0608		OTHER	0.999895	4.4e-05	6.1e-05			405	43
	158	56646	2	Fusarium venenatum	>tr|A0A2L2T731|A0A2L2T731_9HYPO Uncharacterized protein OS=Fusarium venenatum OX=56646 PE=4 SV=1	A0A2L2T731	Eukaryota	Fungi	Dikarya	Ascomycota	Pezizomycotina	Sordariomycetes	Hypocreomycetidae	Hypocreales	Nectriaceae		28	0	390	0	0	0	0	0	0	0	0	mito: 7, extr: 5, cyto: 4.5, cyto_nucl: 4, golg: 3, nucl: 2.5, plas: 2, E.R.: 2, pero: 1	Golgi apparatus	Membrane	0.0006	0.0006	0.0061	0.007	0.0064	0.4318	0.0004	0.4965	0.0503	0.0003		SP	0.456348	0.536506	0.007146	CS pos: 34-35. LAA-LS. Pr: 0.4086		418	96
	159	229533	2	Fusarium graminearum PH-1	>tr|I1RHI1|I1RHI1_GIBZE Uncharacterized protein OS=Gibberella zeae (strain PH-1 / ATCC MYA-4620 / FGSC 9075 / NRRL 31084) OX=229533 GN=FG03235.1 PE=4 SV=1	I1RHI1	Eukaryota	Fungi	Dikarya	Ascomycota	Pezizomycotina	Sordariomycetes	Hypocreomycetidae	Hypocreales	Nectriaceae		0	0	405	0	0	0	0	0	0	0	0	cyto: 12, cyto_nucl: 11.333, cyto_mito: 8.999, nucl: 7.5, mito: 4.5, pero: 2, E.R.: 1	Cytoplasm	Soluble	0.0566	0.5598	0.0177	0.1945	0.0027	0.0106	0.0276	0.0034	0.0096	0.1176		OTHER	0.999961	1.8e-05	2.1e-05			405	43
	160	229533	2	Fusarium graminearum PH-1	>tr|A0A098DF98|A0A098DF98_GIBZE Uncharacterized protein OS=Gibberella zeae (strain PH-1 / ATCC MYA-4620 / FGSC 9075 / NRRL 31084) OX=229533 GN=FG08724.1 PE=4 SV=1	A0A098DF98	Eukaryota	Fungi	Dikarya	Ascomycota	Pezizomycotina	Sordariomycetes	Hypocreomycetidae	Hypocreales	Nectriaceae		28	0	387	0	0	0	0	0	0	0	0	mito: 6.5, extr: 6, plas: 5, cyto_mito: 4.5, golg: 4, nucl: 2, E.R.: 2, cyto: 1.5	Golgi apparatus	Membrane	0.0006	0.0003	0.0026	0.0021	0.0039	0.395	0	0.5512	0.044	0.0001		SP	0.42494	0.536962	0.038098	CS pos: 34-35. LAS-LS. Pr: 0.2238		415	96
	161	33203	1	Purpureocillium lilacinum	>tr|A0A179HX94|A0A179HX94_9HYPO Ser/thr protein phosphatase family OS=Purpureocillium lilacinum OX=33203 GN=VFPFJ_00177 PE=4 SV=1	A0A179HX94	Eukaryota	Fungi	Dikarya	Ascomycota	Pezizomycotina	Sordariomycetes	Hypocreomycetidae	Hypocreales	Ophiocordycipitaceae		26	0	407	0	0	0	0	0	0	0	0	extr: 15, mito: 4, plas: 3, E.R.: 3, golg: 2	Golgi apparatus	Membrane	0.0004	0.0007	0.001	0.0008	0.0036	0.0624	0	0.9112	0.0196	0.0002		OTHER	0.648684	0.34792	0.003396			433	129
	162	45235	1	Tolypocladium capitatum	>tr|A0A2K3QNH6|A0A2K3QNH6_9HYPO Bis(5'-nucleosyl)-tetraphosphatase, symmetrical OS=Tolypocladium capitatum OX=45235 GN=TCAP_01001 PE=4 SV=1	A0A2K3QNH6	Eukaryota	Fungi	Dikarya	Ascomycota	Pezizomycotina	Sordariomycetes	Hypocreomycetidae	Hypocreales	Ophiocordycipitaceae		0	0	27	20	19	0	21	360	0	0	0	plas: 9, mito: 6, cyto: 6, nucl: 3, extr: 1, pero: 1, E.R.: 1	Golgi apparatus	Membrane	0.0014	0.0001	0.0009	0.0059	0.0059	0.2233	0.0006	0.7053	0.0544	0.0022		OTHER	0.999955	3.1e-05	1.5e-05			449	162
	163	98403	2	Drechmeria coniospora	>tr|A0A151GM24|A0A151GM24_9HYPO Ser/Thr protein phosphatase family protein OS=Drechmeria coniospora OX=98403 GN=DCS_05170 PE=4 SV=1	A0A151GM24	Eukaryota	Fungi	Dikarya	Ascomycota	Pezizomycotina	Sordariomycetes	Hypocreomycetidae	Hypocreales	Ophiocordycipitaceae		0	0	301	0	0	0	0	0	0	0	0	cyto: 19.5, cyto_nucl: 11, mito: 6, nucl: 1.5	Cytoplasm	Soluble	0.0064	0.6324	0.0281	0.1284	0.0045	0.0121	0.0884	0.0009	0.0054	0.0933		OTHER	0.986603	0.001773	0.011625			301	48
	164	98403	2	Drechmeria coniospora	>tr|A0A151GLB0|A0A151GLB0_9HYPO Uncharacterized protein OS=Drechmeria coniospora OX=98403 GN=DCS_04889 PE=4 SV=1	A0A151GLB0	Eukaryota	Fungi	Dikarya	Ascomycota	Pezizomycotina	Sordariomycetes	Hypocreomycetidae	Hypocreales	Ophiocordycipitaceae		0	11	0	24	0	355	0	0	0	0	0	extr: 12, plas: 6, mito: 3, E.R.: 3, nucl: 1, cyto: 1, golg: 1	Golgi apparatus	Membrane	0.0011	0.0022	0.0063	0.0055	0.0068	0.2463	0.0008	0.6787	0.0513	0.0011		OTHER	0.550396	0.420639	0.028965			390	112
	165	1330021	1	Ophiocordyceps polyrhachis-furcata BCC 54312	>tr|A0A367L2Z8|A0A367L2Z8_9HYPO Uncharacterized protein OS=Ophiocordyceps polyrhachis-furcata BCC 54312 OX=1330021 GN=L249_4698 PE=4 SV=1	A0A367L2Z8	Eukaryota	Fungi	Dikarya	Ascomycota	Pezizomycotina	Sordariomycetes	Hypocreomycetidae	Hypocreales	Ophiocordycipitaceae		26	0	348	0	0		0	0	0	0	0	extr: 18, mito: 3, plas: 3, cyto: 1, E.R.: 1, golg: 1	Golgi apparatus	Membrane	0.0023	0.0014	0.0004	0.002	0.0054	0.1606	0.0001	0.7159	0.1113	0.0005		OTHER	0.823075	0.117287	0.059638			374	113
	166	2004952	1	Ophiocordyceps camponoti-rufipedis	>tr|A0A2C5YM35|A0A2C5YM35_9HYPO Uncharacterized protein OS=Ophiocordyceps camponoti-rufipedis OX=2004952 GN=CDD80_5515 PE=4 SV=1	A0A2C5YM35	Eukaryota	Fungi	Dikarya	Ascomycota	Pezizomycotina	Sordariomycetes	Hypocreomycetidae	Hypocreales	Ophiocordycipitaceae		0	148	0	23	0	344	0	0	0	0	0	mito: 9, cyto: 8.5, cyto_nucl: 7, nucl: 4.5, plas: 3, pero: 1, E.R.: 1	Golgi apparatus	Membrane	0.0055	0.0007	0.0021	0.0033	0.0155	0.4254	0.0011	0.4746	0.0715	0.0004		OTHER	0.999842	0.000105	5.3e-05		Cytochrome c oxidase assembly protein PET191	515	251
	167	2039874	1	Ophiocordyceps sp. 'camponoti-saundersi'	>tr|A0A369H919|A0A369H919_9HYPO Uncharacterized protein OS=Ophiocordyceps sp. 'camponoti-saundersi' OX=2039874 GN=CP533_4817 PE=4 SV=1	A0A369H919	Eukaryota	Fungi	Dikarya	Ascomycota	Pezizomycotina	Sordariomycetes	Hypocreomycetidae	Hypocreales	Ophiocordycipitaceae		0	0	431	0	0	0	0	0	0	0	0	mito: 11, cyto: 10, nucl: 6	Golgi apparatus	Membrane	0.0033	0.0002	0.0001	0.0011	0.0009	0.302	0.0002	0.6194	0.0725	0.0004		OTHER	0.999844	1.7e-05	0.000139			431	170
	168	2039875	1	Ophiocordyceps sp. 'camponoti-leonardi'	>tr|A0A369GJC8|A0A369GJC8_9HYPO Uncharacterized protein OS=Ophiocordyceps sp. 'camponoti-leonardi' OX=2039875 GN=CP532_1122 PE=4 SV=1	A0A369GJC8	Eukaryota	Fungi	Dikarya	Ascomycota	Pezizomycotina	Sordariomycetes	Hypocreomycetidae	Hypocreales	Ophiocordycipitaceae		0	108	0	22	0	349	0	0	0	0	0	mito: 9, plas: 6, cyto: 5, nucl: 4, E.R.: 2, pero: 1	Endoplasmic reticulum	Membrane	0.0078	0.0002	0.0001	0.0143	0.1183	0.3893	0.0045	0.3021	0.1577	0.0057		OTHER	0.999618	0.000307	7.5e-05			479	218
	169	1408157	1	Coniochaeta ligniaria NRRL 30616	>tr|A0A1J7IUS2|A0A1J7IUS2_9PEZI Metallo-dependent phosphatase OS=Coniochaeta ligniaria NRRL 30616 OX=1408157 GN=CONLIGDRAFT_574528 PE=4 SV=1	A0A1J7IUS2	Eukaryota	Fungi	Dikarya	Ascomycota	Pezizomycotina	Sordariomycetes	Sordariomycetidae	Coniochaetales	Coniochaetaceae		0	0	379	0	0	0	0	0	0	0	0	cyto: 13, mito: 8, nucl: 3, cysk: 3	Cytoplasm	Soluble	0.0144	0.5773	0.0226	0.0657	0.0045	0.0066	0.0925	0.0031	0.0167	0.1965		OTHER	0.999963	2.6e-05	1.2e-05			379	44
	170	158607	1	Diaporthe helianthi	>tr|A0A2P5HXL7|A0A2P5HXL7_9PEZI Calcineurin-like phosphoesterase OS=Diaporthe helianthi OX=158607 GN=DHEL01_v206613 PE=4 SV=1	A0A2P5HXL7	Eukaryota	Fungi	Dikarya	Ascomycota	Pezizomycotina	Sordariomycetes	Sordariomycetidae	Diaporthales	Diaporthaceae		0	11	0	21	0	502	0	0	0	0	0	extr: 7, plas: 4, E.R.: 4, golg: 4, mito: 3.5, cyto_mito: 3.5, cyto: 2.5, vacu: 2	Golgi apparatus	Membrane	0.0003	0.0001	0.0001	0.0004	0.0004	0.3258	0	0.5893	0.0836	0		SP	0.317256	0.666989	0.015755	CS pos: 37-38. VSS-TT. Pr: 0.6105		534	107
	171	2025994	1	Coniella lustricola	>tr|A0A2T3A8J5|A0A2T3A8J5_9PEZI Uncharacterized protein OS=Coniella lustricola OX=2025994 GN=BD289DRAFT_433557 PE=4 SV=1	A0A2T3A8J5	Eukaryota	Fungi	Dikarya	Ascomycota	Pezizomycotina	Sordariomycetes	Sordariomycetidae	Diaporthales	Schizoparmaceae		33	0	535	0	0	0	0	0	0	0	0	extr: 20, golg: 3, E.R.: 2, mito: 1	Golgi apparatus	Membrane	0.0003	0.0003	0.0017	0.002	0.002	0.3155	0.0002	0.6029	0.0751	0.0001		SP	0.468218	0.484182	0.047601	CS pos: 33-34. ILS-YE. Pr: 0.6022		568	139
	172	105487	1	Valsa mali	>tr|A0A194WAI5|A0A194WAI5_9PEZI Serine/threonine-protein phosphatase 1 OS=Valsa mali OX=105487 GN=VM1G_08838 PE=4 SV=1	A0A194WAI5	Eukaryota	Fungi	Dikarya	Ascomycota	Pezizomycotina	Sordariomycetes	Sordariomycetidae	Diaporthales	Valsaceae		0	11	0	20	0	489	0	0	0	0	0	extr: 14, mito: 6, E.R.: 3, golg: 3, cyto: 1	Endoplasmic reticulum	Membrane	0.0004	0.0002	0.0007	0.0029	0.0017	0.4848	0	0.4687	0.0403	0.0002		SP	0.285777	0.686056	0.028166	CS pos: 33-34. ITS-TN. Pr: 0.3109		520	109
	173	694573	1	Valsa mali var. pyri	>tr|A0A194VGS9|A0A194VGS9_9PEZI Serine/threonine-protein phosphatase 1 OS=Valsa mali var. pyri OX=694573 GN=VP1G_10358 PE=4 SV=1	A0A194VGS9	Eukaryota	Fungi	Dikarya	Ascomycota	Pezizomycotina	Sordariomycetes	Sordariomycetidae	Diaporthales	Valsaceae		0	11	0	20	0	491	0	0	0	0	0	extr: 16, mito: 5, E.R.: 3, golg: 2, cyto: 1	Endoplasmic reticulum	Membrane	0.0027	0.0019	0.0026	0.03	0.002	0.5398	0.0004	0.4016	0.0154	0.0036		SP	0.289391	0.691395	0.019214	CS pos: 33-34. ITS-TN. Pr: 0.3118		522	109
	174	1001832	1	Daldinia sp. EC12	>tr|A0A1Y2WUG1|A0A1Y2WUG1_9PEZI Uncharacterized protein OS=Daldinia sp. EC12 OX=1001832 GN=K445DRAFT_320591 PE=4 SV=1	A0A1Y2WUG1	Eukaryota	Fungi	Dikarya	Ascomycota	Pezizomycotina	Sordariomycetes	Xylariomycetidae	Xylariales	Hypoxylaceae		0	0	391	0	0	0	0	0	0	0	0	cyto: 13, cyto_nucl: 11.833, nucl: 9.5, cyto_mito: 8.333, mito: 2.5, pero: 1, E.R.: 1	Cytoplasm	Soluble	0.1691	0.5777	0.005	0.0661	0.0029	0.0088	0.106	0.0048	0.008	0.0516		OTHER	0.999658	0.000204	0.000138			391	42
	175	1001833	1	Hypoxylon sp. CI-4A	>tr|A0A1Y2WEZ3|A0A1Y2WEZ3_9PEZI Uncharacterized protein OS=Hypoxylon sp. CI-4A OX=1001833 GN=M426DRAFT_318076 PE=4 SV=1	A0A1Y2WEZ3	Eukaryota	Fungi	Dikarya	Ascomycota	Pezizomycotina	Sordariomycetes	Xylariomycetidae	Xylariales	Hypoxylaceae		0	0	433	0	0	0	0	0	0	0	0	cyto_nucl: 10.5, nucl: 9.5, cyto: 8.5, mito: 5, pero: 2, extr: 1, E.R.: 1	Nucleus	Soluble	0.5495	0.3834	0.0016	0.0099	0.0015	0.0027	0.0225	0.0026	0.0061	0.0202		OTHER	0.999979	5e-06	1.5e-05			433	50
	176	1001938	1	Hypoxylon sp. CO27-5	>tr|A0A1Y2VFA5|A0A1Y2VFA5_9PEZI Uncharacterized protein OS=Hypoxylon sp. CO27-5 OX=1001938 GN=M434DRAFT_393772 PE=4 SV=1	A0A1Y2VFA5	Eukaryota	Fungi	Dikarya	Ascomycota	Pezizomycotina	Sordariomycetes	Xylariomycetidae	Xylariales	Hypoxylaceae		20	0	0	19	0	424	0	0	0	0	0	mito: 20, nucl: 4.5, cyto_nucl: 3, golg: 1, vacu: 1	Golgi apparatus	Membrane	0.0005	0	0	0.0011	0.0012	0.3283	0	0.6555	0.0132	0.0001		OTHER	0.95999	0.039072	0.000938			463	92
	177	1141098	1	Pseudomassariella vexata	>tr|A0A1Y2E998|A0A1Y2E998_9PEZI Calcineurin-like phosphoesterase OS=Pseudomassariella vexata OX=1141098 GN=BCR38DRAFT_427050 PE=4 SV=1	A0A1Y2E998	Eukaryota	Fungi	Dikarya	Ascomycota	Pezizomycotina	Sordariomycetes	Xylariomycetidae	Xylariales	Pseudomassariaceae		34	0	402	0	0	0	0	0	0	0	0	extr: 17, mito: 4, golg: 3, plas: 2, cyto: 1	Golgi apparatus	Membrane	0.0022	0.0017	0.001	0.0091	0.0027	0.2898	0.0005	0.6442	0.0472	0.0016		OTHER	0.689136	0.288453	0.02241			436	118
	178	77044	1	Rosellinia necatrix	>tr|A0A1W2TIT0|A0A1W2TIT0_ROSNE Putative Ser Thr protein phosphatase family protein OS=Rosellinia necatrix OX=77044 GN=SAMD00023353_3201260 PE=4 SV=1	A0A1W2TIT0	Eukaryota	Fungi	Dikarya	Ascomycota	Pezizomycotina	Sordariomycetes	Xylariomycetidae	Xylariales	Xylariaceae		0	15	0	19	0	530	0	0	0	0	0	extr: 12, mito: 5, golg: 4, vacu: 3, plas: 1, pero: 1, E.R.: 1	Golgi apparatus	Membrane	0.0004	0.0001	0.0015	0.0008	0.0031	0.284	0	0.6429	0.0672	0		OTHER	0.833877	0.130559	0.035565			564	105
	179	1328760	1	Xylona heveae TC161	>tr|A0A161TBD6|A0A161TBD6_9PEZI Metallo-dependent phosphatase OS=Xylona heveae TC161 OX=1328760 GN=L228DRAFT_283049 PE=4 SV=1	A0A161TBD6	Eukaryota	Fungi	Dikarya	Ascomycota	Pezizomycotina	Xylonomycetes	Xylonales	Xylonaceae			0	61	0	19	0	332	0	0	0	0	0	cyto_nucl: 8, nucl: 7.5, cyto: 7.5, plas: 4, pero: 4, mito: 3, vacu: 1	Golgi apparatus	Membrane	0.0016	0.0003	0.0002	0.0002	0.0013	0.2279	0.0012	0.6889	0.0782	0.0002		OTHER	0.999982	6e-06	1.2e-05			412	141
	180	1344418	1	Ascoidea rubescens DSM 1968	>tr|A0A1D2VDP9|A0A1D2VDP9_9ASCO Metallo-dependent phosphatase OS=Ascoidea rubescens DSM 1968 OX=1344418 GN=ASCRUDRAFT_76744 PE=4 SV=1	A0A1D2VDP9	Eukaryota	Fungi	Dikarya	Ascomycota	Saccharomycotina	Saccharomycetes	Saccharomycetales	Ascoideaceae			0	51	0	22	0	391	0	0	0	0	0	nucl: 15, mito: 4, cyto: 3, plas: 2, pero: 1, E.R.: 1, golg: 1	Golgi apparatus	Membrane	0.0013	0	0	0.0007	0.0028	0.3929	0.0001	0.566	0.036	0		OTHER	0.999775	0.00017	5.5e-05			464	166
	181	5486	4	Candida viswanathii	>tr|A0A367YIL1|A0A367YIL1_9ASCO Uncharacterized protein OS=Candida viswanathii OX=5486 GN=Cantr_01068 PE=4 SV=1	A0A367YIL1	Eukaryota	Fungi	Dikarya	Ascomycota	Saccharomycotina	Saccharomycetes	Saccharomycetales	Debaryomycetaceae	Candida/Lodderomyces clade		0	0	42	19	290	0	0	0	0	0	0	cyto: 5, E.R.: 5, golg: 5, plas: 4, mito: 3, pero: 3, nucl: 1, vacu: 1	Endoplasmic reticulum	Membrane	0.0013	0.0002	0.0011	0.0048	0.0126	0.5116	0.0008	0.3508	0.1165	0.0004		OTHER	0.99999	4e-06	6e-06			351	106
	182	5486	4	Candida viswanathii	>tr|A0A367YLE6|A0A367YLE6_9ASCO Uncharacterized protein OS=Candida viswanathii OX=5486 GN=Cantr_02110 PE=4 SV=1	A0A367YLE6	Eukaryota	Fungi	Dikarya	Ascomycota	Saccharomycotina	Saccharomycetes	Saccharomycetales	Debaryomycetaceae	Candida/Lodderomyces clade		0	42	0	21	0	288	0	0	0	0	0	cyto: 5, golg: 5, nucl: 4, E.R.: 4, mito: 3, pero: 3, plas: 2, vacu: 1	Golgi apparatus	Membrane	0.001	0.0002	0.0011	0.0017	0.0063	0.4281	0.0003	0.4728	0.0883	0.0002		OTHER	0.999987	8e-06	5e-06			351	106
	183	5486	4	Candida viswanathii	>tr|A0A367YIG9|A0A367YIG9_9ASCO Uncharacterized protein OS=Candida viswanathii OX=5486 GN=Cantr_01103 PE=4 SV=1	A0A367YIG9	Eukaryota	Fungi	Dikarya	Ascomycota	Saccharomycotina	Saccharomycetes	Saccharomycetales	Debaryomycetaceae	Candida/Lodderomyces clade		0	50	0	22	0	287	0	0	0	0	0	nucl: 11.5, cyto_nucl: 9.5, cyto: 6.5, mito: 5, plas: 1, extr: 1, E.R.: 1, vacu: 1	Endoplasmic reticulum	Membrane	0.0091	0.0004	0.0003	0.0102	0.0048	0.4978	0.0039	0.3851	0.0876	0.0009		OTHER	0.999997	2e-06	1e-06			359	114
	184	5486	4	Candida viswanathii	>tr|A0A367YKZ7|A0A367YKZ7_9ASCO Uncharacterized protein OS=Candida viswanathii OX=5486 GN=Cantr_02146 PE=4 SV=1	A0A367YKZ7	Eukaryota	Fungi	Dikarya	Ascomycota	Saccharomycotina	Saccharomycetes	Saccharomycetales	Debaryomycetaceae	Candida/Lodderomyces clade		0	50	0	22	0	287	0	0	0	0	0	nucl: 7.5, cyto_nucl: 7.5, cyto: 6.5, mito: 4, extr: 2, E.R.: 2, golg: 2, pero: 1, cysk: 1, vacu: 1	Golgi apparatus	Membrane	0.0071	0.0003	0.0002	0.0106	0.002	0.3636	0.0017	0.556	0.0566	0.0018		OTHER	0.999997	2e-06	1e-06			359	114
	185	984485	1	Hyphopichia burtonii NRRL Y-1933	>tr|A0A1E4RSH5|A0A1E4RSH5_9ASCO Metallo-dependent phosphatase OS=Hyphopichia burtonii NRRL Y-1933 OX=984485 GN=HYPBUDRAFT_155148 PE=4 SV=1	A0A1E4RSH5	Eukaryota	Fungi	Dikarya	Ascomycota	Saccharomycotina	Saccharomycetes	Saccharomycetales	Debaryomycetaceae			0	6	0	22	0	338	0	0	0	0	0	golg: 9, extr: 5, E.R.: 3, nucl: 2, mito: 2, pero: 2, vacu: 2, cyto: 1, plas: 1	Endoplasmic reticulum	Membrane	0.0008	0.0005	0.0004	0.002	0.0071	0.5306	0.0002	0.3593	0.0987	0.0005		OTHER	0.975884	0.023545	0.000571			366	94
	186	984486	1	Babjeviella inositovora NRRL Y-12698	>tr|A0A1E3QNT3|A0A1E3QNT3_9ASCO Uncharacterized protein OS=Babjeviella inositovora NRRL Y-12698 OX=984486 GN=BABINDRAFT_162169 PE=4 SV=1	A0A1E3QNT3	Eukaryota	Fungi	Dikarya	Ascomycota	Saccharomycotina	Saccharomycetes	Saccharomycetales	Debaryomycetaceae			0	43	0	23	0	324	0	0	0	0	0	nucl: 9.5, cyto_nucl: 9.5, cyto: 8.5, mito: 6, E.R.: 1, cysk: 1, vacu: 1	Endoplasmic reticulum	Membrane	0.0013	0.0002	0.0003	0.0013	0.0105	0.4956	0.0003	0.3568	0.1337	0.0001		OTHER	0.99999	4e-06	6e-06			390	106
	187	984487	1	Suhomyces tanzawaensis NRRL Y-17324	>tr|A0A1E4SFN7|A0A1E4SFN7_9ASCO Metallo-dependent phosphatase OS=Suhomyces tanzawaensis NRRL Y-17324 OX=984487 GN=CANTADRAFT_52913 PE=4 SV=1	A0A1E4SFN7	Eukaryota	Fungi	Dikarya	Ascomycota	Saccharomycotina	Saccharomycetes	Saccharomycetales	Debaryomycetaceae			0	23	0	23	0	349	0	0	0	0	0	cyto: 6.5, cyto_nucl: 6.5, nucl: 5.5, E.R.: 5, mito: 4, golg: 4, cysk: 1, vacu: 1	Endoplasmic reticulum	Membrane	0.0015	0.0002	0	0.0087	0.0053	0.4819	0.0003	0.3943	0.1076	0.0002		OTHER	0.999886	8.1e-05	3.2e-05			395	127
	188	1173061	1	Geotrichum candidum	>tr|A0A0J9XIJ8|A0A0J9XIJ8_GEOCN Uncharacterized protein OS=Geotrichum candidum OX=1173061 GN=BN980_GECA16s02529g PE=4 SV=1	A0A0J9XIJ8	Eukaryota	Fungi	Dikarya	Ascomycota	Saccharomycotina	Saccharomycetes	Saccharomycetales	Dipodascaceae			0	49	0	19	0	286	0	0	0	0	0	nucl: 11.5, cyto_nucl: 10.5, cyto: 6.5, mito: 4, plas: 2, golg: 1, cysk: 1, vacu: 1	Golgi apparatus	Membrane	0.0022	0.0012	0.0012	0.0031	0.0027	0.3242	0.002	0.5203	0.1425	0.0004		OTHER	0.999966	3e-05	5e-06			354	107
	189	45357	1	[Candida] haemulonis	>tr|A0A2V1AVP7|A0A2V1AVP7_9ASCO Uncharacterized protein OS=[Candida] haemulonis OX=45357 GN=CXQ85_004857 PE=4 SV=1	A0A2V1AVP7	Eukaryota	Fungi	Dikarya	Ascomycota	Saccharomycotina	Saccharomycetes	Saccharomycetales	Metschnikowiaceae	Clavispora		0	0	38	21	339	0	0	0	0	0	0	cyto: 9.5, cyto_nucl: 8.5, nucl: 6.5, E.R.: 4, mito: 3, extr: 1, golg: 1, cysk: 1, vacu: 1	Golgi apparatus	Membrane	0.0002	0.0002	0.0001	0.0003	0.0012	0.3073	0	0.6145	0.0762	0		OTHER	0.999994	3e-06	3e-06			398	135
	190	418784	1	[Candida] pseudohaemulonis	>tr|A0A2P7YHM2|A0A2P7YHM2_9ASCO Uncharacterized protein OS=[Candida] pseudohaemulonis OX=418784 GN=C7M61_004488 PE=4 SV=1	A0A2P7YHM2	Eukaryota	Fungi	Dikarya	Ascomycota	Saccharomycotina	Saccharomycetes	Saccharomycetales	Metschnikowiaceae	Clavispora		0	0	333	0	0	0	0	0	0	0	0	extr: 10, cyto: 7.5, cyto_nucl: 4.5, E.R.: 4, golg: 4, mito: 1	Endoplasmic reticulum	Membrane	0.0234	0.0263	0.0824	0.0511	0.0172	0.5279	0.0087	0.0602	0.1933	0.0094		OTHER	0.996434	0.002642	0.000924			333	72
	191	498019	1	[Candida] auris	>tr|A0A2H0ZU04|A0A2H0ZU04_CANAR Uncharacterized protein OS=Candida auris OX=498019 GN=B9J08_003797 PE=4 SV=1	A0A2H0ZU04	Eukaryota	Fungi	Dikarya	Ascomycota	Saccharomycotina	Saccharomycetes	Saccharomycetales	Metschnikowiaceae	Clavispora		0	0	36	21	345	0	0	0	0	0	0	cyto: 7.5, cyto_nucl: 7.5, nucl: 6.5, mito: 5, E.R.: 2, golg: 2, extr: 1, pero: 1, cysk: 1, vacu: 1	Golgi apparatus	Membrane	0.0017	0.0003	0	0.0005	0.0016	0.4223	0	0.4844	0.089	0		OTHER	0.999959	1e-05	3.1e-05			402	139
	192	869754	1	Metschnikowia bicuspidata var. bicuspidata NRRL YB-4993	>tr|A0A1A0H9M2|A0A1A0H9M2_9ASCO Metallo-dependent phosphatase OS=Metschnikowia bicuspidata var. bicuspidata NRRL YB-4993 OX=869754 GN=METBIDRAFT_43176 PE=4 SV=1	A0A1A0H9M2	Eukaryota	Fungi	Dikarya	Ascomycota	Saccharomycotina	Saccharomycetes	Saccharomycetales	Metschnikowiaceae			0	27	0	25	0	334	0	0	0	0	0	cyto_nucl: 9, nucl: 8.5, cyto: 8.5, golg: 4, mito: 2, plas: 1, pero: 1, E.R.: 1, cysk: 1	Golgi apparatus	Membrane	0.0016	0.0005	0.0001	0.0004	0.0021	0.4099	0.0001	0.5334	0.0518	0.0001		OTHER	0.999991	2e-06	7e-06			386	116
	193	36022	1	Cyberlindnera fabianii	>tr|A0A1V2LB70|A0A1V2LB70_CYBFA Bis(5'-nucleosyl)-tetraphosphatase, symmetrical OS=Cyberlindnera fabianii OX=36022 GN=BON22_2157 PE=4 SV=1	A0A1V2LB70	Eukaryota	Fungi	Dikarya	Ascomycota	Saccharomycotina	Saccharomycetes	Saccharomycetales	Phaffomycetaceae			0	20	0	21	0	253	0	0	0	0	0	nucl: 8.5, cyto_nucl: 8, cyto: 6.5, E.R.: 6, mito: 2, vacu: 2, extr: 1, golg: 1	Endoplasmic reticulum	Membrane	0.0019	0.0013	0.0001	0.032	0.0049	0.8632	0.0052	0.0562	0.0342	0.001		OTHER	0.99857	0.000977	0.000453			294	71
	194	683960	1	Wickerhamomyces anomalus NRRL Y-366-8	>tr|A0A1E3PAR5|A0A1E3PAR5_WICAA Uncharacterized protein (Fragment) OS=Wickerhamomyces anomalus (strain ATCC 58044 / CBS 1984 / NCYC 433 / NRRL Y-366-8) OX=683960 GN=WICANDRAFT_12420 PE=4 SV=1	A0A1E3PAR5	Eukaryota	Fungi	Dikarya	Ascomycota	Saccharomycotina	Saccharomycetes	Saccharomycetales	Phaffomycetaceae			0	250	0	0	0	0	0	0	0	0	0	nucl: 9, cyto: 7.5, cyto_mito: 7, mito: 5.5, pero: 2, extr: 1, E.R.: 1, vacu: 1	Cytoplasm	Soluble	0.438	0.4413	0.0181	0.0373	0.0069	0.0238	0.0028	0.0056	0.0201	0.006		OTHER	0.999773	6.6e-05	0.000161			250	15
	195	983967	1	[Candida] arabinofermentans NRRL YB-2248	>tr|A0A1E4SUH7|A0A1E4SUH7_9ASCO Uncharacterized protein (Fragment) OS=[Candida] arabinofermentans NRRL YB-2248 OX=983967 GN=CANARDRAFT_181295 PE=4 SV=1	A0A1E4SUH7	Eukaryota	Fungi	Dikarya	Ascomycota	Saccharomycotina	Saccharomycetes	Saccharomycetales	Pichiaceae	Ogataea		20	0	299	0	0	0	0	0	0	0	0	extr: 20, vacu: 3, golg: 2, nucl: 1, cyto: 1	Endoplasmic reticulum	Membrane	0.0034	0.0413	0.0135	0.0099	0.0053	0.8218	0.0104	0.0783	0.0159	0.0001		SP	0.013455	0.986502	4.3e-05	CS pos: 23-24. AEN-VP. Pr: 0.4015		319	54
	196	559292	1	Saccharomyces cerevisiae (strain ATCC 204508)	>sp|P40152|YNV7_YEAST Putative metallophosphoesterase YNL217W OS=Saccharomyces cerevisiae (strain ATCC 204508 / S288c) OX=559292 GN=YNL217W PE=1 SV=1	P40152	Eukaryota	Fungi	Dikarya	Ascomycota	Saccharomycotina	Saccharomycetes	Saccharomycetales	Saccharomycetaceae			0	11	0	19	0	296	0	0	0	0	0	golg: 7, extr: 6, E.R.: 6, mito: 2, plas: 2, nucl: 1, cyto: 1, pero: 1, vacu: 1	Lysosome/Vacuole	Membrane	0.0002	0.0013	0.0029	0.0013	0.0383	0.1577	0	0.2269	0.5711	0.0003		OTHER	0.835993	0.163296	0.000711			326	66
	197	1003335	1	Kluyveromyces marxianus	>tr|W0TGL8|W0TGL8_KLUMD Putative metallophosphoesterase YNL217W OS=Kluyveromyces marxianus (strain DMKU3-1042 / BCC 29191 / NBRC 104275) OX=1003335 GN=KLMA_50605 PE=4 SV=1	W0TGL8	Eukaryota	Fungi	Dikarya	Ascomycota	Saccharomycotina	Saccharomycetes	Saccharomycetales	Saccharomycetaceae			0	0	5	19	287	0	0	0	0	0	0	extr: 14, E.R.: 6, golg: 4, plas: 1	Endoplasmic reticulum	Membrane	0.0006	0.0143	0.0946	0.0048	0.0156	0.768	0.0031	0.0154	0.0833	0.0001		OTHER	0.784061	0.214902	0.001037			311	53
	198	4955	1	Lachancea fermentati	>tr|A0A1G4MJB1|A0A1G4MJB1_LACFM LAFE_0H02674g1_1 OS=Lachancea fermentati OX=4955 GN=LAFE_0H02674G PE=4 SV=1	A0A1G4MJB1	Eukaryota	Fungi	Dikarya	Ascomycota	Saccharomycotina	Saccharomycetes	Saccharomycetales	Saccharomycetaceae			19	0	304	0	0	0	0	0	0	0	0	extr: 23, mito: 2, E.R.: 2	Mitochondrion	Soluble	0.0051	0.011	0.0263	0.8592	0.0011	0.0779	0.0013	0.0052	0.0024	0.0105		SP	0.172231	0.823578	0.004192	CS pos: 21-22. GYS-YV. Pr: 0.5835		323	52
	199	669874	1	Pachysolen tannophilus NRRL Y-2460	>tr|A0A1E4TQH3|A0A1E4TQH3_PACTA Uncharacterized protein OS=Pachysolen tannophilus NRRL Y-2460 OX=669874 GN=PACTADRAFT_51750 PE=4 SV=1	A0A1E4TQH3	Eukaryota	Fungi	Dikarya	Ascomycota	Saccharomycotina	Saccharomycetes	Saccharomycetales	Saccharomycetaceae			0	50	0	25	0	355	0	0	0	0	0	nucl: 14.5, cyto_nucl: 9.5, pero: 5, cyto: 3.5, mito: 2, E.R.: 1, golg: 1	Endoplasmic reticulum	Membrane	0.001	0.0002	0.0003	0.0012	0.0007	0.4916	0.0001	0.4642	0.0406	0.0001		OTHER	0.999927	2.4e-05	4.9e-05			430	151
	200	1230905	1	Lachancea mirantina	>tr|A0A1G4K3V2|A0A1G4K3V2_9SACH LAMI_0F14532g1_1 OS=Lachancea mirantina OX=1230905 GN=LAMI_0F14532G PE=4 SV=1	A0A1G4K3V2	Eukaryota	Fungi	Dikarya	Ascomycota	Saccharomycotina	Saccharomycetes	Saccharomycetales	Saccharomycetaceae			26	0	335	0	0	0	0	0	0	0	0	extr: 19, golg: 4, E.R.: 2, mito: 1	Golgi apparatus	Membrane	0.0003	0.0015	0.0061	0.0019	0.0388	0.2994	0.0005	0.5299	0.1212	0.0004		SP	0.089987	0.907219	0.002794	CS pos: 26-27. VLA-SP. Pr: 0.8847		309	52
	201	1245769	1	Lachancea lanzarotensis	>tr|A0A0C7N386|A0A0C7N386_9SACH LALA0S12e02740g1_1 OS=Lachancea lanzarotensis OX=1245769 GN=LALA0_S12e02740g PE=4 SV=1	A0A0C7N386	Eukaryota	Fungi	Dikarya	Ascomycota	Saccharomycotina	Saccharomycetes	Saccharomycetales	Saccharomycetaceae			23	0	288	0	0	0	0	0	0	0	0	mito: 17, cyto: 6, nucl: 3, extr: 1	Endoplasmic reticulum	Membrane	0.0005	0.0008	0.0167	0.0038	0.0148	0.6197	0.0007	0.2112	0.131	0.0008		SP	0.347745	0.651511	0.000744	CS pos: 25-26. GYT-YV. Pr: 0.5767		311	56
	202	1266660	1	Lachancea dasiensis CBS 10888	>tr|A0A1G4JT94|A0A1G4JT94_9SACH LADA_0G06612g1_1 OS=Lachancea dasiensis CBS 10888 OX=1266660 GN=LADA_0G06612G PE=4 SV=1	A0A1G4JT94	Eukaryota	Fungi	Dikarya	Ascomycota	Saccharomycotina	Saccharomycetes	Saccharomycetales	Saccharomycetaceae			0	6	0	23	0	285	0	0	0	0	0	extr: 23, plas: 2	Mitochondrion	Membrane	0.0063	0.0062	0.0588	0.5845	0.006	0.2492	0.0482	0.0198	0.0137	0.0075		SP	0.383159	0.603179	0.013662	CS pos: 30-31. IVA-LI. Pr: 0.7472		314	57
	203	1266666	1	Lachancea nothofagi CBS 11611	>tr|A0A1G4KLF0|A0A1G4KLF0_9SACH LANO_0H04720g1_1 OS=Lachancea nothofagi CBS 11611 OX=1266666 GN=LANO_0H04720G PE=4 SV=1	A0A1G4KLF0	Eukaryota	Fungi	Dikarya	Ascomycota	Saccharomycotina	Saccharomycetes	Saccharomycetales	Saccharomycetaceae			23	0	289	0	0	0	0	0	0	0	0	mito: 13, nucl: 4.5, extr: 4, cyto_nucl: 4, cyto: 2.5, pero: 2, plas: 1	Endoplasmic reticulum	Membrane	0.0011	0.0009	0.0007	0.0069	0.0063	0.5478	0.0005	0.4056	0.0291	0.0012		OTHER	0.513627	0.46868	0.017692			312	56
	204	1789683	1	Kazachstania saulgeensis	>tr|A0A1X7R2M0|A0A1X7R2M0_9SACH Uncharacterized protein OS=Kazachstania saulgeensis OX=1789683 GN=KASA_0O03575G PE=4 SV=1	A0A1X7R2M0	Eukaryota	Fungi	Dikarya	Ascomycota	Saccharomycotina	Saccharomycetes	Saccharomycetales	Saccharomycetaceae			0	6	0	19	0	292	0	0	0	0	0	extr: 9, golg: 7, E.R.: 5, vacu: 3, mito: 2, plas: 1	Endoplasmic reticulum	Membrane	0.001	0.0019	0.009	0.006	0.0284	0.7238	0.0016	0.166	0.055	0.0073		OTHER	0.564977	0.425965	0.009057			317	59
	205	857566	1	Nadsonia fulvescens var. elongata DSM 6958	>tr|A0A1E3PJ01|A0A1E3PJ01_9ASCO Metallo-dependent phosphatase OS=Nadsonia fulvescens var. elongata DSM 6958 OX=857566 GN=NADFUDRAFT_47088 PE=4 SV=1	A0A1E3PJ01	Eukaryota	Fungi	Dikarya	Ascomycota	Saccharomycotina	Saccharomycetes	Saccharomycetales	Saccharomycetales incertae sedis			0	40	0	21	0	323	0	0	0	0	0	plas: 8, cyto_nucl: 5.5, nucl: 5, cyto: 4, E.R.: 4, mito: 2, golg: 2, pero: 1, cysk: 1	Endoplasmic reticulum	Membrane	0.0032	0.0001	0.0001	0.0023	0.0048	0.4523	0.0004	0.4373	0.0995	0.0001		OTHER	0.999994	3e-06	3e-06			384	96
	206	56408	1	Hanseniaspora osmophila	>tr|A0A1E5RP43|A0A1E5RP43_9ASCO Putative metallophosphoesterase OS=Hanseniaspora osmophila OX=56408 GN=AWRI3579_g600 PE=4 SV=1	A0A1E5RP43	Eukaryota	Fungi	Dikarya	Ascomycota	Saccharomycotina	Saccharomycetes	Saccharomycetales	Saccharomycodaceae			0	62	0	26	0	344	0	0	0	0	0	plas: 12, nucl: 9, cyto: 2, pero: 1, E.R.: 1, golg: 1, vacu: 1	Golgi apparatus	Membrane	0.0007	0.0002	0.0002	0.0005	0.0004	0.3355	0.0001	0.622	0.0403	0.0001		OTHER	0.999997	2e-06	1e-06			432	125
	207	56484	1	Protomyces lactucaedebilis	>tr|A0A1Y2F6Z0|A0A1Y2F6Z0_PROLT Metallo-dependent phosphatase-like protein OS=Protomyces lactucaedebilis OX=56484 GN=BCR37DRAFT_381582 PE=4 SV=1	A0A1Y2F6Z0	Eukaryota	Fungi	Dikarya	Ascomycota	Taphrinomycotina	Taphrinomycetes	Taphrinales	Protomycetaceae			18	0	277	0	0	0	0	0	0	0	0	mito: 8, cyto: 7, nucl: 6, extr: 3, pero: 2, vacu: 1	Mitochondrion	Soluble	0.0123	0.2203	0.1007	0.2784	0.0076	0.0783	0.2623	0.0067	0.0086	0.0248		OTHER	0.823092	0.016354	0.160554			295	52
[truncated: 23 more columns]

## Sheet: Tabse S1c (Holozoa)
Proteome Number (OX)	number of ALPH sequences	organism	Fasta Header	CLASSIFICATION														PHOBIUS predictions of signal peptide and transmembrane regions											WoLF PSORT (animals)	DeepLoc 1.0												Target P 2.0						Interpro Domain
																		signal	cyto	non-cyto	TM	cyto	non cyto	TM	cyto	cyto	TM	non cyto		Localization	Type	Nucleus	Cytoplasm	Extracellular	Mitochondrion	Cell membrane	Endoplasmic reticulum	Plastid	Golgi apparatus	Lysosome/Vacuole	Peroxisome		Prediction	OTHER	SP	mTP	CS Position		length of protein
667725	1	Sphaeroforma arctica JP610	>tr|A0A0L0GCG6|A0A0L0GCG6_9EUKA Uncharacterized protein OS=Sphaeroforma arctica JP610 OX=667725 GN=SARC_01168 PE=4 SV=1	Eukaryota	Ichthyosporea	Ichthyophonida	Sphaeroforma											24	292	0	0	0	0	0	0	0	0	0	mito: 13, extr: 10, E.R.: 3, cyto: 2, pero: 2, golg: 2	Mitochondrion	Soluble	0.0001	0.0289	0.0046	0.9563	0.0002	0.0003	0.0026	0	0.0001	0.007		mTP	0.022097	0.086772	0.891131	CS pos: 29-30. ITM-AS. Pr: 0.1836		316
287889	1	Trichoplax sp. H2	>tr|A0A369RTN5|A0A369RTN5_9METZ Bis(5'-nucleosyl)-tetraphosphatase, symmetrical OS=Trichoplax sp. H2 OX=287889 GN=TrispH2_009574 PE=4 SV=1	Eukaryota	Metazoa	Placozoa	Trichoplacidae											17	257	0	0	0	0	0	0	0	0	0	extr: 11, mito: 7, cyto_nucl: 7, cyto: 6.5, nucl: 4.5, plas: 1, E.R.: 1, lyso: 1	Mitochondrion	Soluble	0.0011	0.0522	0.0243	0.901	0.0042	0.0064	0.0017	0.0015	0.0016	0.006		OTHER	0.742886	0.256457	0.000657			274
6412	1	Helobdella robusta	>tr|T1FPG9|T1FPG9_HELRO Uncharacterized protein OS=Helobdella robusta OX=6412 GN=20210716 PE=4 SV=1	Eukaryota	Metazoa	Lophotrochozoa	Annelida	Clitellata	Hirudinea	Hirudinida	Glossiphoniiformes	Glossiphoniidae						0	0	11	18	329	0	0	0	0	0	0	E.R._mito: 13.3333, mito: 13, mito_pero: 9, cyto: 6, extr: 4, pero: 2.5, plas: 1, nucl: 1	Golgi apparatus	Membrane	0.0005	0.0004	0.0001	0.0028	0.0012	0.1885	0	0.7671	0.0388	0.0007		OTHER	0.90663	0.063521	0.029849			358
7574	1	Lingula unguis	>tr|A0A1S3K9H2|A0A1S3K9H2_LINUN uncharacterized protein LOC106179988 OS=Lingula unguis OX=7574 GN=LOC106179988 PE=4 SV=1	Eukaryota	Metazoa	Lophotrochozoa	Brachiopoda	Linguliformea	Lingulata	Lingulida	Linguloidea	Lingulidae						23	269	0	0	0	0	0	0	0	0	0	extr: 20, E.R.: 5, mito: 4, plas: 2, pero: 1	Mitochondrion	Soluble	0.0009	0.0226	0.0151	0.9391	0.0024	0.0033	0.0079	0.001	0.0009	0.0069		SP	0.202484	0.784066	0.01345	CS pos: 27-28. MTS-LF. Pr: 0.3372		292
6526	1	Biomphalaria glabrata	>tr|A0A2C9K0L3|A0A2C9K0L3_BIOGL Uncharacterized protein OS=Biomphalaria glabrata OX=6526 GN=106075257 PE=4 SV=1	Eukaryota	Metazoa	Lophotrochozoa	Mollusca	Gastropoda	Heterobranchia	Euthyneura	Panpulmonata	Hygrophila	Lymnaeoidea	Planorbidae				0	0	0	0	0	0	0	0	0	0	0	cyto: 18, cyto_nucl: 12, mito: 8, pero: 4	Mitochondrion	Soluble	0.0014	0.0085	0.0011	0.9799	0.0001	0.0001	0.0062	0.0001	0.0001	0.0024		OTHER	0.925713	0.056571	0.017716			293
6573	1	Mizuhopecten yessoensis	>tr|A0A210PUX0|A0A210PUX0_MIZYE Bis(5'-nucleosyl)-tetraphosphatase, symmetrical OS=Mizuhopecten yessoensis OX=6573 GN=KP79_PYT16841 PE=4 SV=1	Eukaryota	Metazoa	Lophotrochozoa	Mollusca	Bivalvia	Pteriomorphia	Pectinoida	Pectinoidea	Pectinidae						17	250	0	0	0	0	0	0	0	0	0	mito: 20, cyto: 8, cyto_nucl: 7, pero: 2	Mitochondrion	Soluble	0	0.0029	0.0071	0.9821	0.0033	0.0011	0.0014	0.0003	0.0003	0.0015		OTHER	0.982682	0.010895	0.006422			267
29159	1	Crassostrea gigas	>tr|K1Q510|K1Q510_CRAGI Serine/threonine-protein phosphatase 1 OS=Crassostrea gigas OX=29159 GN=CGI_10020013 PE=4 SV=1	Eukaryota	Metazoa	Lophotrochozoa	Mollusca	Bivalvia	Pteriomorphia	Ostreoida	Ostreoidea	Ostreidae						0	0	11	24	264	0	0	0	0	0	0	extr: 13, E.R.: 6, E.R._mito: 6, golg: 5, mito: 4, cyto: 2, lyso: 2	Endoplasmic reticulum	Membrane	0.0015	0.0019	0.0034	0.074	0.0107	0.6517	0.0018	0.2291	0.023	0.003		mTP	0.362949	0.041814	0.595237	CS pos: 50-51. SRT-SK. Pr: 0.2059		299
188477	1	Elysia chlorotica	>tr|A0A3S1HAU3|A0A3S1HAU3_ELYCH Uncharacterized protein OS=Elysia chlorotica OX=188477 GN=EGW08_016646 PE=4 SV=1	Eukaryota	Metazoa	Lophotrochozoa	Mollusca	Gastropoda	Heterobranchia	Euthyneura	Panpulmonata	Sacoglossa	Placobranchoidea	Placobranchidae				0	0	0	0	0	0	0	0	0	0	0	extr: 15, mito: 8.5, mito_pero: 6.5, pero: 3.5, plas: 2, cyto: 2, golg: 1	Mitochondrion	Soluble	0.0001	0.0021	0.0009	0.9919	0.0002	0.0001	0.0026	0	0.0001	0.0021		mTP	0.40018	0.011003	0.588816	CS pos: 28-29. SVY-GA. Pr: 0.1823		299
225164	1	Lottia gigantea	>tr|V4BRQ0|V4BRQ0_LOTGI Uncharacterized protein (Fragment) OS=Lottia gigantea OX=225164 GN=LOTGIDRAFT_76251 PE=4 SV=1	Eukaryota	Metazoa	Lophotrochozoa	Mollusca	Gastropoda	Patellogastropoda	Lottioidea	Lottiidae							0	0	0	0	0	0	0	0	0	0	0	cyto: 18, cyto_nucl: 16.5, nucl: 9, extr: 2, mito: 1, pero: 1, cysk: 1	Cytoplasm	Soluble	0.0946	0.7777	0.0448	0.0356	0.0014	0.0043	0.0314	0.0006	0.0077	0.002		OTHER	0.999758	0.000238	4e-06			208
400727	1	Pomacea canaliculata	>tr|A0A2T7PD25|A0A2T7PD25_POMCA Uncharacterized protein OS=Pomacea canaliculata OX=400727 GN=C0Q70_06738 PE=4 SV=1	Eukaryota	Metazoa	Lophotrochozoa	Mollusca	Gastropoda	Caenogastropoda	Architaenioglossa	Ampullarioidea	Ampullariidae						0	0	0	0	0	0	0	0	0	0	0	nucl: 20, cyto_nucl: 16, cyto: 8, E.R.: 2, plas: 1, lyso: 1	Mitochondrion	Membrane	0.0002	0.0024	0.0004	0.7925	0.0002	0.0005	0.1948	0.0001	0.0001	0.0088		OTHER	0.999661	1.5e-05	0.000324		FAD/NAD(P)-binding domain superfamily (IPR036188)	699
7668	1	Strongylocentrotus purpuratus	>tr|W4YZW5|W4YZW5_STRPU Uncharacterized protein OS=Strongylocentrotus purpuratus OX=7668 PE=4 SV=1	Eukaryota	Metazoa	Echinodermata	Eleutherozoa	Echinozoa	Echinoidea	Euechinoidea	Echinacea	Echinoida	Strongylocentrotidae					0	0	0	0	0	0	0	0	0	0	0	cyto: 19, cyto_nucl: 15.3333, cyto_pero: 11.6667, nucl: 6.5, pero: 2.5, mito: 2, cysk: 2	Lysosome/Vacuole	Membrane	0.0712	0.0954	0.0417	0.2149	0.1535	0.0208	0.0564	0.0803	0.252	0.0138		OTHER	0.999439	0.000476	8.4e-05			385
46731	1	Pocillopora damicornis	>tr|A0A3M6TZM9|A0A3M6TZM9_9CNID Uncharacterized protein OS=Pocillopora damicornis OX=46731 GN=pdam_00022075 PE=4 SV=1	Eukaryota	Metazoa	Cnidaria	Anthozoa	Hexacorallia	Scleractinia	Astrocoeniina	Pocilloporidae							0	0	0	0	0	0	0	0	0	0	0	cyto: 17.5, cyto_nucl: 12.5, nucl: 6.5, mito: 4, extr: 2, plas: 1, pero: 1	Mitochondrion	Soluble	0.0149	0.1291	0.0022	0.6585	0.0005	0.0003	0.1787	0.0002	0.0006	0.0152		OTHER	0.999136	0.000219	0.000645			284
50429	1	Stylophora pistillata	>tr|A0A2B4SJ15|A0A2B4SJ15_STYPI Bis(5'-nucleosyl)-tetraphosphatase, symmetrical OS=Stylophora pistillata OX=50429 GN=apaH PE=4 SV=1	Eukaryota	Metazoa	Cnidaria	Anthozoa	Hexacorallia	Scleractinia	Astrocoeniina	Pocilloporidae							0	0	0	0	0	0	0	0	0	0	0	cyto: 18, cyto_nucl: 12.5, mito: 8, nucl: 5, pero: 1	Endoplasmic reticulum	Soluble	0.0069	0.0865	0.2894	0.2509	0.0051	0.3016	0.0185	0.0178	0.0137	0.0096		OTHER	0.995531	0.002262	0.002207			297
32264	1	Tetranychus urticae	>tr|T1KXY5|T1KXY5_TETUR Uncharacterized protein OS=Tetranychus urticae OX=32264 GN=107368421 PE=4 SV=1	Eukaryota	Metazoa	Ecdysozoa	Arthropoda	Chelicerata	Arachnida	Acari	Acariformes	Trombidiformes	Prostigmata	Eleutherengona	Raphignathae	Tetranychoidea	Tetranychidae	0	0	0	0	0	0	0	0	0	0	0	mito: 20, cyto: 12	Mitochondrion	Soluble	0.0006	0.081	0.0238	0.8721	0.0026	0.0027	0.0072	0.0005	0.0022	0.0073		mTP	0.311199	0.005739	0.683062	CS pos: 17-18. RFF-ST. Pr: 0.5962		287
299467	1	Leptotrombidium deliense	>tr|A0A443SVZ1|A0A443SVZ1_9ACAR Uncharacterized protein OS=Leptotrombidium deliense OX=299467 GN=B4U80_08692 PE=4 SV=1	Eukaryota	Metazoa	Ecdysozoa	Arthropoda	Chelicerata	Arachnida	Acari	Acariformes	Trombidiformes	Prostigmata	Anystina	Parasitengona	Trombiculoidea	Trombiculidae	0	0	0	0	0	0	0	0	0	0	0	E.R._mito: 11.5, cyto_nucl: 8.5, nucl: 8, E.R.: 8, cyto: 7, mito: 7, pero: 2	Mitochondrion	Soluble	0.0158	0.1177	0.0106	0.7105	0.0043	0.0034	0.1082	0.0031	0.0034	0.0229		OTHER	0.972738	0.021893	0.005369		Kaptin (IPR029982)	639
407821	1	Stegodyphus mimosarum	>tr|A0A087T055|A0A087T055_9ARAC Bis(5'-nucleosyl)-tetraphosphatase, symmetrical (Fragment) OS=Stegodyphus mimosarum OX=407821 GN=X975_26244 PE=4 SV=1	Eukaryota	Metazoa	Ecdysozoa	Arthropoda	Chelicerata	Arachnida	Araneae	Araneomorphae	Entelegynae	Eresoidea	Eresidae				0	0	0	0	0	0	0	0	0	0	0	mito: 26.5, cyto_mito: 16, cyto: 4.5, nucl: 1	Mitochondrion	Membrane	0.0041	0.0034	0.0162	0.3977	0.0408	0.3353	0.0652	0.0764	0.0465	0.0145		OTHER	0.940269	0.035195	0.024536			323
1965070	1	Dinothrombium tinctorium	>tr|A0A3S3PBZ8|A0A3S3PBZ8_9ACAR Uncharacterized protein OS=Dinothrombium tinctorium OX=1965070 GN=B4U79_01358 PE=4 SV=1	Eukaryota	Metazoa	Ecdysozoa	Arthropoda	Chelicerata	Arachnida	Acari	Acariformes	Trombidiformes	Prostigmata	Anystina	Parasitengona	Trombidioidea	Trombidiidae	0	0	0	0	0	0	0	0	0	0	0	cyto: 16, mito: 9, extr: 5, nucl: 1, E.R.: 1	Mitochondrion	Soluble	0.0007	0.0541	0.0316	0.8719	0.0042	0.017	0.0063	0.0036	0.0034	0.0072		OTHER	0.951567	0.04481	0.003623			285
7739	1	Branchiostoma floridae	>tr|C3YB25|C3YB25_BRAFL Uncharacterized protein OS=Branchiostoma floridae OX=7739 GN=BRAFLDRAFT_93268 PE=4 SV=1	Eukaryota	Metazoa	Chordata	Cephalochordata	Branchiostomidae										24	265	0	0	0	0	0	0	0	0	0	extr: 13, E.R.: 7, mito: 4, golg: 3, plas: 2, pero: 2, cyto: 1	Mitochondrion	Membrane	0.0002	0.0012	0.0015	0.9309	0.0003	0.0029	0.0616	0	0.0001	0.0015		SP	0.465429	0.46561	0.068961	CS pos: 26-27. SFA-SK. Pr: 0.4426		289
[truncated: 24 more columns]

## Sheet: Table S1d (Diaphoretickes)
Proteome Number (OX)	Number of ALPH sequences	Organism	Fasta Header	Classification							PHOBIUS predictions of signal peptide and transmembrane regions						ChloroP 1.1, Score cTP (chloroplast transit peptide)	WoLF PSORT (plants)	DeepLoc 1.0												Target P 2.0								Interpro Domain				Size of domains			Distances between the motifs
											signal	cyto	non-cyto	TM	cyto	non cyto			Localization	Type	Nucleus	Cytoplasm	Extracellular	Mitochondrion	Cell membrane	Endoplasmic reticulum	Plastid	Golgi apparatus	Lysosome/Vacuole	Peroxisome		Prediction	OTHER	SP	mTP	cTP	luTP	CS Position		length of protein	position first motif	position last motif	N-terminus	catalytic domain	C-terminus	1 to 2	2 to 3	3 to 4	4 to 5
1169540	1	Vitrella brassicaformis (strain CCMP3155)	>tr|A0A0G4G3B7|A0A0G4G3B7_VITBC Uncharacterized protein OS=Vitrella brassicaformis (strain CCMP3155) OX=1169540 GN=Vbra_9655 PE=4 SV=1	Eukaryota	Alveolata	Chromerida					0	0	11	21	367	0		chlo: 8, cyto: 2, E.R.: 2, mito: 1, plas: 1	Mitochondrion	Soluble	0.0042	0.0157	0.0547	0.537	0.0011	0.0021	0.37	0.0014	0.0017	0.012		OTHER	0.575656	0.149927	0.267651	0.006175	0.000591			400	62	343	56	299	45	36	32	144	50
448386	1	Gracilariopsis chorda	>tr|A0A2V3ICM1|A0A2V3ICM1_9FLOR Bis(5'-nucleosyl)-tetraphosphatase PrpE [asymmetrical] OS=Gracilariopsis chorda OX=448386 GN=BWQ96_10454 PE=4 SV=1	Eukaryota	Rhodophyta	Florideophyceae	Rhodymeniophycidae	Gracilariales	Gracilariaceae		0	0	267	0	0	0		chlo: 12, mito: 2	Cytoplasm	Soluble	0.0135	0.3889	0.005	0.3668	0.0021	0.0018	0.1497	0.0013	0.0022	0.0688		OTHER	0.952277	0.003665	0.0218	0.021963	0.000294			267	44	224	38	198	31	28	26	58	49
130081	1	Galdieria sulphuraria	>tr|M2Y9S5|M2Y9S5_GALSU Serine/threonine protein phosphatase OS=Galdieria sulphuraria OX=130081 GN=Gasu_01770 PE=4 SV=1	Eukaryota	Rhodophyta	Bangiophyceae	Cyanidiales	Cyanidiaceae			0	0	504	0	0	0		nucl: 10, chlo: 3, cysk: 1	Cytoplasm	Soluble	0.0709	0.4181	0.0269	0.1686	0.0054	0.0085	0.259	0.0061	0.0089	0.0276		OTHER	0.999188	0.000106	0.000329	0.000359	1.9e-05			504	286	468	280	200	24	28	26	60	49
280699	1	Cyanidioschyzon merolae (strain 10D)	>tr|M1VB04|M1VB04_CYAM1 Similar to serine/threonine protein phosphatase OS=Cyanidioschyzon merolae (strain 10D) OX=280699 GN=CYME_CME181C PE=4 SV=1	Eukaryota	Rhodophyta	Bangiophyceae	Cyanidiales	Cyanidiaceae			0	0	577	0	0	0	0.552	chlo: 9, nucl: 5	Plastid	Membrane	0.0119	0.0044	0.0114	0.0998	0.0067	0.0147	0.807	0.0227	0.0115	0.01		cTP	0.286378	2.6e-05	0.001478	0.708601	0.003516	CS pos: 67-68. AEC-EQ. Pr: 0.2769	disordered regions	577	359	540	353	199	25	28	26	59	49
905079	1	Guillardia theta (strain CCMP2712)	>tr|L1JD08|L1JD08_GUITC Uncharacterized protein (Fragment) OS=Guillardia theta (strain CCMP2712) OX=905079 GN=GUITHDRAFT_56118 PE=4 SV=1	Eukaryota	Cryptophyta	Pyrenomonadales	Geminigeraceae				0	0	217	0	0	0		cyto: 14	Cytoplasm	Soluble	0.0662	0.7925	0.098	0.0174	0.0007	0.0023	0.0055	0.0003	0.0023	0.0148		OTHER	0.999709	0.000154	0.000126	1e-06	1e-05			217	6	198	0	210	7	27	26	57	63
105231	1	Klebsormidium nitens	>tr|A0A1Y1I5E4|A0A1Y1I5E4_KLENI Uncharacterized protein OS=Klebsormidium nitens OX=105231 GN=KFL_001980220 PE=4 SV=1	Eukaryota	Viridiplantae	Streptophyta	Klebsormidiophyceae	Klebsormidiales	Klebsormidiaceae		0	0	345	0	0	0		mito: 6, chlo: 5, nucl: 3	Cytoplasm	Soluble	0.1988	0.3521	0.0032	0.316	0.0017	0.0031	0.019	0.0015	0.0025	0.1021		OTHER	0.691987	3.4e-05	0.307886	6.2e-05	3.1e-05			345	82	292	76	228	41	29	26	61	75
3088	2	Tetradesmus obliquus_A0A383VP00	>tr|A0A383VP00|A0A383VP00_TETOB Uncharacterized protein OS=Tetradesmus obliquus OX=3088 GN=BQ4739_LOCUS7663 PE=4 SV=1	Eukaryota	Viridiplantae	Chlorophyta	Chlorophyceae	Sphaeropleales	Scenedesmaceae		0	0	312	0	0	0		pero: 7, chlo: 5, mito: 2	Mitochondrion	Soluble	0.0327	0.3517	0.0071	0.4514	0.0297	0.0013	0.0255	0.005	0.005	0.0907		OTHER	0.969099	0.000732	0.023217	0.006526	0.000427			312	58	245	52	205	55	29	29	56	54
3088	2	Tetradesmus obliquus_A0A383VP43	>tr|A0A383VP43|A0A383VP43_TETOB Uncharacterized protein OS=Tetradesmus obliquus OX=3088 GN=BQ4739_LOCUS6929 PE=4 SV=1	Eukaryota	Viridiplantae	Chlorophyta	Chlorophyceae	Sphaeropleales	Scenedesmaceae		0	0	355	0	0	0	0.51	mito: 6.5, chlo: 5, cyto_mito: 4, nucl: 1, plas: 1	Mitochondrion	Soluble	0.0004	0.0078	0.0018	0.9802	0.0004	0.0003	0.0021	0.0001	0.0002	0.0067		OTHER	0.538714	0.000758	0.453026	0.005837	0.001665			355	56	245	50	207	98	29	32	55	54
307507	1	Raphidocelis subcapitata	>tr|A0A2V0PII8|A0A2V0PII8_9CHLO Uncharacterized protein OS=Raphidocelis subcapitata OX=307507 GN=Rsub_12300 PE=4 SV=1	Eukaryota	Viridiplantae	Chlorophyta	Chlorophyceae	Sphaeropleales	Selenastraceae		0	0	385	0	0	0		chlo: 12, nucl: 1, mito: 1	Mitochondrion	Soluble	0.0957	0.09	0.0027	0.7822	0.002	0.0007	0.0043	0.0028	0.004	0.0155		mTP	0.396139	0.000295	0.60168	0.001882	3e-06	CS pos: 37-38. VRR-AQ. Pr: 0.5184		385	84	316	78	250	57	29	70	56	58
1157962	1	Chlamydomonas eustigma	>tr|A0A250XGY4|A0A250XGY4_9CHLO Uncharacterized protein OS=Chlamydomonas eustigma OX=1157962 GN=CEUSTIGMA_g9767.t1 PE=4 SV=1	Eukaryota	Viridiplantae	Chlorophyta	Chlorophyceae	Chlamydomonadales	Chlamydomonadaceae		0	0	5	17	321	0	0.536	chlo: 13, mito: 1	Mitochondrion	Membrane	0.0013	0.0204	0.1035	0.8018	0.0023	0.0277	0.0247	0.0002	0.0017	0.0165		SP	0.152622	0.384181	0.110406	0.348783	0.004008	CS pos: 21-22. AAA-LR. Pr: 0.3466		343	67	270	61	221	61	29	26	56	73
3055	1	Chlamydomonas reinhardtii	>tr|A0A2K3E6Q6|A0A2K3E6Q6_CHLRE Uncharacterized protein OS=Chlamydomonas reinhardtii OX=3055 GN=CHLRE_01g031550v5 PE=4 SV=1 (146556)	Eukaryota	Viridiplantae	Chlorophyta	Chlorophyceae	Chlamydomonadales	Chlamydomonadaceae		17	0	651	0	0	0	0.539	chlo: 11, nucl: 1, mito: 1, vacu: 1	Mitochondrion	Membrane	0.0084	0.05	0.0087	0.5859	0.0048	0.0134	0.2171	0.0025	0.0029	0.1064		mTP	0.351323	0.05967	0.394359	0.194308	0.00034	CS pos: 35-36. LRA-KS. Pr: 0.1039	Transposase IS605, OrfB, C-terminal, IPR010095	668	65	304	59	257	352	28	26	56	110
33097	1	Gonium pectorale	>tr|A0A150G2T6|A0A150G2T6_GONPE Uncharacterized protein OS=Gonium pectorale OX=33097 GN=GPECTOR_71g547 PE=4 SV=1	Eukaryota	Viridiplantae	Chlorophyta	Chlorophyceae	Chlamydomonadales	Volvocaceae		0	0	327	0	0	0		cyto: 8, nucl: 2, chlo: 1, plas: 1, cysk: 1, E.R._vacu: 1	Cytoplasm	Soluble	0.1683	0.7261	0.0196	0.0494	0.0069	0.0022	0.0051	0.0019	0.011	0.0095		OTHER	0.99996	4e-05	0	0	0			327	6	247	0	259	68	28	26	74	94
3068	1	Volvox carteri f. nagariensis	>tr|D8U9U5|D8U9U5_VOLCA Uncharacterized protein OS=Volvox carteri f. nagariensis OX=3068 GN=VOLCADRAFT_96335 PE=4 SV=1	Eukaryota	Viridiplantae	Chlorophyta	Chlorophyceae	Chlamydomonadales	Volvocaceae		0	0	346	0	0	0		mito: 11.5, chlo_mito: 7, chlo: 1.5, cyto: 1	Mitochondrion	Soluble	0.002	0.0298	0.0042	0.9496	0.0006	0.0002	0.0054	0	0.0001	0.008		mTP	0.178617	0.000628	0.814259	0.006486	9e-06	CS pos: 10-11. RRA-AT. Pr: 0.1369		346	46	278	40	250	56	28	26	55	104
3076	4	Chlorella sorokiniana	>tr|A0A2P6TGU0|A0A2P6TGU0_CHLSO Metallo-dependent phosphatase OS=Chlorella sorokiniana OX=3076 GN=C2E21_7912 PE=4 SV=1	Eukaryota	Viridiplantae	Chlorophyta	Trebouxiophyceae	Chlorellales	Chlorellaceae	Chlorella clade	26	0	452	0	0	0		chlo: 6, nucl: 3, E.R.: 2, pero: 2, cyto: 1	Endoplasmic reticulum	Soluble	0.0017	0.0151	0.25	0.1903	0.0133	0.4338	0.0615	0.0062	0.0239	0.0041		mTP	0.016594	0.035067	0.548153	0.399554	0.000631	CS pos: 25-26. SRL-AD. Pr: 0.1212	disordered regions	478	68	351	62	301	115	29	26	57	152
3076	4	Chlorella sorokiniana	>tr|A0A2P6TGD3|A0A2P6TGD3_CHLSO Isoform of A0A2P6TGE6, Oxygen evolving enhancer 3 isoform A OS=Chlorella sorokiniana OX=3076 GN=C2E21_7920 PE=4 SV=1	Eukaryota	Viridiplantae	Chlorophyta	Trebouxiophyceae	Chlorellales	Chlorellaceae	Chlorella clade	26	0	2821	0	0	0		mito: 16, extr: 7, cyto: 3, E.R.: 1	Plastid	Soluble	0.0459	0.1439	0.0131	0.1193	0.0071	0.0092	0.437	0.0064	0.013	0.205		luTP	5.7e-05	0	0.000174	0.405213	0.594556		second ALPH domain, Arm-like (343-724), PsbQ-like_dom_sf (66-203)	2848	1672	2104	1666	450	732	29	28	56	300
3076	4	Chlorella sorokiniana	>tr|A0A2P6TGD4|A0A2P6TGD4_CHLSO Isoform of A0A2P6TGE6, Oxygen evolving enhancer 3 isoform C OS=Chlorella sorokiniana OX=3076 GN=C2E21_7920 PE=4 SV=1	Eukaryota	Viridiplantae	Chlorophyta	Trebouxiophyceae	Chlorellales	Chlorellaceae	Chlorella clade	26	0	2842	0	0	0		mito: 16, extr: 7, cyto: 3, E.R.: 1	Plastid	Soluble	0.042	0.1457	0.0122	0.1395	0.0068	0.0084	0.4418	0.0065	0.012	0.1852		luTP	5.7e-05	0	0.000174	0.405213	0.594556		second ALPH domain, Arm-like (343-724), PsbQ-like_dom_sf (66-203)	2869	1672	2104	1666	450	753	29	28	56	300
3076	4	Chlorella sorokiniana	>tr|A0A2P6TGE6|A0A2P6TGE6_CHLSO Oxygen evolving enhancer 3 isoform B OS=Chlorella sorokiniana OX=3076 GN=C2E21_7920 PE=4 SV=1	Eukaryota	Viridiplantae	Chlorophyta	Trebouxiophyceae	Chlorellales	Chlorellaceae	Chlorella clade	26	0	2874	0	0	0		mito: 16, extr: 7, cyto: 3, E.R.: 1	Plastid	Soluble	0.038	0.1593	0.0194	0.1372	0.0126	0.0117	0.3974	0.0097	0.0169	0.1977		luTP	5.7e-05	0	0.000174	0.405213	0.594556		second ALPH domain, Arm-like (343-724), PsbQ-like_dom_sf (66-203)	2901	1704	2136	1698	450	753	29	28	56	300
3075	2	Auxenochlorella protothecoides_A0A087SP29	>tr|A0A087SP29|A0A087SP29_AUXPR Bis(5'-nucleosyl)-tetraphosphatase, symmetrical OS=Auxenochlorella protothecoides OX=3075 GN=F751_6064 PE=4 SV=1	Eukaryota	Viridiplantae	Chlorophyta	Trebouxiophyceae	Chlorellales	Chlorellaceae		0	0	604	0	0	0		nucl: 5, chlo: 3, cyto: 3, plas: 2, vacu: 1	Plastid	Soluble	0.1135	0.2285	0.0128	0.0255	0.0233	0.0853	0.2385	0.0452	0.0995	0.1278		OTHER	0.999957	4.3e-05	0	0	0		disordered regions	604	317	530	311	231	62	27	26	57	84
3075	2	Auxenochlorella protothecoides_A0A087SQ73	>tr|A0A087SQ73|A0A087SQ73_AUXPR Serine/threonine-protein phosphatase 1 OS=Auxenochlorella protothecoides OX=3075 GN=APUTEX25_003068 PE=4 SV=1	Eukaryota	Viridiplantae	Chlorophyta	Trebouxiophyceae	Chlorellales	Chlorellaceae		20	0	307	0	0	0		chlo: 12, cyto: 1, mito: 1	Mitochondrion	Soluble	0.0014	0.0286	0.0399	0.8872	0.0042	0.0103	0.0179	0.0033	0.0027	0.0044		OTHER	0.467618	0.028381	0.376518	0.125868	0.001614			327	52	245	46	211	70	27	26	57	64
554065	2	Chlorella variabilis_E1ZSP5	>tr|E1ZSP5|E1ZSP5_CHLVA Uncharacterized protein OS=Chlorella variabilis OX=554065 GN=CHLNCDRAFT_141350 PE=4 SV=1	Eukaryota	Viridiplantae	Chlorophyta	Trebouxiophyceae	Chlorellales	Chlorellaceae	Chlorella clade	26	0	394	0	0	0		chlo: 11, cyto: 3	Mitochondrion	Membrane	0.0027	0.0092	0.0015	0.8829	0.0087	0.014	0.0119	0.001	0.0033	0.0649		OTHER	0.433251	0.339129	0.174198	0.048721	0.004701		disordered regions	420	65	297	59	250	111	29	26	37	121
554065	2	Chlorella variabilis_E1ZSM2	>tr|E1ZSM2|E1ZSM2_CHLVA Uncharacterized protein OS=Chlorella variabilis OX=554065 GN=CHLNCDRAFT_141323 PE=4 SV=1	Eukaryota	Viridiplantae	Chlorophyta	Trebouxiophyceae	Chlorellales	Chlorellaceae	Chlorella clade	19	0	468	0	0	0		chlo: 13, mito: 1	Mitochondrion	Membrane	0.0039	0.1076	0.0335	0.6199	0.0067	0.0504	0.1138	0.0114	0.0033	0.0496		mTP	0.139143	0.001242	0.596769	0.262606	0.000239	CS pos: 32-33. QLH-AY. Pr: 0.1810		487	48	424	42	394	51	29	28	57	243
574566	2	Coccomyxa subellipsoidea (strain C-169)_I0YK19	>tr|I0YK19|I0YK19_COCSC Metallo-dependent phosphatase OS=Coccomyxa subellipsoidea (strain C-169) OX=574566 GN=COCSUDRAFT_68178 PE=4 SV=1	Eukaryota	Viridiplantae	Chlorophyta	Trebouxiophyceae	Elliptochloris clade			0	54	0	22	0	297		cyto: 6, E.R.: 4, mito: 2, nucl: 1, plas: 1	Endoplasmic reticulum	Membrane	0.0131	0.0044	0.0019	0.1167	0.0174	0.4901	0.0493	0.2133	0.0685	0.0255		OTHER	0.998436	1e-06	0	3e-06	0.00156			373	130	316	124	204	45	29	26	55	57
574566	2	Coccomyxa subellipsoidea (strain C-169)_I0YZ98	>tr|I0YZ98|I0YZ98_COCSC Metallo-dependent phosphatase OS=Coccomyxa subellipsoidea (strain C-169) OX=574566 GN=COCSUDRAFT_66067 PE=4 SV=1	Eukaryota	Viridiplantae	Chlorophyta	Trebouxiophyceae	Elliptochloris clade			0	0	310	0	0	0	0.525	chlo: 9, mito: 5	Mitochondrion	Membrane	0.0002	0.0234	0.0574	0.7627	0.0014	0.0044	0.1461	0.0005	0.0014	0.0025		cTP	0.036743	7.1e-05	0.025385	0.933794	0.004008	CS pos: 51-52. VHA-TL. Pr: 0.6167		310	66	251	60	203	47	29	26	55	56
1291522	1	Helicosporidium sp. ATCC 50920	>tr|A0A059LMC7|A0A059LMC7_9CHLO Coatomer subunit delta (Fragment) OS=Helicosporidium sp. ATCC 50920 OX=1291522 GN=H632_c770p1 PE=3 SV=1	Eukaryota	Viridiplantae	Chlorophyta	Trebouxiophyceae	Chlorellales	Chlorellaceae		21	0	448	0	0	0		mito: 8, chlo: 5, cyto: 1	Mitochondrion	Membrane	0.0008	0.0162	0.0045	0.8873	0.0028	0.0029	0.0615	0.0003	0.0006	0.0233		mTP	0.366407	0.058461	0.406228	0.165515	0.003389	CS pos: 8-9. WLF-AS. Pr: 0.5123	Coatomer delta subunit (IPR027059)	469	45	256	39	229	201	29	26	57	80
1317065	3	Phytophthora parasitica P1569_V9F465	>tr|V9F465|V9F465_PHYPR Uncharacterized protein OS=Phytophthora parasitica P1569 OX=1317065 GN=F443_10206 PE=4 SV=1	Eukaryota	Stramenopiles	Oomycetes	Peronosporales	Peronosporaceae			0	0	266	0	0	0		cyto: 11, chlo: 1, nucl: 1, extr: 1	Cytoplasm	Soluble	0.1235	0.5086	0.021	0.1405	0.0047	0.0021	0.151	0.002	0.0036	0.0429		OTHER	0.999898	7.5e-05	2.8e-05					266	32	228	26	214	26	29	26	58	64
1317065	3	Phytophthora parasitica P1569_V9F0V2	>tr|V9F0V2|V9F0V2_PHYPR Uncharacterized protein OS=Phytophthora parasitica P1569 OX=1317065 GN=F443_10206 PE=4 SV=1	Eukaryota	Stramenopiles	Oomycetes	Peronosporales	Peronosporaceae			0	0	257	0	0	0		cyto: 13, chlo: 1	Cytoplasm	Soluble	0.2051	0.3975	0.0126	0.2087	0.0063	0.0021	0.1378	0.0018	0.0029	0.0252		OTHER	0.999898	7.5e-05	2.8e-05					257	32	228	26	214	17	29	26	58	64
1317064	3	Phytophthora parasitica P10297_W2Z9Y7	>tr|W2Z9Y7|W2Z9Y7_PHYPR Uncharacterized protein OS=Phytophthora parasitica P10297 OX=1317064 GN=F442_10111 PE=4 SV=1	Eukaryota	Stramenopiles	Oomycetes	Peronosporales	Peronosporaceae			0	0	257	0	0	0		cyto: 13, chlo: 1	Cytoplasm	Soluble	0.2051	0.3975	0.0126	0.2087	0.0063	0.0021	0.1378	0.0018	0.0029	0.0252		OTHER	0.999898	7.5e-05	2.8e-05					257	32	228	26	214	17	29	26	58	64
1317064	3	Phytophthora parasitica P10297_W2Z6X4	>tr|W2Z6X4|W2Z6X4_PHYPR Uncharacterized protein OS=Phytophthora parasitica P10297 OX=1317064 GN=F442_10111 PE=4 SV=1	Eukaryota	Stramenopiles	Oomycetes	Peronosporales	Peronosporaceae			0	0	266	0	0	0		cyto: 11, chlo: 1, nucl: 1, extr: 1	Cytoplasm	Soluble	0.1235	0.5086	0.021	0.1405	0.0047	0.0021	0.151	0.002	0.0036	0.0429		OTHER	0.999898	7.5e-05	2.8e-05					266	32	228	26	214	26	29	26	58	64
1317063	3	Phytophthora parasitica CJ01A1_W2WWN6	>tr|W2WWN6|W2WWN6_PHYPR Uncharacterized protein OS=Phytophthora parasitica CJ01A1 OX=1317063 GN=F441_10147 PE=4 SV=1	Eukaryota	Stramenopiles	Oomycetes	Peronosporales	Peronosporaceae			0	0	266	0	0	0		cyto: 11, chlo: 1, nucl: 1, extr: 1	Cytoplasm	Soluble	0.1235	0.5086	0.021	0.1405	0.0047	0.0021	0.151	0.002	0.0036	0.0429		OTHER	0.999898	7.5e-05	2.8e-05					266	32	228	26	214	26	29	26	58	64
1317063	3	Phytophthora parasitica CJ01A1_W2WX98	>tr|W2WX98|W2WX98_PHYPR Uncharacterized protein OS=Phytophthora parasitica CJ01A1 OX=1317063 GN=F441_10147 PE=4 SV=1	Eukaryota	Stramenopiles	Oomycetes	Peronosporales	Peronosporaceae			0	0	257	0	0	0		cyto: 13, chlo: 1	Cytoplasm	Soluble	0.2051	0.3975	0.0126	0.2087	0.0063	0.0021	0.1378	0.0018	0.0029	0.0252		OTHER	0.999898	7.5e-05	2.8e-05					257	32	228	26	214	17	29	26	58	64
761204	3	Phytophthora parasitica (strain INRA-310)_W2R9X1	>tr|W2R9X1|W2R9X1_PHYPN Uncharacterized protein OS=Phytophthora parasitica (strain INRA-310) OX=761204 GN=PPTG_01664 PE=4 SV=1	Eukaryota	Stramenopiles	Oomycetes	Peronosporales	Peronosporaceae			0	0	266	0	0	0		cyto: 11, chlo: 1, nucl: 1, mito: 1	Cytoplasm	Soluble	0.0839	0.4074	0.0546	0.254	0.0048	0.0023	0.1497	0.0012	0.0029	0.0392		OTHER	0.999898	7.5e-05	2.7e-05					266	32	228	26	214	26	29	26	58	64
761204	3	Phytophthora parasitica (strain INRA-310)_W2R8D4	>tr|W2R8D4|W2R8D4_PHYPN Uncharacterized protein OS=Phytophthora parasitica (strain INRA-310) OX=761204 GN=PPTG_01664 PE=4 SV=1	Eukaryota	Stramenopiles	Oomycetes	Peronosporales	Peronosporaceae			0	0	257	0	0	0		cyto: 12, chlo: 1, nucl: 1	Cytoplasm	Soluble	0.1923	0.6453	0.0146	0.0572	0.0033	0.0023	0.0461	0.002	0.0036	0.0333		OTHER	0.999898	7.5e-05	2.7e-05					257	32	228	26	214	17	29	26	58	64
1317066	3	Phytophthora parasitica P1976_A0A081A4F4	>tr|A0A081A4F4|A0A081A4F4_PHYPR Uncharacterized protein OS=Phytophthora parasitica P1976 OX=1317066 GN=F444_10305 PE=4 SV=1	Eukaryota	Stramenopiles	Oomycetes	Peronosporales	Peronosporaceae			0	0	257	0	0	0		cyto: 11, chlo: 2, nucl: 1	Cytoplasm	Soluble	0.2113	0.6481	0.0117	0.0512	0.0028	0.0023	0.041	0.002	0.0035	0.0262		OTHER	0.999898	7.5e-05	2.8e-05					257	32	228	26	214	17	29	26	58	64
1317066	3	Phytophthora parasitica P1976_A0A081A4F2	>tr|A0A081A4F2|A0A081A4F2_PHYPR Uncharacterized protein OS=Phytophthora parasitica P1976 OX=1317066 GN=F444_10305 PE=4 SV=1	Eukaryota	Stramenopiles	Oomycetes	Peronosporales	Peronosporaceae			0	0	266	0	0	0		cyto: 10, chlo: 2, nucl: 1, mito: 1	Cytoplasm	Soluble	0.1173	0.4698	0.0151	0.1483	0.0046	0.0023	0.1903	0.0021	0.0037	0.0464		OTHER	0.999898	7.5e-05	2.8e-05					266	32	228	26	214	26	29	26	58	64
761204	3	Phytophthora parasitica (strain INRA-310)_W2RAD0	>tr|W2RAD0|W2RAD0_PHYPN Uncharacterized protein OS=Phytophthora parasitica (strain INRA-310) OX=761204 GN=PPTG_01664 PE=4 SV=1	Eukaryota	Stramenopiles	Oomycetes	Peronosporales	Peronosporaceae			0	0	264	0	0	0		cyto: 10, chlo: 4	Cytoplasm	Soluble	0.1672	0.4192	0.0077	0.2234	0.0038	0.0012	0.1496	0.0006	0.0014	0.0258		OTHER	0.999898	7.5e-05	2.7e-05					264	32	228	26	214	24	29	26	58	64
1317063	3	Phytophthora parasitica CJ01A1_W2WWR3	>tr|W2WWR3|W2WWR3_PHYPR Uncharacterized protein OS=Phytophthora parasitica CJ01A1 OX=1317063 GN=F441_10147 PE=4 SV=1	Eukaryota	Stramenopiles	Oomycetes	Peronosporales	Peronosporaceae			0	0	264	0	0	0		cyto: 10, chlo: 3, mito: 1	Cytoplasm	Soluble	0.1767	0.3199	0.0064	0.257	0.0041	0.0014	0.196	0.0011	0.0021	0.0352		OTHER	0.999898	7.5e-05	2.8e-05					264	32	228	26	214	24	29	26	58	64
1317064	3	Phytophthora parasitica P10297_W2Z6M6	>tr|W2Z6M6|W2Z6M6_PHYPR Uncharacterized protein OS=Phytophthora parasitica P10297 OX=1317064 GN=F442_10111 PE=4 SV=1	Eukaryota	Stramenopiles	Oomycetes	Peronosporales	Peronosporaceae			0	0	276	0	0	0		cyto: 9, chlo: 3, mito: 1, cysk: 1	Cytoplasm	Soluble	0.1419	0.3442	0.0096	0.308	0.0047	0.0015	0.1619	0.0009	0.0018	0.0256		OTHER	0.999898	7.5e-05	2.8e-05					276	32	228	26	214	36	29	26	58	64
1317065	3	Phytophthora parasitica P1569_V9F302	>tr|V9F302|V9F302_PHYPR Uncharacterized protein OS=Phytophthora parasitica P1569 OX=1317065 GN=F443_10206 PE=4 SV=1	Eukaryota	Stramenopiles	Oomycetes	Peronosporales	Peronosporaceae			0	0	264	0	0	0		cyto: 10, chlo: 3, mito: 1	Cytoplasm	Soluble	0.1767	0.3199	0.0064	0.257	0.0041	0.0014	0.196	0.0011	0.0021	0.0352		OTHER	0.999898	7.5e-05	2.8e-05					264	32	228	26	214	24	29	26	58	64
1317066	3	Phytophthora parasitica P1976_A0A081A4F3	>tr|A0A081A4F3|A0A081A4F3_PHYPR Uncharacterized protein OS=Phytophthora parasitica P1976 OX=1317066 GN=F444_10305 PE=4 SV=1	Eukaryota	Stramenopiles	Oomycetes	Peronosporales	Peronosporaceae			0	0	264	0	0	0		cyto: 10, chlo: 3, mito: 1	Cytoplasm	Soluble	0.1767	0.3199	0.0064	0.257	0.0041	0.0014	0.196	0.0011	0.0021	0.0352		OTHER	0.999898	7.5e-05	2.8e-05					264	32	228	26	214	24	29	26	58	64
29920	1	Phytophthora cactorum	>tr|A0A329SVC2|A0A329SVC2_9STRA Uncharacterized protein OS=Phytophthora cactorum OX=29920 GN=PC110_g2996 PE=4 SV=1	Eukaryota	Stramenopiles	Oomycetes	Peronosporales	Peronosporaceae			0	0	266	0	0	0		cyto: 11, chlo: 1, mito: 1, cysk: 1	Cytoplasm	Soluble	0.0806	0.3794	0.0671	0.2102	0.0291	0.0032	0.1578	0.0059	0.016	0.0506		OTHER	0.999577	0.000302	0.000121					266	32	228	26	214	26	29	26	58	64
4795	1	Phytophthora megakarya	>tr|A0A225VWS3|A0A225VWS3_9STRA Uncharacterized protein OS=Phytophthora megakarya OX=4795 GN=PHMEG_00017461 PE=4 SV=1	Eukaryota	Stramenopiles	Oomycetes	Peronosporales	Peronosporaceae			0	0	259	0	0	0		cyto: 9, cysk: 1.5, cysk_plas: 1.5, nucl: 1, mito: 1, extr: 1	Cytoplasm	Soluble	0.0443	0.8565	0.0093	0.0154	0.0008	0.0016	0.0077	0.0003	0.0011	0.0629		OTHER	0.999974	2.4e-05	3e-06					259	30	221	24	209	26	29	26	58	59
164328	1	Phytophthora ramorum	>tr|H3GJT1|H3GJT1_PHYRM Uncharacterized protein OS=Phytophthora ramorum OX=164328 PE=4 SV=1	Eukaryota	Stramenopiles	Oomycetes	Peronosporales	Peronosporaceae			0	0	261	0	0	0		chlo: 7, cyto: 5, nucl: 1, mito: 1	Cytoplasm	Soluble	0.1284	0.5269	0.0168	0.197	0.0014	0.0018	0.0534	0.0007	0.002	0.0715		OTHER	0.99936	0.000521	0.000119					261	30	223	24	211	26	29	26	58	61
1094619	1	Phytophthora sojae (strain P6497)	>tr|G4ZGM1|G4ZGM1_PHYSP Uncharacterized protein OS=Phytophthora sojae (strain P6497) OX=1094619 GN=PHYSODRAFT_264248 PE=4 SV=1	Eukaryota	Stramenopiles	Oomycetes	Peronosporales	Peronosporaceae			0	0	238	0	0	0		cyto: 8, chlo: 4, nucl: 1, mito: 1	Cytoplasm	Soluble	0.3415	0.4241	0.0041	0.0879	0.0029	0.0025	0.1023	0.005	0.0205	0.0092		OTHER	0.999566	0.00016	0.000274					238	35	230	29	213	0	30	26	58	64
325452	1	Phytophthora kernoviae	>tr|A0A3R7JUV9|A0A3R7JUV9_9STRA Uncharacterized protein OS=Phytophthora kernoviae OX=325452 GN=BBI17_004530 PE=4 SV=1	Eukaryota	Stramenopiles	Oomycetes	Peronosporales	Peronosporaceae			0	0	266	0	0	0		cyto: 9, chlo: 2, nucl: 1, mito: 1, extr: 1	Cytoplasm	Soluble	0.1016	0.805	0.0069	0.0353	0.0006	0.0007	0.0226	0.0005	0.0007	0.0261		OTHER	0.999006	0.00063	0.000365					266	32	228	26	214	26	29	26	15	107
542832	1	Peronospora effusa	>tr|A0A3M6VBM9|A0A3M6VBM9_9STRA Uncharacterized protein OS=Peronospora effusa OX=542832 GN=DD237_007433 PE=4 SV=1	Eukaryota	Stramenopiles	Oomycetes	Peronosporales	Peronosporaceae			0	0	266	0	0	0		cyto: 10, chlo: 2, extr: 1, E.R._vacu: 1	Cytoplasm	Soluble	0.0894	0.4362	0.014	0.2459	0.0047	0.0021	0.1029	0.0021	0.0037	0.099		OTHER	0.995923	0.003304	0.000773					266	32	228	26	214	26	29	26	15	107
4779	1	Bremia lactucae	>tr|A0A484DWK5|A0A484DWK5_BRELC Uncharacterized protein OS=Bremia lactucae OX=4779 GN=CCR75_009383 PE=4 SV=1	Eukaryota	Stramenopiles	Oomycetes	Peronosporales	Peronosporaceae			0	0	257	0	0	0		chlo: 10, mito: 3, nucl: 1	Mitochondrion	Soluble	0.0622	0.3101	0.023	0.4071	0.0131	0.0063	0.1253	0.0053	0.0088	0.0388		OTHER	0.931716	0.003787	0.064497					257	32	221	26	207	24	29	26	58	57
559515	1	Hyaloperonospora arabidopsidis	>tr|M4B526|M4B526_HYAAE Uncharacterized protein OS=Hyaloperonospora arabidopsidis (strain Emoy2) OX=559515 PE=4 SV=1	Eukaryota	Stramenopiles	Oomycetes	Peronosporales	Peronosporaceae			0	0	243	0	0	0		cyto: 9, chlo: 2, nucl: 1, mito: 1, cysk: 1	Cytoplasm	Soluble	0.2358	0.515	0.0442	0.0794	0.0077	0.0032	0.0688	0.0071	0.0097	0.029		OTHER	0.998557	0.001282	0.000161					243	32	228	26	214	3	29	26	15	108
4790	1	Phytophthora nicotianae	>tr|A0A0W8CAX1|A0A0W8CAX1_PHYNI Bis(5'-nucleosyl)-tetraphosphatase OS=Phytophthora nicotianae OX=4790 GN=AM587_10007079 PE=4 SV=1	Eukaryota	Stramenopiles	Oomycetes	Peronosporales	Peronosporaceae			0	0	242	0	0	0		cyto: 11, chlo: 1, nucl: 1, mito: 1	Cytoplasm	Soluble	0.0529	0.5171	0.0127	0.0881	0.0043	0.0021	0.1995	0.0024	0.0078	0.1131		OTHER	0.999884	0.0001	1.6e-05					242	32	227	26	213	3	29	26	58	64
112090	1	Aphanomyces astaci	>tr|W4FCD5|W4FCD5_9STRA Uncharacterized protein OS=Aphanomyces astaci OX=112090 GN=H257_18046 PE=4 SV=1	Eukaryota	Stramenopiles	Oomycetes	Saprolegniales	Saprolegniaceae			0	0	276	0	0	0		mito: 7, chlo: 4, nucl: 2, cyto: 1	Mitochondrion	Soluble	0.0042	0.2532	0.0088	0.5631	0.0016	0.0012	0.0769	0.0003	0.0011	0.0896		OTHER	0.998733	0.000306	0.000961					276	37	215	31	196	49	29	26	55	49
157072	1	Aphanomyces invadans	>tr|A0A024TB85|A0A024TB85_9STRA Uncharacterized protein OS=Aphanomyces invadans OX=157072 GN=H310_14418 PE=4 SV=1	Eukaryota	Stramenopiles	Oomycetes	Saprolegniales	Saprolegniaceae			0	0	277	0	0	0		cyto: 7, mito: 3, chlo: 2, pero: 2	Cytoplasm	Soluble	0.0131	0.8444	0.005	0.0181	0.0016	0.0018	0.0407	0.0012	0.0038	0.0703		OTHER	0.99879	0.000313	0.000896					277	32	213	26	199	52	29	26	55	52
74557	1	Thraustotheca clavata	>tr|A0A1W0A3B3|A0A1W0A3B3_9STRA Uncharacterized protein OS=Thraustotheca clavata OX=74557 GN=THRCLA_03023 PE=4 SV=1	Eukaryota	Stramenopiles	Oomycetes	Saprolegniales	Saprolegniaceae			0	0	253	0	0	0		cyto: 12, chlo: 1, nucl: 1	Cytoplasm	Soluble	0.1329	0.7761	0.0042	0.0299	0.0037	0.0056	0.0123	0.0124	0.015	0.0079		OTHER	0.99987	4.8e-05	8.2e-05					253	19	208	13	207	33	29	26	61	54
1202772	1	Achlya hypogyna	>tr|A0A1V9Y9B1|A0A1V9Y9B1_9STRA Uncharacterized protein OS=Achlya hypogyna OX=1202772 GN=ACHHYP_16240 PE=4 SV=1	Eukaryota	Stramenopiles	Oomycetes	Saprolegniales	Saprolegniaceae			0	0	228	0	0	0		chlo: 11, vacu: 2, cyto: 1	Cytoplasm	Soluble	0.0707	0.9061	0.0015	0.0084	0.0008	0.0027	0.0024	0.0013	0.0034	0.0027		OTHER	0.931211	0.066911	0.001878					228	8	187	2	197	29	29	26	61	44
695850	1	Saprolegnia parasitica	>tr|A0A067CPP3|A0A067CPP3_SAPPC Uncharacterized protein OS=Saprolegnia parasitica (strain CBS 223.65) OX=695850 GN=SPRG_04309 PE=4 SV=1	Eukaryota	Stramenopiles	Oomycetes	Saprolegniales	Saprolegniaceae			0	0	265	0	0	0		chlo: 7, cyto: 3, mito: 3, nucl: 1	Cytoplasm	Soluble	0.0254	0.8504	0.0076	0.0093	0.0009	0.0012	0.0302	0.0015	0.0031	0.0703		OTHER	0.989283	0.003081	0.007636					265	32	223	26	209	30	29	26	61	56
1156394	1	Saprolegnia diclina (strain VS20)	>tr|T0Q075|T0Q075_SAPDV Uncharacterized protein OS=Saprolegnia diclina (strain VS20) OX=1156394 GN=SDRG_11170 PE=4 SV=1	Eukaryota	Stramenopiles	Oomycetes	Saprolegniales	Saprolegniaceae			0	0	264	0	0	0		chlo: 12, mito: 2	Cytoplasm	Soluble	0.024	0.819	0.0213	0.0267	0.0018	0.0022	0.0194	0.0007	0.0031	0.0818		OTHER	0.986224	0.006685	0.007091					264	32	223	26	209	29	29	26	61	56
114742	1	Pythium insidiosum	>tr|A0A2D4C6V3|A0A2D4C6V3_PYTIN Uncharacterized protein (Fragment) OS=Pythium insidiosum OX=114742 GN=PINS_009989 PE=4 SV=1	Eukaryota	Stramenopiles	Oomycetes	Pythiales	Pythiaceae			0	0	241	0	0	0		cyto: 10, chlo: 3, nucl: 1	Cytoplasm	Soluble	0.0564	0.6353	0.0282	0.1825	0.0048	0.0168	0.0319	0.002	0.0087	0.0333		OTHER	0.997935	0.001849	0.000216					241	13	205	7	210	24	29	26	57	61
65357	1	Albugo candida	>tr|A0A024GF73|A0A024GF73_9STRA Uncharacterized protein OS=Albugo candida OX=65357 GN=BN9_058240 PE=4 SV=1	Eukaryota	Stramenopiles	Oomycetes	Albuginales	Albuginaceae			0	0	247	0	0	0		cyto: 10.5, cyto_E.R.: 6, chlo: 1, nucl: 1, extr: 1	Cytoplasm	Soluble	0.2551	0.437	0.005	0.1656	0.0037	0.0032	0.0819	0.0031	0.0072	0.0381		OTHER	0.999944	3e-05	2.5e-05					247	20	210	14	208	25	29	25	55	62
556484	2	Phaeodactylum tricornutum (strain CCAP 1055/1)_B7G322	>tr|B7G322|B7G322_PHATC Predicted protein OS=Phaeodactylum tricornutum (strain CCAP 1055/1) OX=556484 GN=PHATRDRAFT_47351 PE=4 SV=1	Eukaryota	Stramenopiles	Bacillariophyta	Bacillariophyceae	Bacillariophycidae	Naviculales	Phaeodactylaceae	23	0	336	0	0	0		cyto: 9, plas: 3, chlo: 1, extr: 1	Mitochondrion	Membrane	0.044	0.0484	0.0668	0.2627	0.0171	0.1873	0.0162	0.2171	0.048	0.0923		OTHER	0.779115	0.158844	0.060992	0.000958	9.1e-05			359	117	326	111	227	21	32	27	71	58
35128	1	Thalassiosira pseudonana	>tr|B8CD52|B8CD52_THAPS Uncharacterized protein OS=Thalassiosira pseudonana OX=35128 GN=THAPSDRAFT_10081 PE=4 SV=1	Eukaryota	Stramenopiles	Bacillariophyta	Coscinodiscophyceae	Thalassiosirophycidae	Thalassiosirales	Thalassiosiraceae	0	0	275	0	0	0		cyto: 9, nucl: 1, mito: 1, plas: 1, E.R.: 1, cysk: 1	Cytoplasm	Soluble	0.1541	0.6023	0.0196	0.099	0.0111	0.0141	0.0483	0.0119	0.0185	0.0212		OTHER	0.999961	3.2e-05	7e-06	0	0			275	26	242	20	234	21	33	27	73	64
556484	2	Phaeodactylum tricornutum (strain CCAP 1055/1)_B7FSD5	>tr|B7FSD5|B7FSD5_PHATC Predicted protein OS=Phaeodactylum tricornutum (strain CCAP 1055/1) OX=556484 GN=PHATRDRAFT_43482 PE=4 SV=1	Eukaryota	Stramenopiles	Bacillariophyta	Bacillariophyceae	Bacillariophycidae	Naviculales	Phaeodactylaceae	0	0	1225	0	0	0		chlo: 6, nucl: 4, mito: 2.5, cyto_mito: 2, cysk: 1	Mitochondrion	Soluble	0.2742	0.0912	0.0029	0.5077	0.005	0.0045	0.0814	0.0081	0.0059	0.0192		OTHER	0.986278	1.2e-05	0.013706	3e-06	0		disordered regions	1225	917	1098	911	199	115	28	26	59	49
2880	1	Ectocarpus siliculosus	>tr|D7FU33|D7FU33_ECTSI Uncharacterized protein OS=Ectocarpus siliculosus OX=2880 GN=Esi_0265_0005 PE=4 SV=1	Eukaryota	Stramenopiles	PX clade	Phaeophyceae	Ectocarpales	Ectocarpaceae		0	0	994	0	0	0		nucl: 13, cysk: 1	Cytoplasm	Soluble	0.2036	0.3588	0.02	0.1233	0.0091	0.0118	0.0348	0.0118	0.0793	0.1474		OTHER	0.999994	6e-06	1e-06	0	0		disordered regions	994	728	908	722	198	74	28	26	57	50
2903	2	Emiliania huxleyi	>tr|R1CG53|R1CG53_EMIHU Metallophos domain-containing protein (Fragment) OS=Emiliania huxleyi OX=2903 GN=EMIHUDRAFT_45167 PE=4 SV=1	Eukaryota	Haptista	Haptophyta	Prymnesiophyceae	Isochrysidales	Noelaerhabdaceae	Emiliania	0	0	211	0	0	0		cyto: 10, nucl: 1.5, nucl_plas: 1.5, chlo: 1, mito: 1	Cytoplasm	Soluble	0.0648	0.7977	0.0259	0.0728	0.0015	0.0034	0.027	0.0007	0.0042	0.0021		OTHER	0.994818	0.000537	0.002828	0.001762	5.5e-05			211	5	194	0	207	4	28	32	62	48
2903	2	Emiliania huxleyi	>tr|R1ELE4|R1ELE4_EMIHU Metallophos domain-containing protein OS=Emiliania huxleyi OX=2903 GN=EMIHUDRAFT_354829 PE=4 SV=1	Eukaryota	Haptista	Haptophyta	Prymnesiophyceae	Isochrysidales	Noelaerhabdaceae	Emiliania	32	0	258	0	0	0		chlo: 9, mito: 3, cyto: 2	Mitochondrion	Soluble	0.0519	0.1783	0.0067	0.6955	0.001	0.0023	0.0391	0.0013	0.0038	0.0201		cTP	0.093716	0.046945	0.328814	0.524912	0.005613	CS pos: 51-52. VTR-EG. Pr: 0.1605		290	59	255	53	214	23	29	26	62	60
1460289	1	Chrysochromulina tobinii	>tr|A0A0M0JZW3|A0A0M0JZW3_9EUKA Bis(5'-nucleosyl)-tetraphosphatase prpE-like protein OS=Chrysochromulina tobinii OX=1460289 GN=Ctob_012129 PE=4 SV=1	Eukaryota	Haptista	Haptophyta	Prymnesiophyceae	Prymnesiales	Chrysochromulinaceae	Chrysochromulina	0	0	322	0	0	0		cyto: 10, chlo: 2, nucl: 1, extr: 1	Cytoplasm	Soluble	0.026	0.6128	0.0111	0.1344	0.0018	0.0014	0.0197	0.0003	0.0018	0.1908		OTHER	0.999234	0.000229	0.000205	0.000293	3.9e-05			322	21	217	15	214	93	29	34	63	51
[truncated: 15 more columns]

## Sheet: Table S1e (Euglenozoa)
Proteome Number (OX)	Number of ALPH sequences	Organism	Fasta Header	Classification										PHOBIUS predictions of signal peptide and transmembrane regions					DeepLoc 1.0												Target P 2.0								Size of domains			Distances between the motifs					Sequences of motifs
														signal	cyto	non-cyto	TM	cyto	Localization	Type	Nucleus	Cytoplasm	Extracellular	Mitochondrion	Cell membrane	Endoplasmic reticulum	Plastid	Golgi apparatus	Lysosome/Vacuole	Peroxisome	Prediction	OTHER	SP	mTP	ALPH1 homologue ?	length of protein	position first motif	position last motif	N-terminus	catalytic domain	C-terminus	1 to 2	2 to 3	3 to 4	4 to 5	5 to 6	1	2	3
62297	2	Leishmania turanica	>LTULEM423_220020100.1-p1 | transcript=LTULEM423_220020100.1 | gene=LTULEM423_220020100 | organism=Leishmania_turanica_strain_LEM423 | gene_product=ser/thr protein phosphatase, putative | transcript_product=ser/thr protein phosphatase, putative | location=LtuLEM423_22:567744-570179(+) | protein_length=811 | sequence_SO=chromosome | SO=protein_coding | is_pseudo=false	Eukaryota	DISCOBA	Euglenozoa	Kinetoplastida	Metakinetoplastina	Trypanosomatida	Trypanosomatidae	Leishmaniinae	Leishmania							Cytoplasm	Soluble	0.0275	0.7723	0.0024	0.0202	0.0029	0.0046	0.0522	0.0135	0.0146	0.0898	OTHER	0.999943	7e-06	5e-05	Y	811	343	532	337	207	267	29	26	60	55	19	GDVHG	GDYVNKG	GNHD
62297	2	Leishmania turanica	>LTULEM423_170010500.1-p1 | transcript=LTULEM423_170010500.1 | gene=LTULEM423_170010500 | organism=Leishmania_turanica_strain_LEM423 | gene_product=bis(5'-nucleosyl)-tetraphosphatase, symmetrical-like protein | transcript_product=bis(5'-nucleosyl)-tetraphosphatase, symmetrical-like protein | location=LtuLEM423_17:244900-246069(-) | protein_length=389 | sequence_SO=chromosome | SO=protein_coding |…	Eukaryota	DISCOBA	Euglenozoa	Kinetoplastida	Metakinetoplastina	Trypanosomatida	Trypanosomatidae	Leishmaniinae	Leishmania							Cytoplasm	Soluble	0.3214	0.4739	0.0078	0.1345	0.0023	0.0012	0.0135	0.0012	0.0071	0.037	OTHER	0.990685	0.000531	0.008785	No	389	19	352	13	351	25	88	26	61	139	19	GDIHG	GDLVNKG	GNHD
40285	2	Leishmania gerbilli	>LGELEM452_220019700.1-p1 | transcript=LGELEM452_220019700.1 | gene=LGELEM452_220019700 | organism=Leishmania_gerbilli_strain_LEM452 | gene_product=ser/thr protein phosphatase, putative | transcript_product=ser/thr protein phosphatase, putative | location=LgeLEM452_22:539561-541996(+) | protein_length=811 | sequence_SO=chromosome | SO=protein_coding | is_pseudo=false	Eukaryota	DISCOBA	Euglenozoa	Kinetoplastida	Metakinetoplastina	Trypanosomatida	Trypanosomatidae	Leishmaniinae	Leishmania							Cytoplasm	Soluble	0.0256	0.7433	0.0036	0.0132	0.0038	0.0055	0.061	0.0139	0.0173	0.1129	OTHER	0.999942	7e-06	5.1e-05	Y	811	343	532	337	207	267	29	26	60	55	19	GDVHG	GDYVNKG	GNHD
40285	2	Leishmania gerbilli	>LGELEM452_000008600.1-p1 | transcript=LGELEM452_000008600.1 | gene=LGELEM452_000008600 | organism=Leishmania_gerbilli_strain_LEM452 | gene_product=bis(5'-nucleosyl)-tetraphosphatase, symmetrical-like protein | transcript_product=bis(5'-nucleosyl)-tetraphosphatase, symmetrical-like protein | location=LGELEM452_SCAF000005:18507-19673(+) | protein_length=388 | sequence_SO=supercontig | SO=protein_c…	Eukaryota	DISCOBA	Euglenozoa	Kinetoplastida	Metakinetoplastina	Trypanosomatida	Trypanosomatidae	Leishmaniinae	Leishmania							Cytoplasm	Soluble	0.2118	0.5373	0.0076	0.1802	0.0034	0.0024	0.0124	0.002	0.0076	0.0353	OTHER	0.977336	0.000906	0.021757	No	388	19	351	13	350	25	87	26	61	139	19	GDIHG	GDLVNKG	GNHD
1206056	2	Leishmania aethiopica L147	>LAEL147_000349400.1-p1 | transcript=LAEL147_000349400.1 | gene=LAEL147_000349400 | organism=Leishmania_aethiopica_L147 | gene_product=ser/thr protein phosphatase, putative | transcript_product=ser/thr protein phosphatase, putative | location=LaeL147_22:566603-569038(+) | protein_length=811 | sequence_SO=chromosome | SO=protein_coding | is_pseudo=false	Eukaryota	DISCOBA	Euglenozoa	Kinetoplastida	Metakinetoplastina	Trypanosomatida	Trypanosomatidae	Leishmaniinae	Leishmania							Cytoplasm	Soluble	0.031	0.7557	0.0034	0.0074	0.0047	0.0061	0.0642	0.0217	0.0206	0.085	OTHER	0.999949	5e-06	4.6e-05	Y	811	343	532	337	207	267	29	26	60	55	19	GDVHG	GDYVNKG	GNHD
1206056	2	Leishmania aethiopica L147	>LAEL147_000247300.1-p1 | transcript=LAEL147_000247300.1 | gene=LAEL147_000247300 | organism=Leishmania_aethiopica_L147 | gene_product=bis(5'-nucleosyl)-tetraphosphatase, symmetrical-like protein | transcript_product=bis(5'-nucleosyl)-tetraphosphatase, symmetrical-like protein | location=LaeL147_17:250222-251385(-) | protein_length=387 | sequence_SO=chromosome | SO=protein_coding | is_pseudo=false	Eukaryota	DISCOBA	Euglenozoa	Kinetoplastida	Metakinetoplastina	Trypanosomatida	Trypanosomatidae	Leishmaniinae	Leishmania							Cytoplasm	Soluble	0.1847	0.4511	0.0144	0.2831	0.008	0.0018	0.0119	0.0032	0.0063	0.0354	OTHER	0.976066	0.000755	0.023178	No	387	19	350	13	349	25	87	26	61	138	19	GDIHG	GDLVNKG	GNHD
1206058	2	Leishmania tropica L590	>LTRL590_220020600.1-p1 | transcript=LTRL590_220020600.1 | gene=LTRL590_220020600 | organism=Leishmania_tropica_L590 | gene_product=ser/thr protein phosphatase, putative | transcript_product=ser/thr protein phosphatase, putative | location=LtrL590_22:605257-607692(+) | protein_length=811 | sequence_SO=chromosome | SO=protein_coding | is_pseudo=false	Eukaryota	DISCOBA	Euglenozoa	Kinetoplastida	Metakinetoplastina	Trypanosomatida	Trypanosomatidae	Leishmaniinae	Leishmania							Cytoplasm	Soluble	0.0195	0.7922	0.0034	0.0066	0.0047	0.0048	0.0352	0.01	0.0154	0.1083	OTHER	0.999955	5e-06	3.9e-05	Y	811	343	532	337	207	267	29	26	60	55	19	GDVHG	GDYVNKG	GNHD
1206058	2	Leishmania tropica L590	>LTRL590_170010200.1-p1 | transcript=LTRL590_170010200.1 | gene=LTRL590_170010200 | organism=Leishmania_tropica_L590 | gene_product=bis(5'-nucleosyl)-tetraphosphatase, symmetrical-like protein | transcript_product=bis(5'-nucleosyl)-tetraphosphatase, symmetrical-like protein | location=LtrL590_17:258105-259268(-) | protein_length=387 | sequence_SO=chromosome | SO=protein_coding | is_pseudo=false	Eukaryota	DISCOBA	Euglenozoa	Kinetoplastida	Metakinetoplastina	Trypanosomatida	Trypanosomatidae	Leishmaniinae	Leishmania							Cytoplasm	Soluble	0.2935	0.4435	0.0137	0.1569	0.006	0.0035	0.017	0.0036	0.0124	0.0501	OTHER	0.969575	0.000469	0.029956	No	387	19	350	13	349	25	87	26	61	138	19	GDIHG	GDLVNKG	GNHD
40284	2	Leishmania_arabica_strain_LEM1108	>LARLEM1108_220019000.1-p1 | transcript=LARLEM1108_220019000.1 | gene=LARLEM1108_220019000 | organism=Leishmania_arabica_strain_LEM1108 | gene_product=ser/thr protein phosphatase, putative | transcript_product=ser/thr protein phosphatase, putative | location=LarLEM1108_22:528014-530449(+) | protein_length=811 | sequence_SO=chromosome | SO=protein_coding | is_pseudo=false	Eukaryota	DISCOBA	Euglenozoa	Kinetoplastida	Metakinetoplastina	Trypanosomatida	Trypanosomatidae	Leishmaniinae	Leishmania							Cytoplasm	Soluble	0.0425	0.6052	0.0019	0.0583	0.0017	0.0038	0.1435	0.0241	0.0064	0.1126	OTHER	0.999937	9e-06	5.4e-05	Y	811	343	532	337	207	267	29	26	60	55	19	GDVHG	GDYVNKG	GNHD
40284	2	Leishmania_arabica_strain_LEM1108	>LARLEM1108_170010900.1-p1 | transcript=LARLEM1108_170010900.1 | gene=LARLEM1108_170010900 | organism=Leishmania_arabica_strain_LEM1108 | gene_product=bis(5'-nucleosyl)-tetraphosphatase, symmetrical-like protein | transcript_product=bis(5'-nucleosyl)-tetraphosphatase, symmetrical-like protein | location=LarLEM1108_17:252449-253612(-) | protein_length=387 | sequence_SO=chromosome | SO=protein_codi…	Eukaryota	DISCOBA	Euglenozoa	Kinetoplastida	Metakinetoplastina	Trypanosomatida	Trypanosomatidae	Leishmaniinae	Leishmania							Cytoplasm	Soluble	0.2461	0.4194	0.0136	0.2073	0.0063	0.0029	0.0179	0.0044	0.0133	0.0689	OTHER	0.981445	0.000584	0.017971	No	387	19	350	13	349	25	87	26	61	138	19	GDIHG	GDLVNKG	GNHD
5689	1	Leishmania_tarentolae_Parrot-TarII	>LtaP22.1570.mRNA-p1 | transcript=LtaP22.1570.mRNA | gene=LtaP22.1570 | organism=Leishmania_tarentolae_Parrot-TarII | gene_product=Ser/Thr protein phosphatase, putative | transcript_product=Ser/Thr protein phosphatase, putative | location=LtaP22:620115-622538(+) | protein_length=807 | sequence_SO=chromosome | SO=protein_coding | is_pseudo=false	Eukaryota	DISCOBA	Euglenozoa	Kinetoplastida	Metakinetoplastina	Trypanosomatida	Trypanosomatidae	Leishmaniinae	Leishmania		20					Cytoplasm	Soluble	0.0309	0.5599	0.0024	0.0345	0.0023	0.0052	0.1473	0.0165	0.0103	0.1909	OTHER	0.998757	0.000461	0.000782	Y	807	339	528	333	207	267	29	26	60	55	19	GDVHG	GDYVNKG	GNHD
5659	2	Leishmania_amazonensis_MHOM/BR/71973/M2269	>LAMA_000433400.1-p1 | transcript=LAMA_000433400.1 | gene=LAMA_000433400 | organism=Leishmania_amazonensis_MHOM/BR/71973/M2269 | gene_product=Calcineurin-like phosphoesterase, putative | transcript_product=Calcineurin-like phosphoesterase, putative | location=KE390885.1:14530-16956(+) | protein_length=808 | sequence_SO=supercontig | SO=protein_coding | is_pseudo=false	Eukaryota	DISCOBA	Euglenozoa	Kinetoplastida	Metakinetoplastina	Trypanosomatida	Trypanosomatidae	Leishmaniinae	Leishmania							Cytoplasm	Soluble	0.018	0.6039	0.0017	0.0302	0.002	0.0031	0.1529	0.0075	0.0054	0.1753	OTHER	0.999772	1.9e-05	0.00021	Y	808	340	529	334	207	267	29	26	60	55	19	GDVHG	GDYVNKG	GNHD
5659	2	Leishmania_amazonensis_MHOM/BR/71973/M2269	>LAMA_000263600.1-p1 | transcript=LAMA_000263600.1 | gene=LAMA_000263600 | organism=Leishmania_amazonensis_MHOM/BR/71973/M2269 | gene_product=Calcineurin-like phosphoesterase, putative | transcript_product=Calcineurin-like phosphoesterase, putative | location=KE390344.1:47105-48043(-) | protein_length=385 | sequence_SO=supercontig | SO=protein_coding | is_pseudo=false	Eukaryota	DISCOBA	Euglenozoa	Kinetoplastida	Metakinetoplastina	Trypanosomatida	Trypanosomatidae	Leishmaniinae	Leishmania							Mitochondrion	Soluble	0.1343	0.3399	0.0235	0.3934	0.0098	0.0047	0.0393	0.0084	0.0122	0.0344	OTHER	0.992367	0.000544	0.007089	No	385	19	348	13	347	25	86	26	61	137	19	GDIHG	GDLVNKG	GNHD
1303197	2	Leishmania sp. MAR LEM2494	>LMARLEM2494_220021000.1-p1 | transcript=LMARLEM2494_220021000.1 | gene=LMARLEM2494_220021000 | organism=Leishmania_sp._MAR_LEM2494 | gene_product=ser/thr protein phosphatase, putative | transcript_product=ser/thr protein phosphatase, putative | location=LMARLEM2494_22:597196-599619(+) | protein_length=807 | sequence_SO=chromosome | SO=protein_coding | is_pseudo=false	Eukaryota	DISCOBA	Euglenozoa	Kinetoplastida	Metakinetoplastina	Trypanosomatida	Trypanosomatidae	Leishmaniinae	Leishmania		19					Cytoplasm	Soluble	0.0173	0.4658	0.0085	0.081	0.0042	0.0225	0.1998	0.0265	0.0185	0.156	OTHER	0.997718	6.7e-05	0.002215	Y	807	339	528	333	207	267	29	26	60	55	19	GDVHG	GDYVNKG	GNHD
1303197	2	Leishmania sp. MAR LEM2494	>LMARLEM2494_170010600.1-p1 | transcript=LMARLEM2494_170010600.1 | gene=LMARLEM2494_170010600 | organism=Leishmania_sp._MAR_LEM2494 | gene_product=bis(5'-nucleosyl)-tetraphosphatase, symmetrical-like protein | transcript_product=bis(5'-nucleosyl)-tetraphosphatase, symmetrical-like protein | location=LMARLEM2494_17:244203-245366(-) | protein_length=387 | sequence_SO=chromosome | SO=protein_coding …	Eukaryota	DISCOBA	Euglenozoa	Kinetoplastida	Metakinetoplastina	Trypanosomatida	Trypanosomatidae	Leishmaniinae	Leishmania							Mitochondrion	Soluble	0.1117	0.2177	0.01	0.5869	0.0056	0.0022	0.0212	0.0032	0.0067	0.0349	OTHER	0.850801	0.007471	0.141728	No	387	19	350	13	349	25	91	26	61	134	19	GDVHG	GDLVNKG	GNHD
5663	2	Leishmania_enriettii_strain_LEM3045	>LENLEM3045_220021000.1-p1 | transcript=LENLEM3045_220021000.1 | gene=LENLEM3045_220021000 | organism=Leishmania_enriettii_strain_LEM3045 | gene_product=ser/thr protein phosphatase, putative | transcript_product=ser/thr protein phosphatase, putative | location=LenLEM3045_22:595076-597502(+) | protein_length=808 | sequence_SO=chromosome | SO=protein_coding | is_pseudo=false	Eukaryota	DISCOBA	Euglenozoa	Kinetoplastida	Metakinetoplastina	Trypanosomatida	Trypanosomatidae	Leishmaniinae	Leishmania							Cytoplasm	Soluble	0.026	0.6591	0.0039	0.0272	0.0022	0.0089	0.1171	0.0085	0.0132	0.1338	OTHER	0.999544	4.6e-05	0.00041	Y	808	340	529	334	207	267	29	26	60	55	19	GDVHG	GDYVNKG	GNHD
5663	2	Leishmania_enriettii_strain_LEM3045	>LENLEM3045_170010600.1-p1 | transcript=LENLEM3045_170010600.1 | gene=LENLEM3045_170010600 | organism=Leishmania_enriettii_strain_LEM3045 | gene_product=bis(5'-nucleosyl)-tetraphosphatase, symmetrical-like protein | transcript_product=bis(5'-nucleosyl)-tetraphosphatase, symmetrical-like protein | location=LenLEM3045_17:219425-220567(-) | protein_length=380 | sequence_SO=chromosome | SO=protein_co…	Eukaryota	DISCOBA	Euglenozoa	Kinetoplastida	Metakinetoplastina	Trypanosomatida	Trypanosomatidae	Leishmaniinae	Leishmania							Mitochondrion	Soluble	0.1099	0.0868	0.0863	0.5425	0.0169	0.0406	0.0143	0.0611	0.0299	0.0116	OTHER	0.78145	0.004664	0.213886	No	380	12	343	6	349	25	91	26	61	134	19	GDIHG	GDLVNKG	GNHD
5705	2	Endotrypanum_monterogeii_strain_LV88	>EMOLV88_220020200.1-p1 | transcript=EMOLV88_220020200.1 | gene=EMOLV88_220020200 | organism=Endotrypanum_monterogeii_strain_LV88 | gene_product=ser/thr protein phosphatase, putative | transcript_product=ser/thr protein phosphatase, putative | location=EmoLV88_22:619420-621858(+) | protein_length=812 | sequence_SO=chromosome | SO=protein_coding | is_pseudo=false	Eukaryota	DISCOBA	Euglenozoa	Kinetoplastida	Metakinetoplastina	Trypanosomatida	Trypanosomatidae	Leishmaniinae	Endotrypanum							Cytoplasm	Soluble	0.0213	0.5237	0.0034	0.0544	0.0019	0.0063	0.181	0.0253	0.0085	0.1742	OTHER	0.999919	2e-05	6.1e-05	Y	812	345	534	339	207	266	29	26	60	55	19	GDVHG	GDYVNKG	GNHD
5705	2	Endotrypanum_monterogeii_strain_LV88	>EMOLV88_170009900.1-p1 | transcript=EMOLV88_170009900.1 | gene=EMOLV88_170009900 | organism=Endotrypanum_monterogeii_strain_LV88 | gene_product=bis(5'-nucleosyl)-tetraphosphatase, symmetrical-like protein | transcript_product=bis(5'-nucleosyl)-tetraphosphatase, symmetrical-like protein | location=EmoLV88_17:224565-225662(-) | protein_length=365 | sequence_SO=chromosome | SO=protein_coding | is_p…	Eukaryota	DISCOBA	Euglenozoa	Kinetoplastida	Metakinetoplastina	Trypanosomatida	Trypanosomatidae	Leishmaniinae	Endotrypanum							Cytoplasm	Soluble	0.1924	0.6421	0.0045	0.1069	0.0024	0.006	0.0053	0.0051	0.0087	0.0267	OTHER	0.992631	0.002304	0.005066	No	365	12	328	6	334	25	82	26	61	128	19	GDIHG	GDLVNKG	GNHD
157538	2	Leptomonas_pyrrhocoris_H10	>rna_LpyrH10_01_1610-1-p1 | transcript=rna_LpyrH10_01_1610-1 | gene=LpyrH10_01_1610 | organism=Leptomonas_pyrrhocoris_H10 | gene_product=ser/thr protein phosphatase, putative | transcript_product=ser/thr protein phosphatase, putative | location=LpyrH10_01:566132-567586(+) | protein_length=485 | sequence_SO=chromosome | SO=protein_coding | is_pseudo=false	Eukaryota	DISCOBA	Euglenozoa	Kinetoplastida	Metakinetoplastina	Trypanosomatida	Trypanosomatidae	Leishmaniinae	Leptomonas							Cytoplasm	Soluble	0.0307	0.5619	0.0115	0.0967	0.0021	0.0015	0.0604	0.0018	0.0022	0.2312	OTHER	0.993792	0.001458	0.004749	Y	485	20	209	14	207	264	29	26	60	55	19	GDVHG	GDYVNKG	GNHD
157538	2	Leptomonas_pyrrhocoris_H10	>rna_LpyrH10_21_0490-p1 | transcript=rna_LpyrH10_21_0490 | gene=LpyrH10_21_0490 | organism=Leptomonas_pyrrhocoris_H10 | gene_product=bis(5'-nucleosyl)-tetraphosphatase,symmetrical- li keprotein | transcript_product=bis(5'-nucleosyl)-tetraphosphatase,symmetrical- li keprotein | location=LpyrH10_21:182933-184204(-) | protein_length=424 | sequence_SO=chromosome | SO=protein_coding | is_pseudo=false	Eukaryota	DISCOBA	Euglenozoa	Kinetoplastida	Metakinetoplastina	Trypanosomatida	Trypanosomatidae	Leishmaniinae	Leptomonas							Cytoplasm	Soluble	0.0806	0.8268	0.0066	0.0218	0.0013	0.0014	0.0045	0.0015	0.0059	0.0497	OTHER	0.999713	0.00015	0.000137	No	424	19	387	13	386	25	115	26	61	147	19	GDIHG	GDLVNKG	GNHD
5656	2	Crithidia_fasciculata_strain_Cf-Cl	>CFAC1_240024600.1-p1 | transcript=CFAC1_240024600.1 | gene=CFAC1_240024600 | organism=Crithidia_fasciculata_strain_Cf-Cl | gene_product=ser/thr protein phosphatase, putative | transcript_product=ser/thr protein phosphatase, putative | location=CfaC1_24:645504-648050(+) | protein_length=848 | sequence_SO=chromosome | SO=protein_coding | is_pseudo=false	Eukaryota	DISCOBA	Euglenozoa	Kinetoplastida	Metakinetoplastina	Trypanosomatida	Trypanosomatidae	Leishmaniinae	Crithidia							Cytoplasm	Soluble	0.0366	0.6741	0.0101	0.0172	0.0017	0.003	0.1338	0.0077	0.0062	0.1096	OTHER	0.999728	1.4e-05	0.000258	Y	848	369	558	363	207	278	29	26	60	55	19	GDLHG	GDYVNKG	GNHD
5656	2	Crithidia_fasciculata_strain_Cf-Cl	>CFAC1_090012200.1-p1 | transcript=CFAC1_090012200.1 | gene=CFAC1_090012200 | organism=Crithidia_fasciculata_strain_Cf-Cl | gene_product=bis(5'-nucleosyl)-tetraphosphatase, symmetrical-like protein | transcript_product=bis(5'-nucleosyl)-tetraphosphatase, symmetrical-like protein | location=CfaC1_09:277644-278882(-) | protein_length=412 | sequence_SO=chromosome | SO=protein_coding | is_pseudo=false	Eukaryota	DISCOBA	Euglenozoa	Kinetoplastida	Metakinetoplastina	Trypanosomatida	Trypanosomatidae	Leishmaniinae	Crithidia							Cytoplasm	Soluble	0.1178	0.7477	0.0049	0.0279	0.004	0.0038	0.0181	0.0064	0.0132	0.0563	OTHER	0.997503	6.1e-05	0.002436	No	412	19	375	13	374	25	115	26	61	135	19	GDIHG	GDLVNKG	GNHD
5684	2	Leptomonas_seymouri_ATCC_30220	>rna_Lsey_0179_0090-1-p1 | transcript=rna_Lsey_0179_0090-1 | gene=Lsey_0179_0090 | organism=Leptomonas_seymouri_ATCC_30220 | gene_product=ser/thr protein phosphatase putative | transcript_product=ser/thr protein phosphatase putative | location=Lsey_0179:32480-34843(-) | protein_length=787 | sequence_SO=contig | SO=protein_coding | is_pseudo=false	Eukaryota	DISCOBA	Euglenozoa	Kinetoplastida	Metakinetoplastina	Trypanosomatida	Trypanosomatidae	Leishmaniinae	Leptomonas							Cytoplasm	Soluble	0.0236	0.5627	0.0048	0.0588	0.0042	0.0055	0.1874	0.0132	0.0146	0.1253	OTHER	0.99832	0.000199	0.001481	Y	787	320	509	314	207	266	29	26	60	55	19	GDVHG	GDFVNKG	GNHD
5684	2	Leptomonas_seymouri_ATCC_30220	>rna_Lsey_0132_0100-1-p1 | transcript=rna_Lsey_0132_0100-1 | gene=Lsey_0132_0100 | organism=Leptomonas_seymouri_ATCC_30220 | gene_product=bis(5'-nucleosyl)-tetraphosphatase symmetrical- li keprotein | transcript_product=bis(5'-nucleosyl)-tetraphosphatase symmetrical- li keprotein | location=Lsey_0132:32232-33533(+) | protein_length=433 | sequence_SO=contig | SO=protein_coding | is_pseudo=false	Eukaryota	DISCOBA	Euglenozoa	Kinetoplastida	Metakinetoplastina	Trypanosomatida	Trypanosomatidae	Leishmaniinae	Leptomonas							Mitochondrion	Soluble	0.0737	0.2856	0.0064	0.5108	0.003	0.0031	0.0267	0.0025	0.0045	0.0836	OTHER	0.99656	0.000223	0.003218	No	433	19	396	13	395	25	115	26	61	156	19	GDIHG	GDLVNKG	GNHD
1463230	2	Blechomonas_ayalai_B08-376	>rna_Baya_073_0040-1-p1 | transcript=rna_Baya_073_0040-1 | gene=Baya_073_0040 | organism=Blechomonas_ayalai_B08-376 | gene_product=Ser/Thr protein phosphatase, putative | transcript_product=Ser/Thr protein phosphatase, putative | location=Baya_073:15220-17508(-) | protein_length=762 | sequence_SO=contig | SO=protein_coding | is_pseudo=false	Eukaryota	DISCOBA	Euglenozoa	Kinetoplastida	Metakinetoplastina	Trypanosomatida	Trypanosomatidae	Blechomonas								Cytoplasm	Soluble	0.0574	0.4878	0.0255	0.0936	0.0102	0.0112	0.124	0.0087	0.0227	0.159	OTHER	0.999305	0.000226	0.000469	Y	762	304	500	298	214	250	29	26	61	61	19	GDVHG	GDYVNKG	GNHD
1463230	2	Blechomonas_ayalai_B08-376	>rna_Baya_072_0220-1-p1 | transcript=rna_Baya_072_0220-1 | gene=Baya_072_0220 | organism=Blechomonas_ayalai_B08-376 | gene_product=serine/threonine protein kinase, putative | transcript_product=serine/threonine protein kinase, putative | location=Baya_072:74789-75709(-) | protein_length=306 | sequence_SO=contig | SO=protein_coding | is_pseudo=false	Eukaryota	DISCOBA	Euglenozoa	Kinetoplastida	Metakinetoplastina	Trypanosomatida	Trypanosomatidae	Blechomonas								Cytoplasm	Soluble	0.0683	0.635	0.0161	0.186	0.0016	0.0056	0.025	0.0009	0.0029	0.0585	OTHER	0.997265	0.001469	0.001266	No	306	17	272	11	273	22	62	26	60	88	19	GDVHG	GDLVNKG	GNHE
5660	2	Leishmania braziliensis	>LbrM.22.1510:mRNA-p1 | transcript=LbrM.22.1510:mRNA | gene=LbrM.22.1510 | organism=Leishmania_braziliensis_MHOM/BR/75/M2904 | gene_product=ser/thr protein phosphatase, putative | transcript_product=ser/thr protein phosphatase, putative | location=LbrM.22:601849-604272(+) | protein_length=807 | sequence_SO=chromosome | SO=protein_coding | is_pseudo=false	Eukaryota	DISCOBA	Euglenozoa	Kinetoplastida	Metakinetoplastina	Trypanosomatida	Trypanosomatidae	Leishmaniinae	Leishmania							Cytoplasm	Soluble	0.0259	0.4674	0.0042	0.0732	0.0043	0.0098	0.167	0.0276	0.0184	0.2021	OTHER	0.999224	0.000118	0.000658	Y	807	339	528	333	207	267	29	26	60	55	19	GDVHG	GDYVNKG	GNHD
5660	2	Leishmania braziliensis	>LbrM.17.0570:mRNA-p1 | transcript=LbrM.17.0570:mRNA | gene=LbrM.17.0570 | organism=Leishmania_braziliensis_MHOM/BR/75/M2904 | gene_product=bis(5'-nucleosyl)-tetraphosphatase, symmetrical-like protein | transcript_product=bis(5'-nucleosyl)-tetraphosphatase, symmetrical-like protein | location=LbrM.17:249249-250187(-) | protein_length=385 | sequence_SO=chromosome | SO=protein_coding | is_pseudo=fa…	Eukaryota	DISCOBA	Euglenozoa	Kinetoplastida	Metakinetoplastina	Trypanosomatida	Trypanosomatidae	Leishmaniinae	Leishmania							Cytoplasm	Soluble	0.281	0.5458	0.0087	0.122	0.0043	0.0036	0.0022	0.0037	0.0058	0.0228	OTHER	0.969896	0.000851	0.029252	No	385	19	348	13	347	25	86	26	61	137	19	GDIHG	GDLVNKG	GNHD
929439	2	Leishmania mexicana (strain MHOM/GT/2001/U1103)	>tr|E9AVZ2|E9AVZ2_LEIMU Putative ser/thr protein phosphatase OS=Leishmania mexicana (strain MHOM/GT/2001/U1103) OX=929439 GN=LMXM_22_1600 PE=4 SV=1	Eukaryota	DISCOBA	Euglenozoa	Kinetoplastida	Metakinetoplastina	Trypanosomatida	Trypanosomatidae	Leishmaniinae	Leishmania							Cytoplasm	Soluble	0.0248	0.5948	0.0022	0.0404	0.0025	0.006	0.1603	0.0098	0.0149	0.1443	OTHER	0.999764	2e-05	0.000216	Y	808	340	529	334	207	267	29	26	60	55	19	GDVHG	GDYVNKG	GNHD
929439	2	Leishmania mexicana (strain MHOM/GT/2001/U1103)	>LmxM.17.0580.1-p1 | transcript=LmxM.17.0580.1 | gene=LmxM.17.0580 | organism=Leishmania_mexicana_MHOM/GT/2001/U1103 | gene_product=bis(5'-nucleosyl)-tetraphosphatase, symmetrical-like protein | transcript_product=bis(5'-nucleosyl)-tetraphosphatase, symmetrical-like protein | location=LmxM.17:279298-280236(-) | protein_length=385 | sequence_SO=chromosome | SO=protein_coding | is_pseudo=false	Eukaryota	DISCOBA	Euglenozoa	Kinetoplastida	Metakinetoplastina	Trypanosomatida	Trypanosomatidae	Leishmaniinae	Leishmania							Mitochondrion	Soluble	0.1355	0.3514	0.0245	0.3661	0.0077	0.005	0.053	0.0077	0.0124	0.0367	OTHER	0.993689	0.000485	0.005827	No	385	19	348	13	347	25	86	26	61	137	19	GDIHG	GDLVNKG	GNHD
5679	2	Leishmania_panamensis_strain_MHOM/PA/94/PSC-1	>LPMP_221500-t37_1-p1 | transcript=LPMP_221500-t37_1 | gene=LPMP_221500 | organism=Leishmania_panamensis_strain_MHOM/PA/94/PSC-1 | gene_product=ser/thr protein phosphatase, putative | transcript_product=ser/thr protein phosphatase, putative | location=CP009391:604340-606763(+) | protein_length=807 | sequence_SO=chromosome | SO=protein_coding | is_pseudo=false	Eukaryota	DISCOBA	Euglenozoa	Kinetoplastida	Metakinetoplastina	Trypanosomatida	Trypanosomatidae	Leishmaniinae	Leishmania							Cytoplasm	Soluble	0.0303	0.4837	0.0023	0.0791	0.002	0.0073	0.1676	0.019	0.0133	0.1954	OTHER	0.999345	6.2e-05	0.000593	Y	807	339	528	333	207	267	29	26	60	55	19	GDVHG	GDYVNKG	GNHD
5679	2	Leishmania_panamensis_strain_MHOM/PA/94/PSC-1	>LPMP_170540-t37_1-p1 | transcript=LPMP_170540-t37_1 | gene=LPMP_170540 | organism=Leishmania_panamensis_strain_MHOM/PA/94/PSC-1 | gene_product=bis(5'-nucleosyl)-tetraphosphatase, symmetrical-like protein | transcript_product=bis(5'-nucleosyl)-tetraphosphatase, symmetrical-like protein | location=CP009386:244017-244955(-) | protein_length=312 | sequence_SO=chromosome | SO=protein_coding | is_pseu…	Eukaryota	DISCOBA	Euglenozoa	Kinetoplastida	Metakinetoplastina	Trypanosomatida	Trypanosomatidae	Leishmaniinae	Leishmania							Cytoplasm	Soluble	0.2171	0.5201	0.0122	0.16	0.0077	0.0052	0.0048	0.0115	0.0107	0.0506	OTHER	0.964912	0.000929	0.034159	No	385	19	348	13	347	25	86	26	61	137	19	GDIHG	GDLVNKG	GNHD
1470209	2	Paratrypanosoma_confusum_CUL13	>PCON_0083090.mRNA-p1 | transcript=PCON_0083090.mRNA | gene=PCON_0083090 | organism=Paratrypanosoma_confusum_CUL13 | gene_product=serine threonine protein | transcript_product=serine threonine protein | location=Pcon_contig05500:193-1104(-) | protein_length=303 | sequence_SO=contig | SO=protein_coding | is_pseudo=false	Eukaryota	DISCOBA	Euglenozoa	Kinetoplastida	Metakinetoplastina	Trypanosomatida	Trypanosomatidae	Paratrypanosoma			22					Mitochondrion	Soluble	0.0861	0.1812	0.0181	0.6147	0.0025	0.0045	0.0504	0.0008	0.0027	0.039	OTHER	0.858931	0.116923	0.024146	No	303	26	258	20	250	33	38	26	61	88	19	GDVHG	GDYVNKG	GNHD
1470209	2	Paratrypanosoma_confusum_CUL13	>PCON_0010090.mRNA-p1 | transcript=PCON_0010090.mRNA | gene=PCON_0010090 | organism=Paratrypanosoma_confusum_CUL13 | gene_product=serine threonine protein | transcript_product=serine threonine protein | location=Pcon_scaffold00002_1:48452-51322(-) | protein_length=956 | sequence_SO=supercontig | SO=protein_coding | is_pseudo=false	Eukaryota	DISCOBA	Euglenozoa	Kinetoplastida	Metakinetoplastina	Trypanosomatida	Trypanosomatidae	Paratrypanosoma								Cytoplasm	Soluble	0.1374	0.3805	0.0174	0.0362	0.0108	0.017	0.254	0.0309	0.0858	0.03	OTHER	0.99916	0.000583	0.000257	Y	956	492	682	486	208	262	29	26	63	53	19	GDIHG	GDYVNKG	GNHD
1416333	2	Trypanosoma cruzi (Dm28c_2017)	>BCY84_07017-t36_1-p1 | transcript=BCY84_07017-t36_1 | gene=BCY84_07017 | organism=Trypanosoma_cruzi_Dm28c_2017 | gene_product=serine/threonine protein phosphatase | transcript_product=serine/threonine protein phosphatase | location=MBSY01000330:69727-71727(+) | protein_length=666 | sequence_SO=contig | SO=protein_coding | is_pseudo=false	Eukaryota	DISCOBA	Euglenozoa	Kinetoplastida	Metakinetoplastina	Trypanosomatida	Trypanosomatidae	Trypanosoma	Schizotrypanum							Mitochondrion	Soluble	0.0229	0.1898	0.0189	0.3329	0.0059	0.0164	0.2607	0.0054	0.0084	0.1387	OTHER	0.988903	0.001692	0.009405	Y	666	229	427	223	216	227	29	26	60	64	19	GDVHG	GDLVNKG	GNHD
1416333	2	Trypanosoma cruzi (Dm28c_2017)	>BCY84_21641-t36_1-p1 | transcript=BCY84_21641-t36_1 | gene=BCY84_21641 | organism=Trypanosoma_cruzi_Dm28c_2017 | gene_product=serine/threonine protein kinase | transcript_product=serine/threonine protein kinase | location=MBSY01001004:187722-188453(-) | protein_length=243 | sequence_SO=contig | SO=protein_coding | is_pseudo=false	Eukaryota	DISCOBA	Euglenozoa	Kinetoplastida	Metakinetoplastina	Trypanosomatida	Trypanosomatidae	Trypanosoma	Schizotrypanum							Cytoplasm	Soluble	0.2239	0.5208	0.0074	0.1975	0.0143	0.0054	0.0127	0.0027	0.0027	0.0127	OTHER	0.999957	1.6e-05	2.7e-05	No	243	21	209	15	206	22	29	26	61	53	19	GDIHG	GDMVNKG	GNHD
85056	2	Trypanosoma_cruzi_marinkellei_strain_B7	>Tc_MARK_269.mRNA-p1 | transcript=Tc_MARK_269.mRNA | gene=Tc_MARK_269 | organism=Trypanosoma_cruzi_marinkellei_strain_B7 | gene_product=serine/threonine protein phosphatase, putative | transcript_product=serine/threonine protein phosphatase, putative | location=TcMARK_CONTIG_108:20762-22783(+) | protein_length=673 | sequence_SO=supercontig | SO=protein_coding | is_pseudo=false	Eukaryota	DISCOBA	Euglenozoa	Kinetoplastida	Metakinetoplastina	Trypanosomatida	Trypanosomatidae	Trypanosoma	Schizotrypanum							Cytoplasm	Soluble	0.0589	0.427	0.0197	0.1599	0.0209	0.0108	0.1538	0.0157	0.0216	0.1116	OTHER	0.991764	0.00113	0.007106	Y	673	236	434	230	216	227	29	26	60	64	19	GDVHG	GDLVNKG	GNHD
85056	2	Trypanosoma_cruzi_marinkellei_strain_B7	>Tc_MARK_1654.mRNA-p1 | transcript=Tc_MARK_1654.mRNA | gene=Tc_MARK_1654 | organism=Trypanosoma_cruzi_marinkellei_strain_B7 | gene_product=serine/threonine protein kinase, putative | transcript_product=serine/threonine protein kinase, putative | location=TcMARK_CONTIG_1595:3357-4088(+) | protein_length=243 | sequence_SO=supercontig | SO=protein_coding | is_pseudo=false	Eukaryota	DISCOBA	Euglenozoa	Kinetoplastida	Metakinetoplastina	Trypanosomatida	Trypanosomatidae	Trypanosoma	Schizotrypanum							Cytoplasm	Soluble	0.1581	0.6314	0.0089	0.1298	0.0103	0.0075	0.016	0.0054	0.0081	0.0246	OTHER	0.999986	7e-06	8e-06	No	243	21	209	15	206	22	29	26	61	53	19	GDIHG	GDMVNKG	GNHD
71804	2	Trypanosoma_grayi_ANR4	>DQ04_02731070-t26_1-p1 | transcript=DQ04_02731070-t26_1 | gene=DQ04_02731070 | organism=Trypanosoma_grayi_ANR4 | gene_product=putative serine/threonine protein kinase | transcript_product=putative serine/threonine protein kinase | location=JMRU01000273:11056-11784(+) | protein_length=242 | sequence_SO=contig | SO=protein_coding | is_pseudo=false	Eukaryota	DISCOBA	Euglenozoa	Kinetoplastida	Metakinetoplastina	Trypanosomatida	Trypanosomatidae	Trypanosoma								Cytoplasm	Soluble	0.069	0.5253	0.0293	0.3118	0.0115	0.0045	0.0204	0.0021	0.0069	0.0192	OTHER	0.999976	7e-06	1.7e-05	No	242	21	209	15	206	21	29	26	61	53	19	GDIHG	GDLVNKG	GNHD
71804	2	Trypanosoma_grayi_ANR4	>DQ04_08391010-t26_1-p1 | transcript=DQ04_08391010-t26_1 | gene=DQ04_08391010 | organism=Trypanosoma_grayi_ANR4 | gene_product=serine/threonine protein phosphatase | transcript_product=serine/threonine protein phosphatase | location=JMRU01000839:1851-3284(+) | protein_length=477 | sequence_SO=contig | SO=protein_coding | is_pseudo=false	Eukaryota	DISCOBA	Euglenozoa	Kinetoplastida	Metakinetoplastina	Trypanosomatida	Trypanosomatidae	Trypanosoma								Cytoplasm	Soluble	0.0307	0.3719	0.0099	0.3547	0.0024	0.0054	0.0315	0.0012	0.003	0.1895	OTHER	0.997958	0.000318	0.001724	Y	477	37	245	31	226	220	29	26	60	74	19	GDVHG	GDLVNKG	GNHD
429131	2	Trypanosoma_rangeli_SC58	>TRSC58_02161-t26_1-p1 | transcript=TRSC58_02161-t26_1 | gene=TRSC58_02161 | organism=Trypanosoma_rangeli_SC58 | gene_product=serine/threonine protein phosphatase | transcript_product=serine/threonine protein phosphatase | location=AUPL01002161:139-2163(+) | protein_length=674 | sequence_SO=contig | SO=protein_coding | is_pseudo=false	Eukaryota	DISCOBA	Euglenozoa	Kinetoplastida	Metakinetoplastina	Trypanosomatida	Trypanosomatidae	Trypanosoma								Cytoplasm	Soluble	0.0433	0.7691	0.0082	0.0766	0.0045	0.0023	0.0227	0.0023	0.0054	0.0656	OTHER	0.99984	8.4e-05	7.5e-05	Y	674	239	437	233	216	225	29	26	60	64	19	GDVHG	GDLVNKG	GNHD
429131	2	Trypanosoma_rangeli_SC58	>TRSC58_05574-t26_1-p1 | transcript=TRSC58_05574-t26_1 | gene=TRSC58_05574 | organism=Trypanosoma_rangeli_SC58 | gene_product=serine/threonine protein kinase | transcript_product=serine/threonine protein kinase | location=AUPL01005574:105-836(-) | protein_length=243 | sequence_SO=contig | SO=protein_coding | is_pseudo=false	Eukaryota	DISCOBA	Euglenozoa	Kinetoplastida	Metakinetoplastina	Trypanosomatida	Trypanosomatidae	Trypanosoma								Cytoplasm	Soluble	0.2726	0.4621	0.0286	0.0885	0.0245	0.0303	0.0151	0.0166	0.0527	0.0089	OTHER	0.99995	1.2e-05	3.8e-05	No	243	21	209	15	206	22	29	26	61	53	19	GDIHG	GDLVNKG	GNHD
5664	2	Leishmania major (Friedlin)	>LmjF.22.1600:mRNA-p1 | transcript=LmjF.22.1600:mRNA | gene=LmjF.22.1600 | organism=Leishmania_major_strain_Friedlin | gene_product=ser/thr protein phosphatase, putative | transcript_product=ser/thr protein phosphatase, putative | location=LmjF.22:652267-654702(+) | protein_length=811 | sequence_SO=chromosome | SO=protein_coding | is_pseudo=false	Eukaryota	DISCOBA	Euglenozoa	Kinetoplastida	Metakinetoplastina	Trypanosomatida	Trypanosomatidae	Leishmaniinae	Leishmania							Cytoplasm	Soluble	0.0203	0.5883	0.0022	0.0418	0.0019	0.0087	0.1173	0.044	0.0178	0.1577	OTHER	0.999918	8e-06	7.4e-05	Y	811	343	532	337	207	267	29	26	60	55	19	GDVHG	GDYVNKG	GNHD
5664	2	Leishmania major (Friedlin)	>tr|Q4QED6|Q4QED6_LEIMA Bis(5'-nucleosyl)-tetraphosphatase,symmetrical-like protein OS=Leishmania major OX=5664 GN=LMJF_17_0580 PE=4 SV=1	Eukaryota	DISCOBA	Euglenozoa	Kinetoplastida	Metakinetoplastina	Trypanosomatida	Trypanosomatidae	Leishmaniinae	Leishmania							Cytoplasm	Soluble	0.169	0.4971	0.0139	0.2374	0.0035	0.002	0.0157	0.0016	0.0075	0.0523	OTHER	0.9861	0.0003	0.0136	No	387	19	350	13	349	25	87	26	61	138	19	GDIHG	GDLVNKG	GNHD
5671	2	Leishmania infantum	>tr|A4I019|A4I019_LEIIN Putative ser/thr protein phosphatase OS=Leishmania infantum OX=5671 GN=LINF_220022300 PE=4 SV=1	Eukaryota	DISCOBA	Euglenozoa	Kinetoplastida	Metakinetoplastina	Trypanosomatida	Trypanosomatidae	Leishmaniinae	Leishmania							Cytoplasm	Soluble	0.0287	0.8125	0.003	0.0067	0.004	0.0057	0.0335	0.0077	0.0182	0.08	OTHER	0.99997	4e-06	2.6e-05	Y	811	343	532	337	207	267	29	26	60	55	19	GDVHG	GDYVNKG	GNHD
5671	2	Leishmania infantum	>LINF_170012100-T1-p1 | transcript=LINF_170012100-T1 | gene=LINF_170012100 | organism=Leishmania_infantum_JPCM5 | gene_product=bis(5'-nucleosyl)-tetraphosphatase - symmetrical-like protein | transcript_product=bis(5'-nucleosyl)-tetraphosphatase - symmetrical-like protein | location=LinJ.17:297579-298535(-) | protein_length=318 | sequence_SO=chromosome | SO=protein_coding | is_pseudo=false	Eukaryota	DISCOBA	Euglenozoa	Kinetoplastida	Metakinetoplastina	Trypanosomatida	Trypanosomatidae	Leishmaniinae	Leishmania							Cytoplasm	Soluble	0.1823	0.5509	0.0108	0.1836	0.0038	0.0022	0.0102	0.0018	0.0074	0.0471	OTHER	0.9699	0.0007	0.0294	No	390	19	350	13	349	28	85	26	61	143	19	GDIHG	GDLVNKG	GNHD
67003	2	Trypanosoma theileri	>TM35_000192750-t36_1-p1 | transcript=TM35_000192750-t36_1 | gene=TM35_000192750 | organism=Trypanosoma_theileri_isolate_Edinburgh | gene_product=serine/threonine protein phosphatase | transcript_product=serine/threonine protein phosphatase | location=NBCO01000019:477140-479341(+) | protein_length=733 | sequence_SO=contig | SO=protein_coding | is_pseudo=false	Eukaryota	DISCOBA	Euglenozoa	Kinetoplastida	Metakinetoplastina	Trypanosomatida	Trypanosomatidae	Trypanosoma								Plastid	Membrane	0.0404	0.15	0.0188	0.0837	0.0091	0.0674	0.4709	0.0249	0.0102	0.1246	OTHER	0.998887	0.000134	0.000979	Y	733	279	494	273	233	227	29	26	60	81	19	GDIHG	GDLVNKG	GNHD
67003	2	Trypanosoma theileri	>TM35_000411970-t36_1-p1 | transcript=TM35_000411970-t36_1 | gene=TM35_000411970 | organism=Trypanosoma_theileri_isolate_Edinburgh | gene_product=putative serine/threonine protein kinase | transcript_product=putative serine/threonine protein kinase | location=NBCO01000041:249463-250197(-) | protein_length=244 | sequence_SO=contig | SO=protein_coding | is_pseudo=false	Eukaryota	DISCOBA	Euglenozoa	Kinetoplastida	Metakinetoplastina	Trypanosomatida	Trypanosomatidae	Trypanosoma								Cytoplasm	Soluble	0.1892	0.7099	0.0059	0.0531	0.0086	0.0065	0.0052	0.0038	0.0066	0.0113	OTHER	0.999892	1.3e-05	9.5e-05	No	244	22	210	16	206	22	29	26	61	53	19	GDIHG	GDMVNKG	GNHE
981087	2	Leishmania donovani (strain BPK282A1)	>tr|E9BG10|E9BG10_LEIDB Ser/thr protein phosphatase, putative OS=Leishmania donovani (strain BPK282A1) OX=981087 GN=LDBPK_221450 PE=4 SV=1	Eukaryota	DISCOBA	Euglenozoa	Kinetoplastida	Metakinetoplastina	Trypanosomatida	Trypanosomatidae	Leishmaniinae	Leishmania							Cytoplasm	Soluble	0.0371	0.7443	0.0027	0.0072	0.0076	0.007	0.086	0.0106	0.0249	0.0727	OTHER	0.99997	4e-06	2.5e-05	Y	811	343	532	337	207	267	29	26	60	55	19	GDVHG	GDYVNKG	GNHD
981087	2	Leishmania donovani (strain BPK282A1)	>LdCL_170011800-t42_1-p1 | transcript=LdCL_170011800-t42_1 | gene=LdCL_170011800 | organism=Leishmania_donovani_CL-SL | gene_product=bis(5'-nucleosyl)-tetraphosphatase, symmetrical-like protein | transcript_product=bis(5'-nucleosyl)-tetraphosphatase, symmetrical-like protein | location=CP029516:286700-287656(-) | protein_length=318 | sequence_SO=chromosome | SO=protein_coding | is_pseudo=false	Eukaryota	DISCOBA	Euglenozoa	Kinetoplastida	Metakinetoplastina	Trypanosomatida	Trypanosomatidae	Leishmaniinae	Leishmania							Cytoplasm	Soluble	0.2168	0.5435	0.008	0.1788	0.0035	0.0017	0.0091	0.0015	0.0058	0.0313	OTHER	0.9699	0.0007	0.0294	No	390	19	353	13	352	25	85	26	61	143	19	GDIHG	GDLVNKG	GNHD
5697	3	Trypanosoma_evansi_strain_STIB_805	>TevSTIB805.4.4510-t26_1-p1| transcript=TevSTIB805.4.4510-t26_1 | gene=TevSTIB805.4.4510 organism=Trypanosoma_evansi_strain_STIB_805 |gene_product=kinetoplastid-specific phospho-protein phosphatase, putative | transcript_product=kinetoplastid-specific phospho-protein phosphatase, putative | location=STIB805_Chr04:1132698-1133450(-) | protein_length=250 sequence_SO=chromosome | SO=protein_coding |…	Eukaryota	DISCOBA	Euglenozoa	Kinetoplastida	Metakinetoplastina	Trypanosomatida	Trypanosomatidae	Trypanosoma								Cytoplasm	Soluble	0.2698	0.5468	0.034	0.0916	0.0052	0.0085	0.0094	0.0035	0.0051	0.026	OTHER	0.982388	0.001385	0.016227	No	250	22	217	16	213	21	29	26	61	58	21	GDIHG	GDLVNKG	GNHD
5697	3	Trypanosoma_evansi_strain_STIB_805	>TevSTIB805.6.680-t26_1-p1 | transcript=TevSTIB805.6.680-t26_1 | gene=TevSTIB805.6.680 | organism=Trypanosoma_evansi_strain_STIB_805 | gene_product=kinetoplastid-specific phospho-protein phosphatase, putative | transcript_product=kinetoplastid-specific phospho-protein phosphatase, putative | location=STIB805_Chr06:263511-265715(-) | protein_length=734 | sequence_SO=chromosome | SO=protein_coding …	Eukaryota	DISCOBA	Euglenozoa	Kinetoplastida	Metakinetoplastina	Trypanosomatida	Trypanosomatidae	Trypanosoma								Cytoplasm	Soluble	0.0524	0.7304	0.0055	0.0425	0.0021	0.0023	0.0426	0.003	0.0036	0.1155	OTHER	0.997249	0.000187	0.002565	Y	734	276	481	270	223	241	29	26	60	71	19	GDVHG	GDLVNKG	GNHD
5697	3	Trypanosoma_evansi_strain_STIB_805	>TevSTIB805.8.8520-t26_1-p1| transcript=TevSTIB805.8.8520-t26_1 | gene=TevSTIB805.8.8520|organism=Trypanosoma_evansi_strain_STIB_805 | gene_product=kinetoplastid-specific phospho-protein phosphatase, putative |transcript_product=kinetoplastid-specific phospho-protein phosphatase, putative | location=STIB805_Chr08:2341870-2342628(+) | protein_length=252 | sequence_SO=chromosome | SO=protein_coding…	Eukaryota	DISCOBA	Euglenozoa	Kinetoplastida	Metakinetoplastina	Trypanosomatida	Trypanosomatidae	Trypanosoma								Cytoplasm	Soluble	0.1495	0.5337	0.0197	0.2212	0.004	0.0015	0.0119	0.0009	0.0015	0.056	OTHER	0.993625	0.001105	0.00527	No	252	22	218	16	214	22	29	26	61	59	21	GDIHG	GDLVNKG	GNHD
1055687	3	Trypanosoma_vivax_Y486	>TvY486_0600140:mRNA-p1 | transcript=TvY486_0600140:mRNA | gene=TvY486_0600140 | organism=Trypanosoma_vivax_Y486 | gene_product=kinetoplastid-specific phospho-protein phosphatase, putative | transcript_product=kinetoplastid-specific phospho-protein phosphatase, putative | location=TvY486_06:88352-90346(-) | protein_length=664 | sequence_SO=chromosome | SO=protein_coding | is_pseudo=false	Eukaryota	DISCOBA	Euglenozoa	Kinetoplastida	Metakinetoplastina	Trypanosomatida	Trypanosomatidae	Trypanosoma	Duttonella							Plastid	Soluble	0.0144	0.0952	0.004	0.3424	0.0009	0.0083	0.4564	0.0031	0.0017	0.0737	OTHER	0.997715	0.000285	0.002	Y	664	202	399	196	215	253	29	26	60	63	19	GDVHG	GDLVNKG	GNHD
1055687	3	Trypanosoma_vivax_Y486	>TvY486_0807310:mRNA-p1 | transcript=TvY486_0807310:mRNA | gene=TvY486_0807310 | organism=Trypanosoma_vivax_Y486 | gene_product=diadenosine tetraphosphatase, putative | transcript_product=diadenosine tetraphosphatase, putative | location=TvY486_08:2216101-2216877(+) | protein_length=258 | sequence_SO=chromosome | SO=protein_coding | is_pseudo=false	Eukaryota	DISCOBA	Euglenozoa	Kinetoplastida	Metakinetoplastina	Trypanosomatida	Trypanosomatidae	Trypanosoma	Duttonella							Cytoplasm	Soluble	0.2723	0.5071	0.0559	0.1111	0.0133	0.0073	0.0062	0.0042	0.0042	0.0184	OTHER	0.979866	0.00169	0.018444	No	258	22	225	16	221	21	29	26	61	66	21	GDIHG	GDLVNKG	GNHD
1055687	3	Trypanosoma_vivax_Y486	>TvY486_0807440:mRNA-p1 | transcript=TvY486_0807440:mRNA | gene=TvY486_0807440 | organism=Trypanosoma_vivax_Y486 | gene_product=diadenosine tetraphosphatase, putative | transcript_product=diadenosine tetraphosphatase, putative | location=TvY486_08:2237893-2238657(+) | protein_length=254 | sequence_SO=chromosome | SO=protein_coding | is_pseudo=false	Eukaryota	DISCOBA	Euglenozoa	Kinetoplastida	Metakinetoplastina	Trypanosomatida	Trypanosomatidae	Trypanosoma	Duttonella							Cytoplasm	Soluble	0.0763	0.766	0.0295	0.0613	0.0054	0.009	0.0167	0.0056	0.0079	0.0225	OTHER	0.998675	0.000231	0.001095	No	254	22	223	16	219	19	29	26	61	64	21	GDIHG	GDLVNKG	GNHD
185431	3	Trypanosoma brucei brucei (strain 927/4 GUTat10.1)	>Tb927.4.4330:mRNA-p1 | transcript=Tb927.4.4330:mRNA | gene=Tb927.4.4330 | organism=Trypanosoma_brucei_brucei_TREU927 | gene_product=kinetoplastid-specific phospho-protein phosphatase, putative | transcript_product=kinetoplastid-specific phospho-protein phosphatase, putative | location=Tb927_04_v5.1:1143480-1144232(-) | protein_length=250 | sequence_SO=chromosome | SO=protein_coding | is_pseudo=f…	Eukaryota	DISCOBA	Euglenozoa	Kinetoplastida	Metakinetoplastina	Trypanosomatida	Trypanosomatidae	Trypanosoma								Cytoplasm	Soluble	0.1957	0.6124	0.0372	0.0925	0.0051	0.0058	0.0124	0.0027	0.0043	0.0318	OTHER	0.983026	0.001362	0.015612	No	250	22	217	16	213	21	29	26	61	58	21	GDIHG	GDLVNKG	GNHD
185431	3	Trypanosoma brucei brucei (strain 927/4 GUTat10.1)	>Tb927.6.640:mRNA-p1 | transcript=Tb927.6.640:mRNA | gene=Tb927.6.640 | organism=Trypanosoma_brucei_brucei_TREU927 | gene_product=ApaH-like phosphatase ALPH1 | transcript_product=ApaH-like phosphatase ALPH1 | location=Tb927_06_v5.1:267496-269700(-) | protein_length=734 | sequence_SO=chromosome | SO=protein_coding | is_pseudo=false	Eukaryota	DISCOBA	Euglenozoa	Kinetoplastida	Metakinetoplastina	Trypanosomatida	Trypanosomatidae	Trypanosoma								Cytoplasm	Soluble	0.0495	0.7347	0.0061	0.0639	0.0031	0.008	0.0454	0.0054	0.0046	0.0793	OTHER	0.997113	0.00019	0.002697	Y	734	276	481	270	223	241	29	26	60	71	19	GDVHG	GDLVNKG	GNHD
185431	3	Trypanosoma brucei brucei (strain 927/4 GUTat10.1)	>Tb927.8.8040:mRNA-p1 | transcript=Tb927.8.8040:mRNA | gene=Tb927.8.8040 | organism=Trypanosoma_brucei_brucei_TREU927 | gene_product=kinetoplastid-specific phospho-protein phosphatase, putative | transcript_product=kinetoplastid-specific phospho-protein phosphatase, putative | location=Tb927_08_v5.1:2382665-2383423(+) | protein_length=252 | sequence_SO=chromosome | SO=protein_coding | is_pseudo=f…	Eukaryota	DISCOBA	Euglenozoa	Kinetoplastida	Metakinetoplastina	Trypanosomatida	Trypanosomatidae	Trypanosoma								Cytoplasm	Soluble	0.0512	0.7744	0.0763	0.034	0.0081	0.0042	0.0064	0.0013	0.0063	0.0377	OTHER	0.998028	0.000933	0.001039	No	252	22	218	16	214	22	29	26	61	59	21	GDIHG	GDLVNKG	GNHD
679716	3	Trypanosoma brucei gambiense (strain MHOM/CI/86/DAL972)	>Tbg972.6.330:mRNA-p1 | transcript=Tbg972.6.330:mRNA | gene=Tbg972.6.330 | organism=Trypanosoma_brucei_gambiense_DAL972 | gene_product=serine/threonine protein phosphatase, putative | transcript_product=serine/threonine protein phosphatase, putative | location=Tbg972_06:76434-78650(-) | protein_length=738 | sequence_SO=chromosome | SO=protein_coding | is_pseudo=false	Eukaryota	DISCOBA	Euglenozoa	Kinetoplastida	Metakinetoplastina	Trypanosomatida	Trypanosomatidae	Trypanosoma								Cytoplasm	Soluble	0.0394	0.8413	0.003	0.0292	0.002	0.0019	0.0225	0.0026	0.0029	0.0552	OTHER	0.997624	0.000154	0.002222	Y	738	280	485	274	223	241	29	26	60	71	19	GDVHG	GDLVNKG	GNHD
679716	3	Trypanosoma brucei gambiense (strain MHOM/CI/86/DAL972)	>Tbg972.8.8370:mRNA-p1 | transcript=Tbg972.8.8370:mRNA | gene=Tbg972.8.8370 | organism=Trypanosoma_brucei_gambiense_DAL972 | gene_product=diadenosine tetraphosphatase, putative | transcript_product=diadenosine tetraphosphatase, putative | location=Tbg972_08:2117131-2117889(+) | protein_length=252 | sequence_SO=chromosome | SO=protein_coding | is_pseudo=false	Eukaryota	DISCOBA	Euglenozoa	Kinetoplastida	Metakinetoplastina	Trypanosomatida	Trypanosomatidae	Trypanosoma								Cytoplasm	Soluble	0.1495	0.5337	0.0197	0.2212	0.004	0.0015	0.0119	0.0009	0.0015	0.056	OTHER	0.993625	0.001105	0.00527	No	252	22	218	16	214	22	29	26	61	59	21	GDIHG	GDLVNKG	GNHD
679716	3	Trypanosoma brucei gambiense (strain MHOM/CI/86/DAL972)	>Tbg972.4.4420:mRNA-p1 | transcript=Tbg972.4.4420:mRNA | gene=Tbg972.4.4420 | organism=Trypanosoma_brucei_gambiense_DAL972 | gene_product=serine/threonine protein phosphatase, putative | transcript_product=serine/threonine protein phosphatase, putative | location=Tbg972_04:1096503-1097255(-) | protein_length=250 | sequence_SO=chromosome | SO=protein_coding | is_pseudo=false	Eukaryota	DISCOBA	Euglenozoa	Kinetoplastida	Metakinetoplastina	Trypanosomatida	Trypanosomatidae	Trypanosoma								Cytoplasm	Soluble	0.2698	0.5468	0.034	0.0916	0.0052	0.0085	0.0094	0.0035	0.0051	0.026	OTHER	0.982388	0.001385	0.016227	No	250	22	217	16	213	21	29	26	61	58	21	GDIHG	GDLVNKG	GNHD
1068625	4	Trypanosoma_congolense_IL3000	>TcIL3000_4_3670.1-p1 | transcript=TcIL3000_4_3670.1 | gene=TcIL3000_4_3670 | organism=Trypanosoma_congolense_IL3000 | gene_product=kinetoplastid-specific phospho-protein phosphatase, putative | transcript_product=kinetoplastid-specific phospho-protein phosphatase, putative | location=T.congo.pschr.4:1114444-1115196(-) | protein_length=250 | sequence_SO=chromosome |SO=protein_coding | is_pseudo=f…	Eukaryota	DISCOBA	Euglenozoa	Kinetoplastida	Metakinetoplastina	Trypanosomatida	Trypanosomatidae	Trypanosoma	Nannomonas							Cytoplasm	Soluble	0.0223	0.8055	0.0561	0.0265	0.0087	0.0061	0.0261	0.0029	0.0098	0.036	OTHER	0.990676	0.004008	0.005316	No	250	22	217	16	213	21	29	26	61	58	21	GDIHG	GDLVNKG	GNHD
1068625	4	Trypanosoma_congolense_IL3000	>TcIL3000_8_8080.1-p1 | transcript=TcIL3000_8_8080.1 | gene=TcIL3000_8_8080 | organism=Trypanosoma_congolense_IL3000 | gene_product=kinetoplastid-specific phospho-protein phosphatase, putative | transcript_product=kinetoplastid-specific phospho-protein phosphatase, putative | location=T.congo.pschr.8:2410579-2411331(+) | protein_length=250 | sequence_SO=chromosome | SO=protein_coding | is_pseudo=…	Eukaryota	DISCOBA	Euglenozoa	Kinetoplastida	Metakinetoplastina	Trypanosomatida	Trypanosomatidae	Trypanosoma	Nannomonas							Cytoplasm	Soluble	0.0209	0.8689	0.0468	0.0089	0.0043	0.0052	0.01	0.0024	0.0101	0.0226	OTHER	0.989726	0.004242	0.006032	No	250	22	217	16	213	21	29	26	61	58	21	GDIHG	GDLVNKG	GNHD
1068625	4	Trypanosoma_congolense_IL3000	>TcIL3000_8_8210.1-p1 | transcript=TcIL3000_8_8210.1 | gene=TcIL3000_8_8210 | organism=Trypanosoma_congolense_IL3000 | gene_product=diadenosine tetraphosphatase, putative | transcript_product=diadenosine tetraphosphatase, putative | location=T.congo.pschr.8:2428741-2429493(+) | protein_length=250 | sequence_SO=chromosome | SO=protein_coding | is_pseudo=false	Eukaryota	DISCOBA	Euglenozoa	Kinetoplastida	Metakinetoplastina	Trypanosomatida	Trypanosomatidae	Trypanosoma	Nannomonas							Cytoplasm	Soluble	0.052	0.8346	0.0257	0.0182	0.0065	0.0065	0.0109	0.0051	0.0071	0.0332	OTHER	0.993051	0.001782	0.005167	No	250	22	217	16	213	21	29	26	61	58	21	GDIHG	GDLVNKG	GNHD
1068625	4	Trypanosoma_congolense_IL3000	>TcIL3000_0_57160.1-p1 | transcript=TcIL3000_0_57160.1 | gene=TcIL3000_0_57160 | organism=Trypanosoma_congolense_IL3000 | gene_product=kinetoplastid-specific phospho-protein phosphatase, putative | transcript_product=kinetoplastid-specific phospho-protein phosphatase, putative | location=T.congo_bin_contig_2305:2563-4698(+) | protein_length=711 | sequence_SO=contig | SO=protein_coding | is_pseudo…	Eukaryota	DISCOBA	Euglenozoa	Kinetoplastida	Metakinetoplastina	Trypanosomatida	Trypanosomatidae	Trypanosoma	Nannomonas							Cytoplasm	Soluble	0.0155	0.9367	0.0015	0.0025	0.0045	0.0017	0.0037	0.0017	0.0044	0.0278	OTHER	0.998395	0.000223	0.001382	Y	711	264	461	258	215	238	29	26	60	63	19	GDIHG	GDLVNKG	GNHD
3039	1	Euglena Gracilis	>AGS09410.1 serine/threonine protein phosphatase [Euglena gracilis_]EG_transcript_21135	Eukaryota	DISCOBA	Euglenozoa	Euglenida	Spirocuta	Euglenophyceae	Euglenales	Euglenaceae	Euglena	Euglena			14	26	253	Endoplasmic reticulum	Membrane	0.0049	0.009	0.0183	0.22	0.0082	0.6385	0.0029	0.0306	0.0554	0.0123	OTHER	0.791228	0.142326	0.066446	No	293	71	256	65	203	25	29	26	64	47	19	GDIHG	GDLVGKG	GNHD
																																					>54
																																					>55
																																					>56
																																					>57
																																					>58
																																					>59
																																					>60
																																					>61
																																					>62
																																					>63
[truncated: 7 more columns]

## Sheet: Table S1 LEGEND
Legend for Table S1
S1A	List of all organisms that were screened for the presence of ALPH in this study. The number of ALPH proteins is indicated. In the paper, we mainly use the classification of Adl et al 2018 *1), but in this table we use the classification provided by UniProt.
S1B-E	List of all ALPH proteins from the respective phylogenetic subgroups, including details on taxonomy, predicted signal peptides and transmembrane regions (Phobius), predicted localisation (WoLF pSORT, DeepLoc, TargetP 2.0, for plants also ChloroP 1.0), predicted domains (Interpro Scan) and all details on the protein sequence (sequence, domain structure, ALPH motifs, distances between the motifs et…
*1)	Adl,S.M., Bass,D., Lane,C.E., Lukes,J., Schoch,C.L., Smirnov,A., Agatha,S., Berney,C., Brown,M.W., Burki,F., et al. (2018) Revisions to the Classification, Nomenclature, and Diversity of Eukaryotes. J Eukaryot Microbiol, 66, jeu.12691–116.
