# Supplementary material for: Is mRNA decapping by ApaH like phosphatases present in eukaryotes beyond the Kinetoplastida?
Source: BMC Ecol Evol. 2021 Jun 23;21:131. doi: 10.1186/s12862-021-01858-x (PMC8220851; doi:10.1186/s12862-021-01858-x)
Supplement: Supplementary file 4 — Additional file 4: Table S2. a) Documentation of the last step of software improvement: the ‘missing motif screen’ on the complete set of proteomes. b) extended control matrix. c) list of ALPH proteins with truncated N- or C-termini. [file 12862_2021_1858_MOESM4_ESM.xlsx]

## Sheet: Table S2a (missing motifs)
Motif 1 missing (all amino acids tolerated at all positions, no distance restrictions between motif 1 - 2)
						.	Motifs						Distance between motifs
Organism ID	Organism	Fasta Header	Observations	Change Matrix?	Include protein?	.	Motif 1	Motif 2	Motif 3	Motif 4	Motif 5	Motif 6	1 to 2	2 to 3	3 to 4	4 to 5	5 to 6	Sequence
656916	Aspergillus arachidicola	>tr|A0A2G7FMA9|A0A2G7FMA9_9EURO Ser/Thr protein phosphatase family OS=Aspergillus arachidicola OX=656916 GN=AARAC_010529 PE=4 SV=1	Motif 1 has 2 amino acids not present in the matrix (S1 and E3); changes are too severe	NO	NO	.	SDEHG	GDMINKG	GNHE	HAG	VIYGH	IDTG	29	26	74	68	19	MARYSNIDNLDYTDDSSDDGLHSFNDNNNSAPSYRLTKYTRPLIDYVRNEWQSNPKYASLPTTNSDTSDCPRWVQMLGSIVTAPRFRRYVLVYTTVLVSCWLGWKFVVSPRLEEHAAILHALDPQVKEEVGGWFGANALPRFDNMVQLRTLEPSLLPGEVTSESDEHGGRRLIYRLLEETSFNPDTDHLIFTGDMINKGPDSLGVVDLAREYSASCVRGNHEDKVLSLRHNMIAANTMSDEFLDDANMHRGQYTKERQLARQLSEEQADWLDTCPVVLNVGQIKDMGQVVVAHAGLVPGVDLDKQDPYSVMNMLTVDLDTHVPSSSREGTRWTKLFNKHQSLLSDSLHETFENPESMLTTVIYGHDSKSSLSLKTYTKGIDTGCFKGGRLTALVVGDGG…
448386	Gracilariopsis chorda	>tr|A0A2V3ICL5|A0A2V3ICL5_9FLOR Bis(5'-nucleosyl)-tetraphosphatase PrpE [asymmetrical] OS=Gracilariopsis chorda OX=448386 GN=BWQ96_10455 PE=4 SV=1	Motif 1 has R in position 1 (not in matrix and change is too severe)	NO	NO	.	RDVHG	GDLVAKG	GNHD	HAG	VVFGH	IDTG	28	26	58	49	19	MRKAVHTNVIRSGETLVVHGPHKQLPHSGRMKKDDRYDRKERRDVHGCIHELQQLLRLADYAPGDQVIFLGDLVAKGPDSPSVVQLAREIGAKTVRGNHDYEVIRFWEARRRGDHAIVSPEHAAIAAKLSTADVRFLGDAPWFIEAADMKHLFVHAGFIPRVKLTQQNPRLMMNMRSVLKDGTVTAKSVVGYEWAKLWQGPHTVVFGHDACRGLQHFQYARGIDTGCVYGGRLTALLLPENRLISVAAKRAYVSPRKLRTVLCDQ
448386	Gracilariopsis chorda	>tr|A0A2V3J207|A0A2V3J207_9FLOR Bis(5'-nucleosyl)-tetraphosphatase PrpE [asymmetrical] OS=Gracilariopsis chorda OX=448386 GN=BWQ96_02751 PE=4 SV=1	Motif 1 has R in position 1 (not in matrix and change is too severe)	NO	NO	.	RDVHG	GDLVAKG	GNHD	HAG	VVFGH	IDTG	28	26	58	49	19	MALHFVAPKPLPTRKAPRRCTLLRAQVAPSATSSAPPTPRRSKLILTRRVHAWALHTSSTGATPYNPRPSPPPVPSVSLRPPPAHPDLLLDTAPPVHTFVVQRGLLTTVHKRRYADPPHRYLRISYGLLTPLAPGYATASNPRAAGTLALKKWYATARRWRLLAHPSSKLLLSRDVHGCIHELQQLLRLADYTPGDQVIFLGDLVAKGPDSPSVVQLAREIGAKTVRGNHDYEVIRFWEARRRGDHAIVSPEHAAIATKLSTADVRFLGDAPWFIEAADMKHLFVHAGFIPRVKLTQQNPRLMMNMRSVLKDGTVTAKSVVGYEWAKLWQGPHTVVFGHDACRGLQHFQYARGIDTGCVYGGRLTALLLPENRLISVAAKRAYVSPRKLRTVLCDQ
35128	Thalassiosira pseudonana	>tr|B8C3L5|B8C3L5_THAPS Uncharacterized protein OS=Thalassiosira pseudonana OX=35128 GN=THAPSDRAFT_268943 PE=4 SV=1	Motif 1 has 2 amino acids not present in the matrix (Y1, H2) and motif 2 is in extended matrix	NO	NO	.	YHVHG	GDLVCKG	GNHD	HAG	VFFGH	LDTG	28	26	59	49	19	MRKAVHTNVIRSGETLVVHGPHKQLPHSGRMKKDDRYDRKERRDVHGCIHELQQLLRLADYAPGDQVIFLGDLVAKGPDSPSVVQLAREIGAKTVRGNHDYEVIRFWEARRRGDHAIVSPEHAAIAAKLSTADVRFLGDAPWFIEAADMKHLFVHAGFIPRVKLTQQNPRLMMNMRSVLKDGTVTAKSVVGYEWAKLWQGPHTVVFGHDACRGLQHFQYARGIDTGCVYGGRLTALLLPENRLISVAAKRAYVSPRKLRTVLCDQ
106004	Leucosporidium creatinivorum	tr|A0A1Y2EPT3|A0A1Y2EPT3_9BASI Uncharacterized protein OS=Leucosporidium creatinivorum OX=106004 GN=BCR35DRAFT_146965 PE=4 SV=1	truncated N-terminus	NO	NO	.		GDLVAKS	GNHE	HAG	VIYGH	LDSG		28	232	123	19	MNTSLTSLLNRLSFDSKNDTLLFVGDLVAKSTTDSALSTVALMRQLGASGVRGNHEQGVIEWRRWMESYGPLGGAVASSSSSAEPTSTGLRAHKGKQGWMADVEDEEVQMRSLRRVPRKGAKREKRGWFGWGGGETDEEQEEEAEADAEEELEQELEDGSESSISESSSSGGSSSSRASSTSTGARRPFGSRPTSTSSTFSSPTSLPFSSFVTPSTNGSLTGPEWSWLDSNARQLRSLGVTVPRGWEWGGAWFDIARKLSDEDAQWIESLPLSLWIEELRTYVVHAGMLPWSSPSQELETLTNEVTSPRPSLINSTSALSFTPSLPIRQILTSPERALLLVNQNRDPFTLLNMRTVKAGKTGGEKGDKKSEGGWSVSKGGKKGLPWMTVWESGMEECEK…
1314674	Cylindrobasidium torrendii	tr|A0A0D7BPJ7|A0A0D7BPJ7_9AGAR Metallo-dependent phosphatase OS=Cylindrobasidium torrendii FP15055 ss-10 OX=1314674 GN=CYLTODRAFT_117176 PE=4 SV=1	truncated N-terminus	NO	NO	.		GDIVAKG	GNHD	HGG	VVYGH	LDSG		28	20	197	19	MYTELESLLHKVSYTPTSDTLVSVGDIVAKGPHKGSMAVLDWMATHNVTAVRGNHDEHVVEWYSWLQWVRSMHGGSKFIETVCTRWEHAQKHGHNDPEVWVEREIERDQVNKKWWKRIPKGKGWIMFGDHFEIARAMDQRMYDYLVSLPLKLHIPHAHTFIAHAGVLSSDPKRKPWHRKQPLANVPKGKDTHHIRTLQEQAVLTDIPPNNDPWVTLNMRSITEDGDISRQSDDHPWSKHYASDMGRCAGFELQDHRAERSKQLPCYPMSVVYGHAAGRGLDVKRWSIGLDSGCVYERRMTALVLGGELAKVTLGEEEDPSQVVLDWDEEDIGIETKKRKSLIKFGDNGVGRLVSVSCH
139420	Polyporus brumalis	>tr|A0A371DXY2|A0A371DXY2_9APHY Uncharacterized protein OS=Polyporus brumalis OX=139420 GN=OH76DRAFT_1451368 PE=4 SV=1	truncated N-terminus	NO	NO	.		GDILAKS	GNHD	HGG	VVYGH	LDTG		56	160	156	19	MNASLHNLLSTVHYNPHKDTLFLAGDILAKSTEAGSLAILDFLSQHRQGNCYVHPSADATSDQQSAQKKQAACKKVYAVRGNHDQMIVQWRAWREWFEGLQLTFPSAQSYPRRIPPLAALNHNAAHTSSASYDAGPPVGTGSQFLALIESEWIRDRTSDPTGTGADPQEWVDTMRKRAVGTWREEWWRRIPQPGKGRASKDFLMLGDHYWIARDMKPEHAEFLFSLPLVIHVPSEHFFLVHGGLLPSDPRRPADDKHQPLAHPPSPGDDDNGVLDDDYDYDHPILDLGSVQTAIPRSASLELDDEVEVLRVLQERALLQDVPQNRDPWAVLNMRSVRKGGKVSRRGDKGTPWAKIWNGQMKRCGGFKNASALADEDEEDIHGESARADPLPCYPSTVVY…
29845	Penicillium vulpinum	>tr|A0A1V6SEN7|A0A1V6SEN7_9EURO Uncharacterized protein OS=Penicillium vulpinum OX=29845 GN=PENVUL_c001G08424 PE=4 SV=1	truncated N-terminus	NO	NO	.		GDLVNKG	GNHE	HAG	VIFGH	LDSG		26	101	61	19	MRKSLEALLAKIGFDKCKGDHLILVGDLVNKGPDSSGVIDLAIKLDASAVRGNHENAVLKAAAEINATSDRLPPSGNLSSSSAVPEHPEADVPGHTVQNFETPDKCVSVTTRGTALALSTRQLDWLAALPFILRVKLPQGLPSTLGETLVVVHAGFVPNIPLEDQDPYDIMHMRSLVHTPGDEDVFISAESPGEETWVTEWDRWQDRLASKTTVIFGHDAKRRLQKSRYAIGLDSGCLYGNQLSAVVIAASDGEIQHRIVQVECADTPVAPTVSVK
90262	Absidia repens	>tr|A0A1X2I2B5|A0A1X2I2B5_9FUNG Metallo-dependent phosphatase-like protein OS=Absidia repens OX=90262 GN=BCR42DRAFT_360257 PE=4 SV=1	truncated N-terminus	NO	NO	.		GDLVSKG	GNHD	HGG	IYYGH	LDSR		26	76	59	19	MVDKLKYNQSTDAMILAGDLVSKGYDNPGVLRLAKEKGMYCVRGNHDDYVIRFKTFENINGAQRMAPPKAFLPEGNVVDPMKFKDEHADIAKNLTSEDYDYLVQCPMVIDLPFMNARVVHGGLDPNITDIAQNDPHTVFNMRDIKDGVPTRDNDVGVHWTDEYNAHQKTHDTTSPPIKIYYGHDASRGLDLENVTFGLDSRCVYGGSLTAMDIKTHQYTQVKCNKYAS
2903	Emiliania huxleyi	>tr|R1DHF0|R1DHF0_EMIHU Uncharacterized protein OS=Emiliania huxleyi OX=2903 GN=EMIHUDRAFT_228609 PE=4 SV=1	truncated N-terminus	NO	NO	.		GDVISKG	GNHE	HAG	VIFGH	IDTG		32	62	48	19	MRATESTLLGKLAFSNRSFARYRVVFVGDVISKGPDPVASLRLARNTVAAAAAGSEILVGNHERNLLTWLKQRDQGVPAGKRSGSGEGNRMTGEQLTRGEVEWLRGRPDRLALPEHNAIVAHAGLRAGVPLAQQQHADLTAMRSLDAAGLPSPTAGAVSWAASWRGPTHVIFGHDSRRRLQLHPFATGIDTGCVYGGQLTALVLPEGSRSRGDWRLVAVNATTTWCYAGSSGGTAAISRSPNCRRSQRPAGSNKEERHQKREEGKREKHRRRDEAKKARRERRRQGGDGTVDK
Motif 2 missing (all amino acids are tolerated, except that position 1 has to be G, position 2 has to be D or N and R is not tolerated at position 6; no distance restrictons between motif 1 - 2 and 2 - 3)
							Motifs						Distance between motifs					Sequence
Organism ID	Organism	Fasta Header	Observations	Change Matrix?	Include protein?		Motif 1	Motif 2	Motif 3	Motif 4	Motif 5	Motif 6	1 to 2	2 to 3	3 to 4	4 to 5	5 to 6
307507	Raphidocelis subcapitata	>tr|A0A2V0PGQ5|A0A2V0PGQ5_9CHLO Uncharacterized protein OS=Raphidocelis subcapitata OX=307507 GN=Rsub_11983 PE=4 SV=1	Motif 2 has two amino acids not present in the matrix (G6, I7); distance motif 2-3 is not conserved	NO	NO		GDVHG	GDLVIGI	GNHD	HAG	VFFGH	LDTG	29	17	68	54	19	MGTVLSTPPAPRAAAAAAGAVGGAGARAAAAPPLPSAARTPYGNPLPPVLHATAAPPGAAAANAAAAPALRLAPGRTVVVGDVHGCSSELRALLAKVEFVRGSDNLVLVGDLVIGIARDLGALSVMGNHDDAALFAAEAAARGEEPPKKQAWVADSPERASGLRARGVASDPDLAYLAGLPFTLALPHLGVLIVHAGLIPGAPLDQQPLAGLYKMRDLARGADGWRWIEKGAEPGAAPWAKCWPGPAHVFFGHDAKRRLQREPRATGLDTGCVYGGSLTAAVLPAPADAPAALARRLAAGEAPTFEELGARLVSVAAAREYAAKKDKGEKGEGKGEGKGEGKGEGKGEGKGEGKGEGKGEGKGEDAGGKHKKEAEDDGGKGKLKKEKSGRSDGGGGGGG…
2070412	Rutstroemia sp. NJR-2017a WRK4	>tr|A0A2S7PZW2|A0A2S7PZW2_9HELO Calcineurin-like phosphoesterase protein OS=Rutstroemia sp. NJR-2017a WRK4 OX=2070412 GN=CJF32_00008771 PE=4 SV=1	Motif 2 has two amino acids not present in the matrix (E6, K7)	NO	NO		GDLHG	GDLMGEK	GNHE	HAG	IIYGH	IDTG	29	27	103	100	19	MSQSLPSDHKTGSKHKSHSDKYHHFEHDTVAAGRGRRHDRHREGHRGTSSNSEHSVRQESRGQEHQTSYDESSSTKVSRAGFPADVRENSRSRSTIRKHKDNHNHADGNEKTHSTTHQSHSRSSDTTGQPSKQSRHSDVKQRTPTPEPVIDSRSRTRSSSRAPKNDVEVTDKLIVQTIEDPYSPKNTTTTNGELEYVVVGDLHGEYEALIALLDGIHYKPKIHKLVLVGDLMGEKIEGSLKIVDLARAVKAIVIRGNHEDWLLHVKERKTQAEDTNDCPNEKFIRYGLPLRTPKPNEKKQYEALGKEATGLLPAYEEILNEVGLAPKELYRRRMEFFNAMPHLLIMTNVGGYNRIGVSHAGINPYLDLMKQHPIVVMNIKSVNPEDETCSWLGREDKER…
3708	Brassica napus	>tr|A0A078H5H8|A0A078H5H8_BRANA BnaA02g07790D protein OS=Brassica napus OX=3708 GN=BnaA02g07790D PE=4 SV=1	Motif 2 has three amino acids not present in the matrix (G4, E6, D7) and distances (1-2 and 2-3) are not conserved	NO	NO		GDVHG	GDFGEED	GNHD	HGG	VVFGH	IETN	27	25	51	93	39	MASSSLVRIAVVGDVHGFWNLGEDQKALQLLQPQLVLFTGDFGEEDVQLVQSVAALPFPKAVILGNHDAWHTKKFSTKQNGVQMQLDVLGDEHVGYQRMDFPSLKLSVVGGRPFSHGGNKLHRDKLLLKRYGVRDMNASAGSICRAALGTPEDHVVVILAHNGPTGLGSQAEDICGRDWFDEGGDHGDPDLEQALRQLKETTELSVPLVVFGHMHKELEGGKGNRKMVVEDSDNKVLYVNGAIVPRVIETNVESESGGTVRAFTLVEILDGKIKKVVESWVQVTGSVAKIVEEMTLFEHVT
930991	Paxillus rubicundulus Ve08.2h10	>tr|A0A0D0E1M2|A0A0D0E1M2_9HOMO Unplaced genomic scaffold scaffold_99, whole genome shotgun sequence OS=Paxillus rubicundulus Ve08.2h10 OX=930991 GN=PAXRUDRAFT_824584 PE=4 SV=1	Motif 2 has one amino acid not present in matirx (D7), (change too severe)	NO	NO		GDIHG	GDIVTKD	GNND	HAG	VLYGH	IDTG	29	27	103	123	19	MSLHLWNTFRPVFAGVVVVSFLFFVFTRGIISQVRHIAVPTALKQPLFPDFTQYKYLQTLPSKHFPISNDRRIIAIGDIHGMNDSLTALLKELSYNPRSDTLIHLGDIVTKDKAHSGPVLTFMSANNILGVRGNNDQKVIEWRAWMDWMLAVPGGREWLEEVDGRWQHVNGDLSNTEFDAWLKSGSKRWRDYVPEGWKLLGKHYKVARDMSRDHYDYLRSLPLVIHAPLGHTYFVHAGLLPADPTRKLTDPKQPLSHWPTKPKPKDDIPTLRGLQERALLKDIPQNRDAWVLMNMRSLTKNGKVSDGKKNIPWSDLWNDVMGMCSGMDALEQHSTSKRSPMSSLFHRKGKNLPCFPSMVLYGHAAARGLDVNRWSVGIDTGCAYGRRLTAIVLDKNSFS…
145388	Monoraphidium neglectum	>tr|A0A0D2ML02|A0A0D2ML02_9CHLO Uncharacterized protein OS=Monoraphidium neglectum OX=145388 GN=MNEG_4375 PE=4 SV=1	Motif 2 is missing and there are only 30 amino acids between motif 1 and 3	NO	NO		GDVHG		GNND	HAG	VIFGH	LDTA			55	58	19	MPDLYGASADRSNPLPPTLHRRLVTGQQGQLRADGRCIFIGDVHGCVCELRALLAEVVQLLRELGAFCVRGNNDDEALAAHAAWRRGEAVADKFDFVGDLQDEDTAFLARLPFSISLPEYSVVVVHAGLVPATPLWRQPLQAITTMRVLLRDAGGGWLPWEGKKTPTPLGARPWAQCWPGPPHVIFGHDSKRSLQRESCATGLDTACASGGALTAAVLPPLDVLRQSEAFRRKVDAREPVTLDDLGGVLVSVPSAQPYSPP
Motif 3 missing (all amino acids tolerated at all positions, no distance restrictions between motif 2 - 3)
							Motifs						Distance between motifs					Sequence
Organism ID	Organism	Fasta Header	Observations	Change Matrix?	Include protein?		Motif 1	Motif 2	Motif 3	Motif 4	Motif 5	Motif 6	1 to 2	2 to 3	3 to 4	4 to 5	5 to 6
4781	Plasmopara halstedii	>tr|A0A0P1AI07|A0A0P1AI07_9STRA Phosphoesterase domain OS=Plasmopara halstedii OX=4781 PE=4 SV=1	Motif 3 missing	NO	NO		GDVHG	GDLVNKG		HAG	VYFGH	LDTG	29			64	19	MVVERAHPDVALPTVVHRVADDVAASTRLLIVGDVHGCFDELKLLLHACRYSPQTDRLVFVGDLVNKGPKSLEYVKGGRVPGSAWYSYVEQFTLEDVEFLEQLPYSISLPNHGNIIVVHAGLVPGVDLEEQKLLHLYRMRFVQREKAEDDNSKWVALERKKYKSECGGEPKMWAKVWKGPRHVYFGHAASAGLQQEPFATGLDTGCCYGKKLTACIIPTNTLVHVDAKEQYEVPSGDKD
554055	Micractinium conductrix	>tr|A0A2P6V574|A0A2P6V574_9CHLO Bis(5-nucleosyl)-symmetrical OS=Micractinium conductrix OX=554055 GN=C2E20_7225 PE=4 SV=1	Motif 3 missing	NO	NO		GDVHG	GDLVNKG		HAG	VFFGH	LDTG	29			136	19	MERLGVGLIVAGGAVMLAQRGIVALLEARDAALRRGSTPCGNPQPKVPHKVLAPSTTQYKRVIIVGDVHGCAEELQVLLDKLAFRKGVDLLLSVGDLVNKGPDSEQVLKLARDNGMLTAGPCMLWWVPGLDESLGDVLAQMPYTIELPAYGVFLVHAGLVPGVPLEQQRGLDLTKMRDLVPAAEAAQADAAAAGLAAGADVASLPVGTFDWEAARGALAALAADTPRGRLPGGGSSPVPGEPAAAAAVAAADRPGASPARSALPPSLALEGREVPNPLGLPWASLWPGPAHVFFGHDAVRRLQRNPAATGLDTGCVYGGELTAAVLPPLDEHGQPVLTRLNLPADCEEIRLASGLPAYLVSVQAKEVHSDKYQKAEQQAKGRRVQAAKRHTDETRVEAG…
1173061	Geotrichum candidum	>tr|A0A0J9XII7|A0A0J9XII7_GEOCN Uncharacterized protein OS=Geotrichum candidum OX=1173061 GN=BN980_GECA19s00351g PE=4 SV=1	Motif 3 has one amino acid not present in matrix (A4), change too severe	NO	NO		GDVHG	GDMISKG	GNHA	HGG	VFYGH	IDTG	29	26	105	60	19	MPSWKSRITGMLVLLVLVIPYVTYLALYEENYLLPTVPDLTRVQSLSPQDAPNYATGQRLIIVGDVHGKFHELRKLVTQVSFDPTRDRLVLLGDMISKGPHSLQVLDYAMSVKALCVRGNHANAVLKYYAKLHGLPAPKIKPPQSGQSDNTDNSKETVLSNDDANEDAIDDTNDEPLATIQNKANDRLISRLLEPRHVEYIGTCPAIMDLGAVGFNGTDAVAVHGGLQWNITSLEDQDPQVVFTIRSYAPPDYSQPLESASGKSWSIVWNQKQREKPLDDRLTVFYGHHSSNGLQMRDYSAGIDTGCYGGGRLTAIVIAQAESGELTHTLETVPCT
5062	Aspergillus oryzae	>tr|A0A1S9DHN1|A0A1S9DHN1_ASPOZ Metallophosphoesterase OS=Aspergillus oryzae OX=5062 GN=OAory_01098540 PE=4 SV=1	Motif 3 has one amino acid not present in matirx (D2), change too severe	NO	NO		GDVHG	GDMINKG	GDHE	HAG	VIYGH	IDTG	29	26	74	68	19	MARYSNIDDLDYADDSSDDGLHSFNDNNNSASSYRLTKYARPLIDYVRNEWQSNPKYASLPTTNSDTSDYPRWVQMLGSIVTAPRFRRYVLVYTTVLVSCWLGWKFVVSPRLEEHAAILHALDPQVKEEVGGWFGANALPRFDNIVQLRTLEPSLLPGEVTSESDEHGGRRLIFIGDVHGCKDELERLLEETSFNPDTDHLIFTGDMINKGPDSLGVVDLAREYSASCVRGDHEDRVLSLRHNMIAANTMNDEFLDDANMHRGQYTKERQLARQLSEEQADWLDTCPVVLNVGQIKDMGQVVVAHAGLVPGVDLDKQDPYSVMNMLTVDLDTHVPSSSRKGIKWTKLFNKHQSLLSDSLHETFENPESMLTTVIYGHDSKSSLSLKTYTKGIDTGCFKG…
Motif 4 missing (all amino acids tolerated at all positions)
Organism ID	Organism	Fasta Header	Observations	Change Matrix?	Include protein?
1392255	Aspergillus novofumigatus	>tr|A0A2I1CHL9|A0A2I1CHL9_9EURO Ser/Thr protein phosphatase family OS=Aspergillus novofumigatus IBT 16806 OX=1392255 GN=P174DRAFT_438917 PE=4 SV=1	Motif 4 missing	NO	NO		GDVHG	GDMINKG	GNHE		VIYGH	LDSG	29	26			19	MPGDPPPMAAHADRESLEISDDYSDDGFPPSPPGYSYRLNRYTRPLIDYVRNEWQTSAKYTSLSLSPGGTDSPRWVQMFMSMVTAPRFRRYAIIYLVLLVSCLAGWMFVLSPRLEEHEALLHSLDPSIKDDVGGWFGTNALPRFDNITQLRDLDASLLPAVKAQKDGQPSSRRLIFIGDVHGCKDELELLLDEVSFDHERDHLIFVGDMINKGPDSLGVVDLARKYSASCVRGNHEDRVLLLRHDMESSNTLSPDSDGGISPDLFFGLKKKERALARQLSSEQVQWLGACPVILNVGQIPEMGQVVVLDKQDASSVMNMLTIDLDTHVPSSTRKGTMWTKLFNKHQSLLYSSLEGSVPDPKSQVMTVIYGHDSKSSLSLKTYTKGLDSGCVKGGKLTAM…
Motif 5 missing (all amino acids tolerated at all positions, no distance restrictions between motif 5 - 6)
							Motifs						Distance between motifs					Sequence
Organism ID	Organism	Fasta Header	Observations	Change Matrix?	Include protein?		Motif 1	Motif 2	Motif 3	Motif 4	Motif 5	Motif 6	1 to 2	2 to 3	3 to 4	4 to 5	5 to 6
1209931	Colletotrichum salicis	>tr|A0A135UZ02|A0A135UZ02_9PEZI Calcineurin-like phosphoesterase OS=Colletotrichum salicis OX=1209931 GN=CSAL01_12156 PE=4 SV=1	Motif 5 has A in position 1 and distance between motif 5 and 6 is >30	YES	YES		GDVHG	GDLVNKG	GNNE	HGG	AVYGH	LDSG	30	26	92	119	38	MMDPDENTLKPSHDKSHYDFQQTVQTLDPKHAPSVESGASRRRLIIVGDVHGRVSQLHRLLHKIIFDKDAGDHLIFTGDLVNKGPDSAGVVQLAMDLGASCVRGNNEDRVLAARGFIERGRVTGPTGDDGKMSFEDSKEKLPADIPYAVSSDYVTATQLSGEQVSWLASLPLILQIGPLKGAKSPPWNSGRVVVAHGGLVPLLPMDEQDPWAVMNMRSLVYPTDGAHPENIVVALAKRIKTRICRRAAFQVTKEERVDGELARVLSLWDGNEVSKIATNQEGGTIPIELKDGKRWREAWNETQNMIEAPEDRSVAVYGHDAKEGLQVEPDVQVPESLKEKGVQGPWTRYAFGLDSGCAYGKELSAMVVETSPDGSDVIHRIEQVEGVEE
708197	Colletotrichum tofieldiae	>tr|A0A161VP42|A0A161VP42_9PEZI Ser/thr protein phosphatase family protein (Calcineurin-like phosphoesterase) OS=Colletotrichum tofieldiae OX=708197 GN=CT0861_06207 PE=4 SV=1	Motif 5 has A in position 1 and distance between motif 5 and 6 is >30	YES	YES		GDVHG	GDLINKG	GNNE	HGG	AVYGH	LDSG	30	26	92	119	38	MESAIIRYDLKETIQDLDPIHIPSAEPSAPRRRLVVVGDVHGHLSQLKRLLENVGFDKDSGDHLVFTGDLINKGPDSSGVVQLGMDLGASAVRGNNEDRVLAAHRLVHIGRVSGVSRGDGGVPFQNNSTPLPQNIPYAVSSDFITATQPSDAQVSWLSSLPLILRIGLLKGATSTPWNAGSLVIVHGGLVPSLSLEEQDPWAVMNMRSLVYPTNGIYPDAVQEALVKRNQDRWCRRTAFQVERDEELEPGLPRATSYEDRKEHSRVPQIHHKDAIPIEAEVGKLWRDAWNETQNLIKMPGHRTVAVYGHDARAGLQEQQEIDVLKELKDKGEQGPWTRYAFGLDSGCAYGNALSAMIIEPSLEMDDIIHRVEQVK
930089	Bipolaris zeicola	>tr|W6XSY9|W6XSY9_COCCA Uncharacterized protein OS=Bipolaris zeicola 26-R-13 OX=930089 GN=COCCADRAFT_103294 PE=4 SV=1	Motif 5 has A in position 1	YES	YES		GDVHG	GDMIAKG	GNWE	HAG	AVYGH	LDTG	29	26	84	58	19	MTYRDHNLHAYPPTRPRPLIEQIPDYREDLDVSDEEDGFYQREDDFFLPPKVQAAILRTTDRIPRRIKRHCAAYIFVFFLAIASWWTYFGPRRAAFVQELHLMDHAPTMSYGSQVRPEFKGMIQVTDMDEQHLPKENKRLIFIGDVHGCRAELEHLLNKVAFDQSRDHIVMTGDMIAKGPDSAGVIKLARKYGASCVRGNWEDKLLLSIAEAQDRHVLVMPTSDSDDSSKLDFVGAPTASQGNAKLRKLAKQFSKKDIDYLRQCPVILRVGTVPTLGSLVTVHAGLVPDIPLEHQDPFHVMNMRSIDLKTRIPSSKHNGTPWEKFWNHRQQKLKAKERTTAVYGHNRKKGLNVHEYSFGLDTGCVSGGKLTALVVDGEGKPEIVQVKCGVEGGYGSE
1157616	Hortaea werneckii EXF-2000	>tr|A0A1Z5TC95|A0A1Z5TC95_HORWE Uncharacterized protein OS=Hortaea werneckii EXF-2000 OX=1157616 GN=BTJ68_08200 PE=4 SV=1	Motif 5 has A in position 1	YES	YES		GDIHG	GDVISKG	GNHE	HAG	AVYGH	LDSG	29	26	83	104	19	MEDDDFERPLGERKAELDAGLVEPPKWLGPSKEPTTTHSNPQKREHLRQPRHVEYNRRSAPLIDQVTNSWRNEEKGSAYYISAAEDEGHELRFCDPEEEGSCPNASINLLQSRRFRRICALMVAMILVMWYAWRYAVPYLRQEWEYKQGFLSSQSDGTYGLARAGDFEGTAIKWIDPALVPGGEADPEGKRRLVFVGDIHGCKEELLELLKKVHFNTATDHLIPTGDVISKGPDNAGVLDELIRLKAESPRGNHEDRILEAAKTLLPADFDDGSLSITSKGSKKDRKLLKHLKRRHMQYLRDMPLMLRIPALPQATDSSWRKDNRRITEEVIVVHAGLVPHLPLKKQDPFFVMNMRSIDHITHVPSALHQTKKGKSRPWMQIWNWYNDRLARGRSTKGF…
930090	Bipolaris oryzae ATCC 44560	>tr|W6ZNF0|W6ZNF0_COCMI Uncharacterized protein OS=Bipolaris oryzae ATCC 44560 OX=930090 GN=COCMIDRAFT_96461 PE=4 SV=1	Motif 5 has A in position 1	YES	YES		GDVHG	GDMIAKG	GNWE	HAG	AVYGH	LDTG	29	26	80	58	19	MTYRDHNPHAYPPTRPRPLIEQIPDYREDLDVSDEEDGFYQREDDFFLPPKVQAAILRTTDRIPRRIKRHCAAYIFLFFLAIASWWTYFGPRRTAFVQELHLMDHAPTMSYGTQVRPEFKGMIQVTDMDEQHLPKENKRLIFVGDVHGCRAELEHLLNKVAFDQSRDHIVMTGDMIAKGPDSAGVIKLARKYGASCVRGNWEDKLLLSIAEAQDRHVLVMPDDESKLDFVGAPTASQGNAKLRKLAKQFSKKDIDYLRQCPVILRVGTVPSLGALVTVHAGLVPDIPLEHQDPFHVMNMRSIDLKTRIPTSKHSGTPWEKFWNHRQQKLKAKERTTAVYGHNRKKGLNVHEYSFGLDTGCVSGGKLTALVVDGEGKTEIVQVKCGVEGG
3076	Chlorella sorokiniana	>tr|A0A2P6TGD3|A0A2P6TGD3_CHLSO Isoform of A0A2P6TGE6, Oxygen evolving enhancer 3 isoform A OS=Chlorella sorokiniana OX=3076 GN=C2E21_7920 PE=4 SV=1	Protein has 2 ALPH domains, and both have motif 5 with A in position 1	YES	YES		GDLHG	GDLVNKG	GNHD	HAG	AVFGH	IDGG	29	28	56	300	19	MQTVASKAFAGSAVRSAATTPRAARAAVVVRASAESRRAVLGGLVAGVAALTASSAQALDLFDDRKARQAGFDIIYEARDLDLPQGVRDGLSQARENLDLAKGRIKEAEKRIDADLDAYIAKAYWTEGRNELRRQVGTLRFDLNAVADTLPKAAKKEALAAKNDFLAAVESLDLQLRKKNGDKAAAALADTKAKLDAVIAKLAECWEPLVALAECKNANPGHQGACKQQNNQAARCHAVVACPDTEAAYAACLQAAGRGGGEAASICERQLRDMKQCLQRAALPAERITAAFSEGLRACGAEVQQYGLCLKATLPEVEKGVCEREFQKLRACWARAFRAALARTKQHPVGAMADLRADLLSGDATKQTGALMSAFAMLAAGRDVSPYVSAALQLLGNPA…
							GDLHG	GDLVNKG	GNHE	HAG	AVFGH	LDGG	29	28	56	95	19
3076	Chlorella sorokiniana	>tr|A0A2P6TGD4|A0A2P6TGD4_CHLSO Isoform of A0A2P6TGE6, Oxygen evolving enhancer 3 isoform C OS=Chlorella sorokiniana OX=3076 GN=C2E21_7920 PE=4 SV=1	Protein has 2 ALPH domains, and both have motif 5 with A in position 1	YES	YES		GDLHG	GDLVNKG	GNHD	HAG	AVFGH	IDGG	29	28	56	300	19	MQTVASKAFAGSAVRSAATTPRAARAAVVVRASAESRRAVLGGLVAGVAALTASSAQALDLFDDRKARQAGFDIIYEARDLDLPQGVRDGLSQARENLDLAKGRIKEAEKRIDADLDAYIAKAYWTEGRNELRRQVGTLRFDLNAVADTLPKAAKKEALAAKNDFLAAVESLDLQLRKKNGDKAAAALADTKAKLDAVIAKLAECWEPLVALAECKNANPGHQGACKQQNNQAARCHAVVACPDTEAAYAACLQAAGRGGGEAASICERQLRDMKQCLQRAALPAERITAAFSEGLRACGAEVQQYGLCLKATLPEVEKGVCEREFQKLRACWARAFRAALARTKQHPVGAMADLRADLLSGDATKQTGALMSAFAMLAAGRDVSPYVSAALQLLGNPA…
							GDLHG	GDLVNKG	GNHE	HAG	AVFGH	LDGG	29	28	56	95	19
3076	Chlorella sorokiniana	>tr|A0A2P6TGE6|A0A2P6TGE6_CHLSO Oxygen evolving enhancer 3 isoform B OS=Chlorella sorokiniana OX=3076 GN=C2E21_7920 PE=4 SV=1	Protein has 2 ALPH domains, and both have motif 5 with A in position 1	YES	YES		GDLHG	GDLVNKG	GNHD	HAG	AVFGH	IDGG	29	28	56	300	19	MQTVASKAFAGSAVRSAATTPRAARAAVVVRASAESRRAVLGGLVAGVAALTASSAQALDLFDDRKARQAGFDIIYEARDLDLPQGVRDGLSQARENLDLAKGRIKEAEKRIDADLDAYIAKAYWTEGRNELRRQVGTLRFDLNAVADTLPKAAKKEALAAKNDFLAAVESLDLQLRKKNGDKAAAALADTKAKLDAVIAKLAECWEPLVALAECKNANPGHQGACKQQNNQAARCHAVVACPDTEAAYAACLQAAGRGGGEAASICERQLRDMKQCLQRAALPAERITAAFSEGLRACGAEVQQYGLCLKATLPEVEKGVCEREFQKLRACWARAFRAALARTKQHPVGAMADLRADLLSGDATKQTGALMSAFAMLAAGRDVSPYVSAALQLLGNPA…
							GDLHG	GDLVNKG	GNHE	HAG	AVFGH	LDGG	29	28	56	95	19
4232	Helianthus annuus	>tr|A0A251TGN1|A0A251TGN1_HELAN Putative metallo-dependent phosphatase-like protein OS=Helianthus annuus OX=4232 GN=HannXRQ_Chr10g0285981 PE=4 SV=1	Motif 5 is too diverse (M in position 1 is in extended matrix, M in position 3 is not in either matrix), motif 6 is in extended matrix, distance between motif 5 and 6 is not not 19, protein also has some duplications (for example a GDVLDRG motif)	NO	NO		GDLHG	GDVLDKG	GNHE	HGG	MIMGH	IDVG	36	35	318	73	22	MNSNDFCKNIPNLVSSFIDTFVDFSVAGIFLPDPPSPPFSQTTYPPPDRLIAVGDLHGDLSKAQQALRLAGLIDAGDRWSGGSSTLVQVGDVLDKGGEELKILYFLEKLKRQAVRDGGNVITMNGNHEIMNVDRCLHSTAPSGLEEFRNWAYWYTTGNNNTVLMGQNRFMIRFLFLYGLLKVRYFGLVFFCIHLLMSLGHKSSNKLEHALATIPGVRRMIMGHTIQTSDLVSSFIDTFVDFTVAGIFLPDPPSPPFSQTTYPPPDRLIAVGDLHGDLSKTQQALRLAGLIDAGDRWSGGSATLVQVGDVLDRGGEELKILYFLEKLKRQAVKDGGNVITMNGNHEILNVDWNFYSTDPSGMEEFRNWAYWYTTGNNMKRLCDGLTKPKDIYDGIPSNFP…
1157616	Hortaea werneckii EXF-2000	>tr|A0A1Z5TTV6|A0A1Z5TTV6_HORWE Chloride channel protein OS=Hortaea werneckii EXF-2000 OX=1157616 GN=BTJ68_00579 PE=3 SV=1	Both motif 5 and motif 6 consist mostly of amino acids that are unusual at these positions. Motif 5 has T in position 3 (not tolerated). The distance between motif 5 and 6 is not 19.	NO	NO		GDIHG	GDVISKG	GNHE	HAG	IATGH	TELA	29	26	83	753	39	MWYGWRYTVPYLRQEWEYKQGFLSSQSDGTYGLARAGDFEGTAIKWIDPALVPGGEADPEGKRRLVFVGDIHGCKQELLELLKKVHFNTATDHLIPTGDVISKGPDNTGVLDELIRLKAESLRGNHEDRILEAAKTLLPADLDDESLSVTSKGSKKDRKLLKHLKRRHMQYLRDMPLMLRIPALPQATDSSWRKDNGRITEEIIVVHAGLVPHLPLKKQDPYFVMNMRSIDHITHVPSALHQTKKGKSRPWMQIWNWYNDRLARGRSTKGFHLYTKEEYEVEQAESRQSWIDRIWGVVTGSKKKVARPQVAVNSFKPKPKAAASLTARFLSSPFGRSRNASPVPDPSNPTTNTILSYLNNPTNAGGDLQSTKDASTSDWYIEGPGRRVGYDNLTAIDWI…
670580	Postia placenta MAD-698-R-SB12	>tr|A0A1X6MRJ6|A0A1X6MRJ6_9APHY Uncharacterized protein OS=Postia placenta MAD-698-R-SB12 OX=670580 GN=POSPLADRAFT_1151603 PE=4 SV=1	no motif 5, motif 2 in extended matrix and distances (1-2, 2-3) not conserved	NO	NO		GDVHG	GDIMAKS	GNHD	HAG		TDTR	65	35	630			MLPARRRHLSDAWQAVLAVVLSSVFLLGIATHYSIIPRMRRPGLRKGKPDYEFPDFDKIVPLRTLDAHDVGLDDPARRFLVIGDVHGMNQSLQRDEPRLAPAAAAPGHRRGRAMRESRFAARIGRASLAKLLAAVSYRPATDTLAFAGDIMAKSTHAGSLAVLDFVTQHACGGAPGRVHAVRGNHDQMVVQWRAWRDWFAALHLDPTAAPAPWVPALAPARRALSRSRADPEKKDPPNVTRERLRAAQERAILHDVPDNRDPWVLLNMRGVRKSGKVTRQNGKGTPWSKVWNREIARCRGFEAGLDGEDGDDGDDGEDGGGGAALSLPCEPASIVYGHAATRGLDVKRWSVGVDTGCLYGRRLTALVLQRQGEDGGLPPWDDDDEDNDDDDEDDEDNDE…
3847	Glycine max	>tr|K7M3M0|K7M3M0_SOYBN Serine/threonine-protein phosphatase OS=Glycine max OX=3847 GN=100779241 PE=3 SV=1	no motif 5, motif 2 is in extended matrix and distance between motif 4 and 6 is only 23	NO	NO		GDVHG	GNYVDKG	GNHE	HGG		VDLG	29	32	53			MDPRKERIKNGCLKILEGINSMSLVNLDDQQVHSLVMMREIARGVVDDRDRKVTKSDVITALRHSIEKMVCASRDIIQILSRMSFEGLDDQSMHLVMRMKEIANGVIDKQPRVAITRPDLLAEQVGFVDEGMRDSPVVESTKISNGYVPIGGAQSMTNEDEMLDVEHVLRFENGIDEVHESLLPCFQQFLLWPPDDCVTLEWVQDMMVILEQASQKMLPSEFCHIVPAILVDKLADAACSILCKEPNCVEINCQGEDSKVIVVGDVHGQFHDLMFLFKHAGVPSENRIYVFNGNYVDKGAWGIEVFLFLLAWKVLMPHRVYLLRGNHESRYCTARYGFKKEVWAKYGDQGEDVYNKFLACFKELPLASVIANCVYTTHGGLFRSIHAAPSQKPKRNKTH…
3847	Glycine max	>tr|A0A0R0GYD1|A0A0R0GYD1_SOYBN Serine/threonine-protein phosphatase OS=Glycine max OX=3847 GN=100779241 PE=3 SV=1	no motif 5, motif 2 is in extended matrix and distance between motif 4 and 6 is only 23	NO	NO		GDVHG	GNYVDKG	GNHE	HGG		VDLG	29	32	53			MDPRKERIKNGCLKILEGINSMSLVNLDDQQVHSLVMMREIARGVVDDRDRKVCASRDIIQILSRMSFEGLDDQSMHLVMRMKEIANGVIDKQPRVAITRPDLLAEQVGFVDEGMRDSPVVESTKISNGYVPIGGAQSMTNEDEMLDVEHVLRFENGIDEVHESLLPCFQQFLLWPPDDCVTLEWVQDMMVILEQASQKMLPSEFCHIVPAILVDKLADAACSILCKEPNCVEINCQGEDSKVIVVGDVHGQFHDLMFLFKHAGVPSENRIYVFNGNYVDKGAWGIEVFLFLLAWKVLMPHRVYLLRGNHESRYCTARYGFKKEVWAKYGDQGEDVYNKFLACFKELPLASVIANCVYTTHGGLFRSIHAAPSQKPKRNKTHRVDLGSLAELSEVKRSF…
3914	Phaseolus angularis	>tr|A0A0L9UP95|A0A0L9UP95_PHAAN Serine/threonine-protein phosphatase OS=Phaseolus angularis OX=3914 GN=LR48_Vigan05g201200 PE=3 SV=1	no motif 5, motif 2 is in extended matrix and distance between motif 4 and 6 is only 23	NO	NO		GDIHG	GNYVDKG	GNHE	HGG		VDLG	29	32	53			MDHQKERIKNGCQKILEGINSMSLANLDDQQVHSLVMMREIARGVVDDRDRKVTRSDVITALRYSIEKMVCSSRDIIQILSRMSFEGLDDQRMHLVTRMKEIAHGVIDKQPRVAIARPNLLAEEVGFVDEGMQDSPVVESAKISNGDALIDGAQSMTNEDEMLDVEHVLRFENEIDEIQESLLPCFEQFLMWPPNDCVTIEWVQDVMVILEQASQKMLPSEFCHVVPTLLVDKLTDAACSILCKEPNCVEINCEGEDSRVIVVGDIHGQFHDLMFLFKHEGVPSENQIYVFNGNYVDKGAWGIEVFLVLLAWKVLMPHRVFLLRGNHESRYCTARYGFKKEVWAKYGDQGDDVYNKFLECFKELPLASVIANCVYTTHGGLFRSIHAAPSQRPKRNKTH…
157739	Vigna angularis var. angularis	>tr|A0A0S3SFU1|A0A0S3SFU1_PHAAN Serine/threonine-protein phosphatase OS=Vigna angularis var. angularis OX=157739 GN=Vigan.07G034600 PE=3 SV=1	no motif 5, motif 2 is in extended matrix and distance between motif 4 and 6 is only 23	NO	NO		GDIHG	GNYVDKG	GNHE	HGG		VDLG	29	32	53			MDHQKERIKNGCQKILEGINSMSLANLDDQQVHSLVMMREIARGVVDDRDRKVTRSDVITALRYSIEKMVCSSRDIIQILSRMSFEGLDDQRMHLVTRMKEIAHGVIDKQPRVAIARPNLLAEEVGFVDEGMQDSPVVESAKISNGDALIDGAQSMTNEDEMLDVEHVLRFENEIDEIQESLLPCFEQFLMWPPNDCVTIEWVQDVMVILEQASQKMLPSEFCHVVPTLLVDKLTDAACSILCKEPNCVEINCEGEDSRVIVVGDIHGQFHDLMFLFKHEGVPSENQIYVFNGNYVDKGAWGIEVFLVLLAWKVLMPHRVFLLRGNHESRYCTARYGFKKEVWAKYGDQGDDVYNKFLECFKELPLASVIANCVYTTHGGLFRSIHAAPSQRPKRNKTH…
3848	Glycine soja	>tr|A0A445IEJ3|A0A445IEJ3_GLYSO Serine/threonine-protein phosphatase OS=Glycine soja OX=3848 GN=D0Y65_032677 PE=3 SV=1	no motif 5, motif 2 is in extended matrix and distance between motif 4 and 6 is only 23	NO	NO		GDVHG	GNYVDKG	GNHE	HGG		VDLG	29	32	53			MDPRKERIKNGCLKILEGINSMSLVNLDDQQVHSLVMMREIARGVVDDRDRKVTKSDVITALRHSIEKMVCASRDIIQILSRMSFEGLDDQSMHLVMRMKEIANGVIDKQPRVAITRPDLLAEQVGFVDEGMRDSPVVESTKISNGYVPIGGAQSMTNEDEMLDVEHVLRFENGIDEVHESLLPCFQQFLLWPPDDCVTLEWVQDMMVILEQASQKMLPSEFCHIVPAILVDKLADAACSILCKEPNCVEINCQGEDSKVIVVGDVHGQFHDLMFLFKHAGVPSENRIYVFNGNYVDKGAWGIEVLLFLLAWKVLMPHRVYLLRGNHESRYCTARYGFKKEVWAKYGDQGEDVYNKFLACFKELPLASVIANCVYTTHGGLFRSIHAAPSQKPKRNKTH…
3848	Glycine soja	>tr|A0A445IEK6|A0A445IEK6_GLYSO Serine/threonine-protein phosphatase OS=Glycine soja OX=3848 GN=D0Y65_032677 PE=3 SV=1	no motif 5, motif 2 is in extended matrix and distance between motif 4 and 6 is only 23	NO	NO		GDVHG	GNYVDKG	GNHE	HGG		VDLG	29	32	53			MSFEGLDDQSMHLVMRMKEIANGVIDKQPRVAITRPDLLAEQVGFVDEGMRDSPVVESTKISNGYVPIGGAQSMTNEDEMLDVEHVLRFENGIDEVHESLLPCFQQFLLWPPDDCVTLEWVQDMMVILEQASQKMLPSEFCHIVPAILVDKLADAACSILCKEPNCVEINCQGEDSKVIVVGDVHGQFHDLMFLFKHAGVPSENRIYVFNGNYVDKGAWGIEVLLFLLAWKVLMPHRVYLLRGNHESRYCTARYGFKKEVWAKYGDQGEDVYNKFLACFKELPLASVIANCVYTTHGGLFRSIHAAPSQKPKRNKTHRVDLGSLAELSEVKRSFVDCPYEGPNILLSDVLWSRPSNRDGLRDNTGQKLGLLWGPDCTEAFLKQYNLKLIIRSHEGPDAR…
3848	Glycine soja	>tr|A0A445IEP6|A0A445IEP6_GLYSO Serine/threonine-protein phosphatase OS=Glycine soja OX=3848 GN=D0Y65_032677 PE=3 SV=1	no motif 5, motif 2 is in extended matrix and distance between motif 4 and 6 is only 23	NO	NO		GDVHG	GNYVDKG	GNHE	HGG		VDLG	29	32	53			MDPRKERIKNGCLKILEGINSMSLVNLDDQQVHSLVMMREIARGVVDDRDRKVTKSDVITALRHSIEKMVCASRDIIQILSRMSFEGLDDQSMHLVMRMKEIANGVIDKQPRVAITRPDLLAEQVGFVDEGMRDSPVVESTKISNGYVPIGGAQSMTNEDEMLDVEHVLRFENGIDEVHESLLPCFQQFLLWPPDDCVTLEWVQDMMVILEQASQKMLPSEFCHIVPAILVDKLADAACSILCKEPNCVEINCQGEDSKVIVVGDVHGQFHDLMFLFKHAGVPSENRIYVFNGNYVDKGAWGIEVLLFLLAWKVLMPHRVYLLRGNHESRYCTARYGFKKEVWAKYGDQGEDVYNKFLACFKELPLASVIANCVYTTHGGLFRSIHAAPSQKPKRNKTH…
3818	Arachis hypogaea	>tr|A0A445IEP6|A0A445IEP6_GLYSO Serine/threonine-protein phosphatase OS=Glycine soja OX=3848 GN=D0Y65_032677 PE=3 SV=1	no motif 5, motif 2 is in extended matrix and distance between motif 4 and 6 is only 23	NO	NO		GDIHG	GNYVGKG	GNHE	HGG		VDLG	29	32	53			MPINGVEMMRMGIMSVMIHGDSSKPVKHVNDHSSGFVLVMDPHKERIKTGCHKILDGMNSMSLVNLDDQQVHSLVMMREIARGVVDDQNRKVTRNDVIRALRRSILKMVCASRDIIRLLSRMSYEGLDDQQMNLLLRMNEIAHRIIDKQPRVAIARPNLLVEQVALLDEGMRDSPVVESSKIGDALIDGAQSMSNDDDMLDVEHVLRFENGMNVAQESLSPSCFQQFLLWPPDNCITLEWVQDMMSTFEHVSQKVLPSAFCNIVPTILVDKLTDAASSILCEEPNCVEVDCEGEDSRVIVVGDIHGQFHDLLSLFKHAGVPSESQFYVFNGNYVGKGAWGIEVLLVLLAWKVLMPHRIYLLCGNHESRYYTGRYGFENEVWTKYGKQGEYVYNKFLECF…
3818	Arachis hypogaea	>tr|A0A445BUW3|A0A445BUW3_ARAHY Uncharacterized protein OS=Arachis hypogaea OX=3818 GN=Ahy_A08g038974 PE=4 SV=1	no motif 5, motif 2 is in extended matrix and distance between motif 4 and 6 is only 23	NO	NO		GDIHG	GNYVGKG	GNHE	HGG		VDLG	29	32	53			MPINGVEMMRMGIMSVMIHGDSSKPVKHVNDHSSGFVLVMDPHKERIKTGCHKILDGMNSMSLVNLDDQQVHSLVMMREIARGVVDDQNRKVTRNDVIRALRRSILKMVCASRDIIRLLSRMSYEGLDDQQMNLLLRMNEIAHRIIDKQPRVAIARPNLLVEQVRVLQVALLDEGMRDSPVVESSKIGDALIDGAQSMSNDDDMLDVEHVLRFENGMNVAQESLSPSCFQQFLLWPPDNCITLEWVQDMMSTFEHVSQKVLPSAFCNIVPTILVDKLTDAASSILCEEPNCVEVDCEGEDSRVIVVGDIHGQFHDLLSLFKHAGVPSESQFYVFNGNYVGKGAWGIEVLLVLLAWKVLMPHRIYLLCGNHESRYYTGRYGFENEVWTKYGKQGEYVYNK…
3818	Arachis hypogaea	>tr|A0A444Y8P5|A0A444Y8P5_ARAHY Uncharacterized protein OS=Arachis hypogaea OX=3818 GN=Ahy_B08g094364 PE=4 SV=1	no motif 5, motif 2 is in extended matrix and distance between motif 4 and 6 is only 23	NO	NO		GDIHG	GNYVGKG	GNHE	HGG		VDLG	29	32	53			MDPHKERIKTGCHKILDGINSMSLVNLDDQQVHSLVMMREIARGVVDDQNRKVTRNDVIRALRRSILKMVCASRDIIRLLSRMSYEGLDDQQMNLVLRMKEIAHRIIDKQPRVAITRPNLLVEQVRVLQVALLDEGMRDSPVVESSKIGDALIDGDQSMSNDDDMLDVEHVLRFENGMNVAQESLSPSCFQQFLLWPPDDCITLEWVQDMMSTFEHVSQKVLPSAFCNIVPTILVDKLTDAASSILCEEPNCVEVDCEGEDSRVIVVGDIHGQFHDLLSLFKHAGVPSESQFYVFNGNYVGKGAWGIEVLLVLLAWKVLMPHRIYLLCGNHESRYYTGRYGFENEVWTKYGKQGEYVYNKFLECFKVLPLASVIANCVYTTHGGFFRSKHSAPSRKPKH…
3827	Cicer arietinum	>tr|A0A1S3E380|A0A1S3E380_CICAR Serine/threonine-protein phosphatase OS=Cicer arietinum OX=3827 GN=LOC101488555 PE=3 SV=1	no motif 5, motif 2 is in extended matrix and distance between motif 4 and 6 is only 25	NO	NO		GDIHG	GNYVDKG	GNHE	HGG		VDLG	29	32	53			MEHHKEIIKSGCHKILEGINSMSLVNLDDQQIHSLVMMREIARGVVDGRDRKVTKNDVITALRYSIEKMVCASRDIIHILGRMSYEGLDDQRMNLVLRMKEIAHGIVDKQPGVAIARPELLADQVCFVDEGTRDSPVVESTKISNGDALIDEAQSMIHEDEMLDVEHVLRFENGIDEVQESLLSSCFQQFLLWPTGDCITLEWVQDMMFILEKASQKTLPTEFCHVVQTVVVYKLIDAACSILREEPNCVDINCLGDDSRVIVVGDIHGQFHDLMLLLKHAGAPSENQFYVFNGNYVDKGAWGIEVFLVLLAWKVLMPQRVYLLRGNHESRYCTERYGFKKEVWTKYGDQSEDVYNKFLECFKDLPLASVIANCVYTTHGGLFRSIHAAADPSGNPKQK…
3827	Cicer arietinum	>tr|A0A1S2XBM4|A0A1S2XBM4_CICAR Isoform of A0A1S3E380, Serine/threonine-protein phosphatase OS=Cicer arietinum OX=3827 GN=LOC101488555 PE=3 SV=1	no motif 5, motif 2 is in extended matrix and distance between motif 4 and 6 is only 25	NO	NO		GDIHG	GNYVDKG	GNHE	HGG		VDLG	29	32	53			MEHHKEIIKSGCHKILEGINSMSLVNLDDQQIHSLVMMREIARGVVDGRDRKVTKNDVITALRYSIEKMVCASRDIIHILGRMSYEGLDDQRMNLVLRMKEIAHGIVDKQPGVAIARPELLADQVCFVDEGTRDSPVVESTKISNGDALIDEAQSMIHEDEMLDVEHVLRFENGIDEVQESLLSSCFQQFLLWPTGDCITLEWVQDMMFILEKASQKTLPTEFCHVVQTVVVYKLIDAACSILREEPNCVDINCLGDDSRVIVVGDIHGQFHDLMLLLKHAGAPSENQFYVFNGNYVDKGAWGIEVFLVLLAWKVLMPQRVYLLRGNHESRYCTERYGFKKEVWTKYGDQSEDVYNKFLECFKDLPLASVIANCVYTTHGGLFRSIHAAADPSGNPKQK…
3916	Vigna radiata var. radiata	>tr|A0A1S3U7H3|A0A1S3U7H3_VIGRR Isoform of A0A1S3U7K0, Serine/threonine-protein phosphatase OS=Vigna radiata var. radiata OX=3916 GN=LOC106762529 PE=3 SV=1	no motif 5, motif 2 is in extended matrix and distance between motif 4 and 6 is only 25	NO	NO		GDIHG	GNYVDKG	GNHE	HGG		VDLG	29	32	53			MQDSPVVESAKICNGDALIDGAQSMTNEDEMLDVEHVLRFENEIDEIQESLLPCFEQFLMWPPNDCVTIEWVQDVMVILEQASQKMLPSEFCHVVPTLLVDKLTGAACSILCKEPNCVEINCQGEEDSRVIVVGDIHGQFHDLMFLFKHEGVPSENQIYVFNGNYVDKGAWGIEVFLVLLAWKVLMPHRVFLLRGNHESRYCTARYGFKKEVWAKYGDQGDDVYNKFLECFKELPLASVIANCVYTTHGGLFRSIHAAPSQRPKRNKTHRVDLGSLAELFKVKRSCVDCPYEGPNILLSDVLWSRPSNRYGLRDNTGQKLGLWWGPDCTEEFLKHHNLKLIIRSHDGPDSRAGKDNDLGNMLRGYSIDHDGESGKLCTLFSASDYPQFGKRRCNNKGAY…
3916	Vigna radiata var. radiata	>tr|A0A1S3U7H6|A0A1S3U7H6_VIGRR Isoform of A0A1S3U7K0, Serine/threonine-protein phosphatase OS=Vigna radiata var. radiata OX=3916 GN=LOC106762529 PE=3 SV=1	no motif 5, motif 2 is in extended matrix and distance between motif 4 and 6 is only 25	NO	NO		GDIHG	GNYVDKG	GNHE	HGG		VDLG	29	32	53			MSSLPCATALKKCLQVCASRDIIQILSRMSFEGLDDQRMHLVTRMKEIAHGVVDKQPRVAIARPNLLAEEVGFVDEGMQDSPVVESAKICNGDALIDGAQSMTNEDEMLDVEHVLRFENEIDEIQESLLPCFEQFLMWPPNDCVTIEWVQDVMVILEQASQKMLPSEFCHVVPTLLVDKLTGAACSILCKEPNCVEINCQGEEDSRVIVVGDIHGQFHDLMFLFKHEGVPSENQIYVFNGNYVDKGAWGIEVFLVLLAWKVLMPHRVFLLRGNHESRYCTARYGFKKEVWAKYGDQGDDVYNKFLECFKELPLASVIANCVYTTHGGLFRSIHAAPSQRPKRNKTHRVDLGSLAELFKVKRSCVDCPYEGPNILLSDVLWSRPSNRYGLRDNTGQKLGL…
3916	Vigna radiata var. radiata	>tr|A0A1S3U7K0|A0A1S3U7K0_VIGRR Serine/threonine-protein phosphatase OS=Vigna radiata var. radiata OX=3916 GN=LOC106762529 PE=3 SV=1	no motif 5, motif 2 is in extended matrix and distance between motif 4 and 6 is only 25	NO	NO		GDIHG	GNYVDKG	GNHE	HGG		VDLG	29	32	53			MDHQKERIKNGCQKILEGINSMSLANLDDQQVHSLVMMREIARGVVDDRDRKVTRSDVITALRYSIEKMVCASRDIIQILSRMSFEGLDDQRMHLVTRMKEIAHGVVDKQPRVAIARPNLLAEEVGFVDEGMQDSPVVESAKICNGDALIDGAQSMTNEDEMLDVEHVLRFENEIDEIQESLLPCFEQFLMWPPNDCVTIEWVQDVMVILEQASQKMLPSEFCHVVPTLLVDKLTGAACSILCKEPNCVEINCQGEEDSRVIVVGDIHGQFHDLMFLFKHEGVPSENQIYVFNGNYVDKGAWGIEVFLVLLAWKVLMPHRVFLLRGNHESRYCTARYGFKKEVWAKYGDQGDDVYNKFLECFKELPLASVIANCVYTTHGGLFRSIHAAPSQRPKRNKT…
4432	Nelumbo nucifera	>tr|A0A1U7Z9Y6|A0A1U7Z9Y6_NELNU uncharacterized protein LOC104587886 isoform X1 OS=Nelumbo nucifera OX=4432 GN=LOC104587886 PE=4 SV=1	no motif 5, motif 2 is in extended matrix and motif 6 consists mostly of amino acids that are unusual at these positions, distance between motif 1 and 2 is not 29.	NO	NO		GDLHG	GDYCDKG	GNHD	HAG		LELN	34	33	119			MGEQGRPTEPEISTNERIVCCIGDLHGHISKLQKLWSNLETVISPPSFQTALIIFLGDYCDKGPDTRSVIDFLISLPSRYPKQTHVFLSGNHDLGFAAFIGVLPPPPDGSTFAETWKGSEQYGEKVGWYKGAGYENMHLQGRLWGGPVDSNAASTFQSYGIPYGSTDLVKAVPEEHKKFLADLVWVHEEDDVCIETSEGRKHYKLIAVHAGLEKTKGVQEQLKLLRARDTSQPMIVALTGRSNVLDIPQELVDCPTPTMLVSGHHGKLELNGLRLIIDESGGKERKPLAAVVLPSMMVVRDIW
Motif 6 missing (all amino acids tolerated at all positions, no distance restrictions between motif 5 - 6)
							Motifs						Distance between motifs					Sequence
Organism ID	Organism	Fasta Header	Observations	Change Matrix?	Include protein?		Motif 1	Motif 2	Motif 3	Motif 4	Motif 5	Motif 6	1 to 2	2 to 3	3 to 4	4 to 5	5 to 6
1209926	Colletotrichum orchidophilum	>tr|A0A1G4BJN7|A0A1G4BJN7_9PEZI Calcineurin-like phosphoesterase OS=Colletotrichum orchidophilum OX=1209926 GN=CORC01_03269 PE=4 SV=1	Distance between motif 5 and 6 is larger than 30	YES	YES	.	GDVHG	GDLVNKG	GNNE	HGG	VVYGH	LDSG	30	26	92	119	37	MINPSEDNLKQSSGRAHHDFQKTVQILDPKLVPSAESGAPRRRLIIVGDVHGRVSQLQKLLEKVGFDKDAGDHLVFTGDLVNKGPDSSGVVQLAMDLGASCVRGNNEDRVLAARGFIERGVVIGPTGDDGKLFFEDSKEKLPADIPYAVSSDYVTATQLSGEQVSWLSSLPLILQLGPFKGAKSCPWNAGSVVVAHGGLVPLVPLEEQDPWAVMNMRSLVYPTDGAHPENIEVALAKRIKTRLCRRAAFQATKDERLDGELARVLSLWDSEETSKISTVQEGRTIPIELKDGKRWRDAWNETQNITEEPENRSVVVYGHDAKEGLQVQPDVEVPETFKEKGIRGLWTRYAFGLDSGCAYGKELSAMVIETNPDRSDIVHRIEQVDKAEA
559515	Hyaloperonospora arabidopsidis	>tr|M4B526|M4B526_HYAAE Uncharacterized protein OS=Hyaloperonospora arabidopsidis (strain Emoy2) OX=559515 PE=4 SV=1	Motif 6 has L in position 4	YES	YES	.	GDVHG	GDLVNKG	GNHE	HAG	VYFGH	VDAL	29	26	15	108	18	MTSTRAHPDVALPLIVHHVASDVSESTRVLIIGDVHGCFGELQVLLQACHFSPLHDRLVFVGDLVNKGPKSLDVVRFVQISGSLCVRGNHEDAALSAYYKWVHAGCIPNTAKYSYVEHLKARDVAFLEQLPFSLSLPNHGNVVVVHAGVVPEVELKDQRPVDMYKMRGVQRVQAADGGGKTWVALENEKFKSEDGGEVERWAKVWSGPRHVYFGHAAAIGLQTNDLVQVDALKQYEVVSGDKK
4790	Phytophthora nicotianae	>tr|A0A0W8CAX1|A0A0W8CAX1_PHYNI Bis(5'-nucleosyl)-tetraphosphatase OS=Phytophthora nicotianae OX=4790 GN=AM587_10007079 PE=4 SV=1	Motif 6 has M in position 4	YES	YES	.	GDVHG	GDLVNKG	GNHD	HAG	VYFGH	VDAM	29	26	58	64	18	MAIEKAHPDVALPAVVHHVADDVAASTRLILIGDVHGCFNELQLLLDACNFSPQNDRLMFVGDLVNKGTKNLDVVRFVRDSGSLCVRGNHDDAALSAFYQWVRGGRVSGSAKYPYVEQFQPEDVEFLEQLPFSVSLPNHGNIIVVHAGVVPEVELEDQRPVDLYKMRFVQREKAGDDTSKWMALEKKKFKSDTGGEPEMWAKVWNGPRHVYFGHAASAGLQSNRLVQVDAMAQYEVPSDDKN
45354	[Candida] intermedia	>tr|A0A1L0BSC2|A0A1L0BSC2_9ASCO CIC11C00000002828 OS=[Candida] intermedia OX=45354 GN=SAMEA4029010_CIC11G00000002828 PE=4 SV=1	Motif 6 has N in position 3 (non conservative change) and distance between motif 1 and 2 is only 20	NO	NO	.	GDIHG	GDFIAKG	GNHE	HAG	VYYGH	LDNG	20	26	99	64	19	MSTLLNPNDRTGYKATENEEAEYFYEDEEWNISRTTKKLLIACGVVLSVAIIYLFCFILPNMFIPKLVNLVGISKVQDLAVSLIPVSLDVVETWNVGAWDNLEYDEEEQTEQTEQTEQTEQTEQETSELSDEMFADSKKTVKQRLIIIGDIHGQYIQLRKLLRKVGFNKKTDHVLVLGDFIAKGPDSMKVLEYLIENQMDCILGNHEYYALQNYAQFHGLQSPYFVAQNSSNALRNPDLSSKSSQMSNSGFNEDPEYLLAKKLQPHHIEYINLCGVIKKLGKVPLHASKNDGGRNFASGLAVHAGLRWDLTADLNEQDPNDCLEMRSYLEPFYNETTDDPRAERAVSWSKVWNAVNKNKTVDHQYVVYYGHDAHRGLNLKKWAKGLDNGCVRGDYLAAM…
761204	Phytophthora parasitica (strain INRA-310)	>tr|W2R7X6|W2R7X6_PHYPN Uncharacterized protein OS=Phytophthora parasitica (strain INRA-310) OX=761204 GN=PPTG_01664 PE=4 SV=1	Motif 6 is absent: protein has a truncated C-terminus	NO	NO	.	GDVHG	GDLVNKG	GNHD	HAG	VYFGH		29	26	58	64		MAFEKAHPDVALPAVVHHVADDVAASTRLILIGDVHGCFNELQLLLDACNFSPQNDRLMFVGDLVNKGTKNLDVVRFVRDSGSLCVRGNHDDAALSAFYQWVRGGRVSGSAKYPYVEQFQPEDVEFLEQLPFSVSLPNHGNIIVVHAGVVPEVELEDQRPVDLYKMRFVQREKAGDDTSKWMALEKKKFKSDTGGEPEMWAKVWNGPRHVYFGHAASAGLQVRRFFKRIYDWC
1317064	Phytophthora parasitica P10297	>tr|W2Z7H8|W2Z7H8_PHYPR Uncharacterized protein OS=Phytophthora parasitica P10297 OX=1317064 GN=F442_10111 PE=4 SV=1	Motif 6 is absent: protein has a truncated C-terminus	NO	NO	.	GDVHG	GDLVNKG	GNHD	HAG	VYFGH		29	26	58	64		MAFEKAHPDVALPAVVHHVADDVAASTRLILIGDVHGCFNELQLLLDACNFSPQNDRLMFVGDLVNKGTKNLDVVRFVRDSGSLCVRGNHDDAALSAFYQWVRGGRVPGSAKYPYVEQFQPEDVEFLEQLPFSVSLPNHGNIIVVHAGVVPEVELEDQRPVDLYKMRFVQREKAGDDTSKWMALEKKKFKSDTGGEPEMWAKVWNGPRHVYFGHAASAGLQVRRFF
1317066	Phytophthora parasitica P1976	>tr|A0A081A4F5|A0A081A4F5_PHYPR Uncharacterized protein OS=Phytophthora parasitica P1976 OX=1317066 GN=F444_10305 PE=4 SV=1	Motif 6 is absent: protein has a truncated C-terminus	NO	NO	.	GDVHG	GDLVNKG	GNHD	HAG	VYFGH		29	26	58	64		MAFEKAHPDVALPAVVHHVADDVAASTRLILIGDVHGCFNELQLLLDACNFSPQNDRLMFVGDLVNKGTKNLDVVRFVRDSGSLCVRGNHDDAALSAFYQWVRGGRVPGSAKYPYVEQFQPEDVEFLEQLPFSVSLPNHGNIIVVHAGVVPEVELEDQRPVDLYKMRFVQREKAGDDTSKWMALEKKKFKSDTGGEPEMWAKVWNGPRHVYFGHAASAGLQVRRFFKRIYDWC
1317063	Phytophthora parasitica CJ01A1	>tr|W2WXR2|W2WXR2_PHYPR Uncharacterized protein OS=Phytophthora parasitica CJ01A1 OX=1317063 GN=F441_10147 PE=4 SV=1	Motif 6 is absent: protein has a truncated C-terminus	NO	NO	.	GDVHG	GDLVNKG	GNHD	HAG	VYFGH		29	26	58	64		MAFEKAHPDVALPAVVHHVADDVAASTRLILIGDVHGCFNELQLLLDACNFSPQNDRLMFVGDLVNKGTKNLDVVRFVRDSGSLCVRGNHDDAALSAFYQWVRGGRVPGSAKYPYVEQFQPEDVEFLEQLPFSVSLPNHGNIIVVHAGVVPEVELEDQRPVDLYKMRFVQREKAGDDTSKWMALEKKKFKSDTGGEPEMWAKVWNGPRHVYFGHAASAGLQVRRFF
1317065	Phytophthora parasitica P1569	>tr|V9F0S4|V9F0S4_PHYPR Uncharacterized protein OS=Phytophthora parasitica P1569 OX=1317065 GN=F443_10206 PE=4 SV=1	Motif 6 is absent: protein has a truncated C-terminus	NO	NO	.	GDVHG	GDLVNKG	GNHD	HAG	VYFGH		29	26	58	64		MAFEKAHPDVALPAVVHHVADDVAASTRLILIGDVHGCFNELQLLLDACNFSPQNDRLMFVGDLVNKGTKNLDVVRFVRDSGSLCVRGNHDDAALSAFYQWVRGGRVPGSAKYPYVEQFQPEDVEFLEQLPFSVSLPNHGNIIVVHAGVVPEVELEDQRPVDLYKMRFVQREKAGDDTSKWMALEKKKFKSDTGGEPEMWAKVWNGPRHVYFGHAASAGLQVRRFF

## Sheet: Table S2b (control matrices)
narrow matrix
motif 1	[G, D, VILT, HQ, G]
motif 2	[G, DN, LMIFVT, IVTLEAC, NSATFGVEQIDHM, KQN, GASHT]
motif 3	[G, N, HNWQD, ED]
motif 4	[H, AG, G]
motif 5	[VIT, IVYFLAMT, FY, G, H]
motif 6	[LVIMT, DE, STGL, GASRN]
extended matrix
motif 1	[GxX, DPERxX, QWERTIPASDFGHKLYCVNMxX, HAQxX, GFSAxX]
motif 2	[GxX, DNxX, QWERTIPASDFGHKLYCVNMxX, ILCVTMEAxX, NDSTAGCHMFEVQIxX, KQNxX, GASHTxX]
motif 3	[GxX, NxX, HNTWQDxX, EDxX]
motif 4	[HxX, AGLVxX, GxX]
motif 5	[AVILCMTxX, QWERTIPASDFGHKLYCVNMxX, FYCxX, GxX, HxX]
motif 6	[LVIMTGxX, DExX, ATGSVLxX, LMGRASNExX]

## Sheet: Table S2c (truncated ALPHs)
ALPH proteins with missing N-terminus
				Motifs						Distance between motifs					Sequence
				Motif 1	Motif 2	Motif 3	Motif 4	Motif 5	Motif 6	1 to 2	2 to 3	3 to 4	4 to 5	5 to 6
106004	Leucosporidium creatinivorum	tr|A0A1Y2EPT3|A0A1Y2EPT3_9BASI Uncharacterized protein OS=Leucosporidium creatinivorum OX=106004 GN=BCR35DRAFT_146965 PE=4 SV=1	.		GDLVAKS	GNHE	HAG	VIYGH	LDSG		28	232	123	19	MNTSLTSLLNRLSFDSKNDTLLFVGDLVAKSTTDSALSTVALMRQLGASGVRGNHEQGVIEWRRWMESYGPLGGAVASSSSSAEPTSTGLRAHKGKQGWMADVEDEEVQMRSLRRVPRKGAKREKRGWFGWGGGETDEEQEEEAEADAEEELEQELEDGSESSISESSSSGGSSSSRASSTSTGARRPFGSRPTSTSSTFSSPTSLPFSSFVTPSTNGSLTGPEWSWLDSNARQLRSLGVTVPRGWEWGGAWFDIARKLSDEDAQWIESLPLSLWIEELRTYVVHAGMLPWSSPSQELETLTNEVTSPRPSLINSTSALSFTPSLPIRQILTSPERALLLVNQNRDPFTLLNMRTVKAGKTGGEKGDKKSEGGWSVSKGGKKGLPWMTVWESGMEECEK…
1314674	Cylindrobasidium torrendii	tr|A0A0D7BPJ7|A0A0D7BPJ7_9AGAR Metallo-dependent phosphatase OS=Cylindrobasidium torrendii FP15055 ss-10 OX=1314674 GN=CYLTODRAFT_117176 PE=4 SV=1	.		GDIVAKG	GNHD	HGG	VVYGH	LDSG		28	20	197	19	MYTELESLLHKVSYTPTSDTLVSVGDIVAKGPHKGSMAVLDWMATHNVTAVRGNHDEHVVEWYSWLQWVRSMHGGSKFIETVCTRWEHAQKHGHNDPEVWVEREIERDQVNKKWWKRIPKGKGWIMFGDHFEIARAMDQRMYDYLVSLPLKLHIPHAHTFIAHAGVLSSDPKRKPWHRKQPLANVPKGKDTHHIRTLQEQAVLTDIPPNNDPWVTLNMRSITEDGDISRQSDDHPWSKHYASDMGRCAGFELQDHRAERSKQLPCYPMSVVYGHAAGRGLDVKRWSIGLDSGCVYERRMTALVLGGELAKVTLGEEEDPSQVVLDWDEEDIGIETKKRKSLIKFGDNGVGRLVSVSCH
139420	Polyporus brumalis	>tr|A0A371DXY2|A0A371DXY2_9APHY Uncharacterized protein OS=Polyporus brumalis OX=139420 GN=OH76DRAFT_1451368 PE=4 SV=1	.		GDILAKS	GNHD	HGG	VVYGH	LDTG		56	160	156	19	MNASLHNLLSTVHYNPHKDTLFLAGDILAKSTEAGSLAILDFLSQHRQGNCYVHPSADATSDQQSAQKKQAACKKVYAVRGNHDQMIVQWRAWREWFEGLQLTFPSAQSYPRRIPPLAALNHNAAHTSSASYDAGPPVGTGSQFLALIESEWIRDRTSDPTGTGADPQEWVDTMRKRAVGTWREEWWRRIPQPGKGRASKDFLMLGDHYWIARDMKPEHAEFLFSLPLVIHVPSEHFFLVHGGLLPSDPRRPADDKHQPLAHPPSPGDDDNGVLDDDYDYDHPILDLGSVQTAIPRSASLELDDEVEVLRVLQERALLQDVPQNRDPWAVLNMRSVRKGGKVSRRGDKGTPWAKIWNGQMKRCGGFKNASALADEDEEDIHGESARADPLPCYPSTVVY…
29845	Penicillium vulpinum	>tr|A0A1V6SEN7|A0A1V6SEN7_9EURO Uncharacterized protein OS=Penicillium vulpinum OX=29845 GN=PENVUL_c001G08424 PE=4 SV=1	.		GDLVNKG	GNHE	HAG	VIFGH	LDSG		26	101	61	19	MRKSLEALLAKIGFDKCKGDHLILVGDLVNKGPDSSGVIDLAIKLDASAVRGNHENAVLKAAAEINATSDRLPPSGNLSSSSAVPEHPEADVPGHTVQNFETPDKCVSVTTRGTALALSTRQLDWLAALPFILRVKLPQGLPSTLGETLVVVHAGFVPNIPLEDQDPYDIMHMRSLVHTPGDEDVFISAESPGEETWVTEWDRWQDRLASKTTVIFGHDAKRRLQKSRYAIGLDSGCLYGNQLSAVVIAASDGEIQHRIVQVECADTPVAPTVSVK
90262	Absidia repens	>tr|A0A1X2I2B5|A0A1X2I2B5_9FUNG Metallo-dependent phosphatase-like protein OS=Absidia repens OX=90262 GN=BCR42DRAFT_360257 PE=4 SV=1	.		GDLVSKG	GNHD	HGG	IYYGH	LDSR		26	76	59	19	MVDKLKYNQSTDAMILAGDLVSKGYDNPGVLRLAKEKGMYCVRGNHDDYVIRFKTFENINGAQRMAPPKAFLPEGNVVDPMKFKDEHADIAKNLTSEDYDYLVQCPMVIDLPFMNARVVHGGLDPNITDIAQNDPHTVFNMRDIKDGVPTRDNDVGVHWTDEYNAHQKTHDTTSPPIKIYYGHDASRGLDLENVTFGLDSRCVYGGSLTAMDIKTHQYTQVKCNKYAS
2903	Emiliania huxleyi	>tr|R1DHF0|R1DHF0_EMIHU Uncharacterized protein OS=Emiliania huxleyi OX=2903 GN=EMIHUDRAFT_228609 PE=4 SV=1	.		GDVISKG	GNHE	HAG	VIFGH	IDTG		32	62	48	19	MRATESTLLGKLAFSNRSFARYRVVFVGDVISKGPDPVASLRLARNTVAAAAAGSEILVGNHERNLLTWLKQRDQGVPAGKRSGSGEGNRMTGEQLTRGEVEWLRGRPDRLALPEHNAIVAHAGLRAGVPLAQQQHADLTAMRSLDAAGLPSPTAGAVSWAASWRGPTHVIFGHDSRRRLQLHPFATGIDTGCVYGGQLTALVLPEGSRSRGDWRLVAVNATTTWCYAGSSGGTAAISRSPNCRRSQRPAGSNKEERHQKREEGKREKHRRRDEAKKARRERRRQGGDGTVDK
ALPH proteins with missing C-terminus
761204	Phytophthora parasitica (strain INRA-310)	>tr|W2R7X6|W2R7X6_PHYPN Uncharacterized protein OS=Phytophthora parasitica (strain INRA-310) OX=761204 GN=PPTG_01664 PE=4 SV=1	.	GDVHG	GDLVNKG	GNHD	HAG	VYFGH		29	26	58	64		MAFEKAHPDVALPAVVHHVADDVAASTRLILIGDVHGCFNELQLLLDACNFSPQNDRLMFVGDLVNKGTKNLDVVRFVRDSGSLCVRGNHDDAALSAFYQWVRGGRVSGSAKYPYVEQFQPEDVEFLEQLPFSVSLPNHGNIIVVHAGVVPEVELEDQRPVDLYKMRFVQREKAGDDTSKWMALEKKKFKSDTGGEPEMWAKVWNGPRHVYFGHAASAGLQVRRFFKRIYDWC
1317064	Phytophthora parasitica P10297	>tr|W2Z7H8|W2Z7H8_PHYPR Uncharacterized protein OS=Phytophthora parasitica P10297 OX=1317064 GN=F442_10111 PE=4 SV=1	.	GDVHG	GDLVNKG	GNHD	HAG	VYFGH		29	26	58	64		MAFEKAHPDVALPAVVHHVADDVAASTRLILIGDVHGCFNELQLLLDACNFSPQNDRLMFVGDLVNKGTKNLDVVRFVRDSGSLCVRGNHDDAALSAFYQWVRGGRVPGSAKYPYVEQFQPEDVEFLEQLPFSVSLPNHGNIIVVHAGVVPEVELEDQRPVDLYKMRFVQREKAGDDTSKWMALEKKKFKSDTGGEPEMWAKVWNGPRHVYFGHAASAGLQVRRFF
1317066	Phytophthora parasitica P1976	>tr|A0A081A4F5|A0A081A4F5_PHYPR Uncharacterized protein OS=Phytophthora parasitica P1976 OX=1317066 GN=F444_10305 PE=4 SV=1	.	GDVHG	GDLVNKG	GNHD	HAG	VYFGH		29	26	58	64		MAFEKAHPDVALPAVVHHVADDVAASTRLILIGDVHGCFNELQLLLDACNFSPQNDRLMFVGDLVNKGTKNLDVVRFVRDSGSLCVRGNHDDAALSAFYQWVRGGRVPGSAKYPYVEQFQPEDVEFLEQLPFSVSLPNHGNIIVVHAGVVPEVELEDQRPVDLYKMRFVQREKAGDDTSKWMALEKKKFKSDTGGEPEMWAKVWNGPRHVYFGHAASAGLQVRRFFKRIYDWC
1317063	Phytophthora parasitica CJ01A1	>tr|W2WXR2|W2WXR2_PHYPR Uncharacterized protein OS=Phytophthora parasitica CJ01A1 OX=1317063 GN=F441_10147 PE=4 SV=1	.	GDVHG	GDLVNKG	GNHD	HAG	VYFGH		29	26	58	64		MAFEKAHPDVALPAVVHHVADDVAASTRLILIGDVHGCFNELQLLLDACNFSPQNDRLMFVGDLVNKGTKNLDVVRFVRDSGSLCVRGNHDDAALSAFYQWVRGGRVPGSAKYPYVEQFQPEDVEFLEQLPFSVSLPNHGNIIVVHAGVVPEVELEDQRPVDLYKMRFVQREKAGDDTSKWMALEKKKFKSDTGGEPEMWAKVWNGPRHVYFGHAASAGLQVRRFF
1317065	Phytophthora parasitica P1569	>tr|V9F0S4|V9F0S4_PHYPR Uncharacterized protein OS=Phytophthora parasitica P1569 OX=1317065 GN=F443_10206 PE=4 SV=1	.	GDVHG	GDLVNKG	GNHD	HAG	VYFGH		29	26	58	64		MAFEKAHPDVALPAVVHHVADDVAASTRLILIGDVHGCFNELQLLLDACNFSPQNDRLMFVGDLVNKGTKNLDVVRFVRDSGSLCVRGNHDDAALSAFYQWVRGGRVPGSAKYPYVEQFQPEDVEFLEQLPFSVSLPNHGNIIVVHAGVVPEVELEDQRPVDLYKMRFVQREKAGDDTSKWMALEKKKFKSDTGGEPEMWAKVWNGPRHVYFGHAASAGLQVRRFF
			.

## Sheet: Table Legend
Table S2
a) Documentation of the last step of software improvement: the ‘missing motif screen’ on the complete set of proteomes
An algorithm was developed to screen proteomes for ALPH proteins, based on the identification of the six conserved motifs and conserved distances between these motifs. An advanced version of this algorithm uses a narrow matrix to identify the six ALPH motifs: motif 1 [G, D, VILT, HQ,G]; motif 2 [G, DN, LMIFVT, IVTLAC, NSATFGVQIDHM, KQN, GASHT]; motif 3 [G, N, HNWQ, ED]; motif 4 [H, AG, G]; motif …
b) control matrix
A further Pyhton run was done against all proteomes using matrices tolerating more amino acids at non-conserved positions, to ensure that all ALPH proteins were identified. No additional ALPH proteins were identified. Amino acids added are shown in red colour.
c) ALPH proteins with truncated N- or C- termini
The ‘missing motif run’ of the software (Table S2a) also identified ALPH proteins with truncated N and C-termini, that may either be caused by a real truncation of the protein or by misannotation of its start or stop codons. These proteins are listed here.
